# Supplementary material for: High syphilis prevalence and incidence in people living with HIV and Preexposure Prophylaxis users: A retrospective review in the French Dat’AIDS cohort
Source: PLoS One. 2022 May 19;17(5):e0268670. doi: 10.1371/journal.pone.0268670 (PMC9119478; doi:10.1371/journal.pone.0268670)
Supplement: S1 Dataset — (XLSX) [file pone.0268670.s001.xlsx]

## Sheet: base_prep
PATNUME2	SEXE	AGE	ANNEE_PREMIER_RECOURS_PREP	GROUPE	AGE3cl	sexe2cl	sexe2clf	sexe3cl	sexe3clf	annee_test_treponem	res_test_treponem	diff_time_prep_test	Anne_bilan_initial	contamination_bilan_initial	Annee_Bilan_Contamination	contamination	Annee_Bilan_1er_reContamination_VDRL_quali	recontamination_vdrl_quali	Annee_Bilan_1er_reContamination_VDRL_quanti	recontamination_vdrl_quanti	recontamination	Annee_recontamination	vih_prep	nb_recontamination	year_diag
70999905101	Men	30	2016	Negative	[18,32)	0	Men	0	Men	2016	Negative	0	2016	0	#VALUE!	NA	#VALUE!	NA	#VALUE!	NA	NA	#VALUE!	PREP	NA	2016
70999905102	Men	39	2016	Negative	[32,43.333)	0	Men	0	Men	2016	Negative	0	2016	0	2018	1	#VALUE!	NA	#VALUE!	NA	NA	#VALUE!	PREP	NA	2018
70999905112	Men	33	2016	Negative	[32,43.333)	0	Men	0	Men	2016	Negative	0	2016	0	#VALUE!	NA	#VALUE!	NA	#VALUE!	NA	NA	#VALUE!	PREP	NA	2016
70999905114	Men	47	2016	Positive	[43.333,78]	0	Men	0	Men	2016	Positive	0	2016	1	#VALUE!	NA	#VALUE!	NA	#VALUE!	NA	NA	#VALUE!	PREP	NA	2016
70999905132	Men	47	2016	Negative	[43.333,78]	0	Men	0	Men	2016	Negative	1	2016	0	#VALUE!	NA	#VALUE!	NA	#VALUE!	NA	NA	#VALUE!	PREP	NA	2016
70999905137	Men	29	2017	Negative	[18,32)	0	Men	0	Men	2017	Negative	0	2017	0	2017	1	#VALUE!	NA	#VALUE!	NA	NA	#VALUE!	PREP	NA	2017
70999905138	Men	28	2017	Negative	[18,32)	0	Men	0	Men	2017	Negative	0	2017	0	#VALUE!	NA	#VALUE!	NA	#VALUE!	NA	NA	#VALUE!	PREP	NA	2017
70999905141	Men	31	2017	Negative	[18,32)	0	Men	0	Men	2017	Negative	0	2017	0	#VALUE!	NA	#VALUE!	NA	#VALUE!	NA	NA	#VALUE!	PREP	NA	2017
70999905143	Men	37	2017	Positive	[32,43.333)	0	Men	0	Men	2017	Positive	0	2017	1	#VALUE!	NA	2018	1	#VALUE!	NA	1	2018	PREP	1	2017
70999905148	Men	52	2017	Negative	[43.333,78]	0	Men	0	Men	2017	Negative	0	2017	0	#VALUE!	NA	#VALUE!	NA	#VALUE!	NA	NA	#VALUE!	PREP	NA	2017
70999905149	Men	34	2017	Negative	[32,43.333)	0	Men	0	Men	2017	Negative	0	2017	0	2017	1	#VALUE!	NA	#VALUE!	NA	NA	#VALUE!	PREP	NA	2017
70999905150	Men	28	2017	Negative	[18,32)	0	Men	0	Men	2017	Negative	0	2017	0	2018	1	#VALUE!	NA	#VALUE!	NA	NA	#VALUE!	PREP	NA	2018
70999905151	Men	45	2017	Negative	[43.333,78]	0	Men	0	Men	2017	Negative	28	2017	0	#VALUE!	NA	#VALUE!	NA	#VALUE!	NA	NA	#VALUE!	PREP	NA	2017
70999905163	Men	45	2017	Negative	[43.333,78]	0	Men	0	Men	2017	Negative	0	2017	0	#VALUE!	NA	#VALUE!	NA	#VALUE!	NA	NA	#VALUE!	PREP	NA	2017
70999905165	Men	30	2017	Positive	[18,32)	0	Men	0	Men	2017	Positive	0	2017	1	#VALUE!	NA	#VALUE!	NA	#VALUE!	NA	NA	#VALUE!	PREP	NA	2017
70999905175	Men	22	2017	Positive	[18,32)	0	Men	0	Men	2017	Positive	0	2017	1	#VALUE!	NA	#VALUE!	NA	#VALUE!	NA	NA	#VALUE!	PREP	NA	2017
70999905184	Men	55	2017	Positive	[43.333,78]	0	Men	0	Men	2017	Positive	0	2017	1	#VALUE!	NA	#VALUE!	NA	#VALUE!	NA	NA	#VALUE!	PREP	NA	2017
70999905198	Men	25	2017	Negative	[18,32)	0	Men	0	Men	2017	Negative	0	2017	0	#VALUE!	NA	#VALUE!	NA	#VALUE!	NA	NA	#VALUE!	PREP	NA	2017
70999905208	Men	30	2017	Negative	[18,32)	0	Men	0	Men	2017	Negative	0	2017	0	#VALUE!	NA	#VALUE!	NA	#VALUE!	NA	NA	#VALUE!	PREP	NA	2017
70999905209	Men	31	2017	Negative	[18,32)	0	Men	0	Men	2017	Negative	28	2017	0	#VALUE!	NA	#VALUE!	NA	#VALUE!	NA	NA	#VALUE!	PREP	NA	2017
70999905210	Men	37	2017	Positive	[32,43.333)	0	Men	0	Men	2017	Positive	0	2017	1	#VALUE!	NA	#VALUE!	NA	#VALUE!	NA	NA	#VALUE!	PREP	NA	2017
70999905211	Men	19	2017	Negative	[18,32)	0	Men	0	Men	2017	Negative	0	2017	0	#VALUE!	NA	#VALUE!	NA	#VALUE!	NA	NA	#VALUE!	PREP	NA	2017
70999905212	Men	25	2017	Negative	[18,32)	0	Men	0	Men	2017	Negative	0	2017	0	#VALUE!	NA	#VALUE!	NA	#VALUE!	NA	NA	#VALUE!	PREP	NA	2017
70999905216	Men	34	2017	Negative	[32,43.333)	0	Men	0	Men	2017	Negative	0	2017	0	#VALUE!	NA	#VALUE!	NA	#VALUE!	NA	NA	#VALUE!	PREP	NA	2017
70999905218	Men	36	2017	Negative	[32,43.333)	0	Men	0	Men	2017	Negative	0	2017	0	#VALUE!	NA	#VALUE!	NA	#VALUE!	NA	NA	#VALUE!	PREP	NA	2017
70999905224	Men	25	2017	Negative	[18,32)	0	Men	0	Men	2017	Negative	21	2017	0	#VALUE!	NA	#VALUE!	NA	#VALUE!	NA	NA	#VALUE!	PREP	NA	2017
70999905235	Men	39	2017	Positive	[32,43.333)	0	Men	0	Men	2017	Positive	0	2017	1	#VALUE!	NA	#VALUE!	NA	#VALUE!	NA	NA	#VALUE!	PREP	NA	2017
70999905238	Men	27	2017	Negative	[18,32)	0	Men	0	Men	2017	Negative	0	2017	0	#VALUE!	NA	#VALUE!	NA	#VALUE!	NA	NA	#VALUE!	PREP	NA	2017
70999905248	Men	51	2017	Negative	[43.333,78]	0	Men	0	Men	2017	Negative	21	2017	0	#VALUE!	NA	#VALUE!	NA	#VALUE!	NA	NA	#VALUE!	PREP	NA	2017
70999905269	Men	29	2018	Negative	[18,32)	0	Men	0	Men	2018	Negative	0	2018	0	#VALUE!	NA	#VALUE!	NA	#VALUE!	NA	NA	#VALUE!	PREP	NA	2018
70999905278	Men	42	2018	Negative	[32,43.333)	0	Men	0	Men	2018	Negative	0	2018	0	#VALUE!	NA	#VALUE!	NA	#VALUE!	NA	NA	#VALUE!	PREP	NA	2018
70999905282	Men	40	2018	Positive	[32,43.333)	0	Men	0	Men	2018	Positive	0	2018	1	#VALUE!	NA	#VALUE!	NA	#VALUE!	NA	NA	#VALUE!	PREP	NA	2018
70999905289	Men	26	2018	Negative	[18,32)	0	Men	0	Men	2018	Negative	0	2018	0	#VALUE!	NA	#VALUE!	NA	#VALUE!	NA	NA	#VALUE!	PREP	NA	2018
70999905291	Men	34	2018	Negative	[32,43.333)	0	Men	0	Men	2018	Negative	0	2018	0	#VALUE!	NA	#VALUE!	NA	#VALUE!	NA	NA	#VALUE!	PREP	NA	2018
70999905293	Men	35	2018	Negative	[32,43.333)	0	Men	0	Men	2018	Negative	0	2018	0	#VALUE!	NA	#VALUE!	NA	#VALUE!	NA	NA	#VALUE!	PREP	NA	2018
70999905308	Men	51	2018	Negative	[43.333,78]	0	Men	0	Men	2018	Negative	0	2018	0	#VALUE!	NA	#VALUE!	NA	#VALUE!	NA	NA	#VALUE!	PREP	NA	2018
70999905316	Men	51	2018	Negative	[43.333,78]	0	Men	0	Men	2018	Negative	0	2018	0	#VALUE!	NA	#VALUE!	NA	#VALUE!	NA	NA	#VALUE!	PREP	NA	2018
70999905319	Men	19	2018	Negative	[18,32)	0	Men	0	Men	2018	Negative	0	2018	0	#VALUE!	NA	#VALUE!	NA	#VALUE!	NA	NA	#VALUE!	PREP	NA	2018
70999905327	Men	27	2018	Negative	[18,32)	0	Men	0	Men	2018	Negative	0	2018	0	#VALUE!	NA	#VALUE!	NA	#VALUE!	NA	NA	#VALUE!	PREP	NA	2018
70999905334	Men	32	2018	Negative	[32,43.333)	0	Men	0	Men	2018	Negative	0	2018	0	#VALUE!	NA	#VALUE!	NA	#VALUE!	NA	NA	#VALUE!	PREP	NA	2018
70999905341	Men	23	2018	Positive	[18,32)	0	Men	0	Men	2018	Positive	19	2018	1	#VALUE!	NA	#VALUE!	NA	#VALUE!	NA	NA	#VALUE!	PREP	NA	2018
70999905358	Men	44	2018	Negative	[43.333,78]	0	Men	0	Men	2018	Negative	0	2018	0	#VALUE!	NA	#VALUE!	NA	#VALUE!	NA	NA	#VALUE!	PREP	NA	2018
70999905366	Men	48	2018	Negative	[43.333,78]	0	Men	0	Men	2018	Negative	0	2018	0	#VALUE!	NA	#VALUE!	NA	#VALUE!	NA	NA	#VALUE!	PREP	NA	2018
70999905367	Men	34	2018	Positive	[32,43.333)	0	Men	0	Men	2018	Positive	0	2018	1	#VALUE!	NA	#VALUE!	NA	#VALUE!	NA	NA	#VALUE!	PREP	NA	2018
70999905377	Men	25	2018	Negative	[18,32)	0	Men	0	Men	2018	Negative	0	2018	0	#VALUE!	NA	#VALUE!	NA	#VALUE!	NA	NA	#VALUE!	PREP	NA	2018
70999905387	Men	24	2018	Negative	[18,32)	0	Men	0	Men	2018	Negative	0	2018	0	#VALUE!	NA	#VALUE!	NA	#VALUE!	NA	NA	#VALUE!	PREP	NA	2018
70999905392	Men	49	2018	Negative	[43.333,78]	0	Men	0	Men	2018	Negative	0	2018	0	#VALUE!	NA	#VALUE!	NA	#VALUE!	NA	NA	#VALUE!	PREP	NA	2018
70999905393	Men	39	2018	Negative	[32,43.333)	0	Men	0	Men	2018	Negative	0	2018	0	#VALUE!	NA	#VALUE!	NA	#VALUE!	NA	NA	#VALUE!	PREP	NA	2018
70999905394	Men	20	2018	Positive	[18,32)	0	Men	0	Men	2018	Positive	0	2018	1	#VALUE!	NA	#VALUE!	NA	#VALUE!	NA	NA	#VALUE!	PREP	NA	2018
70999905395	Men	22	2018	Negative	[18,32)	0	Men	0	Men	2018	Negative	0	2018	0	#VALUE!	NA	#VALUE!	NA	#VALUE!	NA	NA	#VALUE!	PREP	NA	2018
70999905396	Men	62	2018	Positive	[43.333,78]	0	Men	0	Men	2018	Positive	0	2018	1	#VALUE!	NA	#VALUE!	NA	#VALUE!	NA	NA	#VALUE!	PREP	NA	2018
70999905411	Men	29	2018	Negative	[18,32)	0	Men	0	Men	2018	Negative	0	2018	0	#VALUE!	NA	#VALUE!	NA	#VALUE!	NA	NA	#VALUE!	PREP	NA	2018
70999905414	Men	27	2018	Negative	[18,32)	0	Men	0	Men	2018	Negative	0	2018	0	#VALUE!	NA	#VALUE!	NA	#VALUE!	NA	NA	#VALUE!	PREP	NA	2018
70999905415	Men	32	2018	Positive	[32,43.333)	0	Men	0	Men	2018	Positive	0	2018	1	#VALUE!	NA	#VALUE!	NA	#VALUE!	NA	NA	#VALUE!	PREP	NA	2018
70999905441	Men	44	2019	Positive	[43.333,78]	0	Men	0	Men	2019	Positive	0	2019	1	#VALUE!	NA	#VALUE!	NA	#VALUE!	NA	NA	#VALUE!	PREP	NA	2019
70999905466	Men	49	2019	Negative	[43.333,78]	0	Men	0	Men	2019	Negative	0	2019	0	#VALUE!	NA	#VALUE!	NA	#VALUE!	NA	NA	#VALUE!	PREP	NA	2019
70999905490	Men	43	2019	Positive	[32,43.333)	0	Men	0	Men	2019	Positive	28	2019	1	#VALUE!	NA	#VALUE!	NA	#VALUE!	NA	NA	#VALUE!	PREP	NA	2019
70999905518	Men	27	2019	Negative	[18,32)	0	Men	0	Men	2019	Negative	0	2019	0	#VALUE!	NA	#VALUE!	NA	#VALUE!	NA	NA	#VALUE!	PREP	NA	2019
110000004125	Men	40	2016	Negative	[32,43.333)	0	Men	0	Men	2016	Negative	0	2016	0	#VALUE!	NA	#VALUE!	NA	#VALUE!	NA	NA	#VALUE!	PREP	NA	2016
110999984443	Men	42	2016	Negative	[32,43.333)	0	Men	0	Men	2016	Negative	21	2016	0	#VALUE!	NA	#VALUE!	NA	#VALUE!	NA	NA	#VALUE!	PREP	NA	2016
110999984662	Men	38	2016	Negative	[32,43.333)	0	Men	0	Men	2016	Negative	1	2016	0	#VALUE!	NA	#VALUE!	NA	#VALUE!	NA	NA	#VALUE!	PREP	NA	2016
110999984663	Men	75	2016	Negative	[43.333,78]	0	Men	0	Men	2016	Negative	1	2016	0	#VALUE!	NA	#VALUE!	NA	#VALUE!	NA	NA	#VALUE!	PREP	NA	2016
110999984665	Men	42	2017	Negative	[32,43.333)	0	Men	0	Men	2017	Negative	29	2017	0	#VALUE!	NA	#VALUE!	NA	#VALUE!	NA	NA	#VALUE!	PREP	NA	2017
110999984835	Men	32	2016	Negative	[32,43.333)	0	Men	0	Men	2016	Negative	23	2016	0	#VALUE!	NA	#VALUE!	NA	#VALUE!	NA	NA	#VALUE!	PREP	NA	2016
110999984947	Men	41	2016	Negative	[32,43.333)	0	Men	0	Men	2016	Negative	0	2016	0	#VALUE!	NA	#VALUE!	NA	#VALUE!	NA	NA	#VALUE!	PREP	NA	2016
110999985302	Men	28	2017	Negative	[18,32)	0	Men	0	Men	2017	Negative	2	2017	0	#VALUE!	NA	#VALUE!	NA	#VALUE!	NA	NA	#VALUE!	PREP	NA	2017
110999985908	Men	32	2017	Negative	[32,43.333)	0	Men	0	Men	2017	Negative	0	2017	0	#VALUE!	NA	#VALUE!	NA	#VALUE!	NA	NA	#VALUE!	PREP	NA	2017
120022747219	Men	32	2017	Negative	[32,43.333)	0	Men	0	Men	2017	Negative	1	2017	0	#VALUE!	NA	#VALUE!	NA	#VALUE!	NA	NA	#VALUE!	PREP	NA	2017
120581096828	Men	41	2016	Negative	[32,43.333)	0	Men	0	Men	2016	Negative	0	2016	0	#VALUE!	NA	#VALUE!	NA	#VALUE!	NA	NA	#VALUE!	PREP	NA	2016
120999902077	Men	40	2016	Negative	[32,43.333)	0	Men	0	Men	2016	Negative	1	2016	0	2017	1	#VALUE!	NA	#VALUE!	NA	NA	#VALUE!	PREP	NA	2017
120999902090	Men	28	2017	Negative	[18,32)	0	Men	0	Men	2017	Negative	16	2017	0	#VALUE!	NA	#VALUE!	NA	#VALUE!	NA	NA	#VALUE!	PREP	NA	2017
120999902506	Transsexual Man to Woman	51	2018	Negative	[43.333,78]		NA	2	Transsexual Man to Woman/Transsexual Woman to Man	2018	Negative	0	2018	0	#VALUE!	NA	#VALUE!	NA	#VALUE!	NA	NA	#VALUE!	PREP	NA	2018
120999902644	Transsexual Man to Woman	53	2016	Negative	[43.333,78]		NA	2	Transsexual Man to Woman/Transsexual Woman to Man	2016	Negative	1	2016	0	#VALUE!	NA	#VALUE!	NA	#VALUE!	NA	NA	#VALUE!	PREP	NA	2016
120999902662	Men	45	2018	Negative	[43.333,78]	0	Men	0	Men	2019	Negative	21	2019	0	#VALUE!	NA	#VALUE!	NA	#VALUE!	NA	NA	#VALUE!	PREP	NA	2019
120999902845	Men	48	2018	Positive	[43.333,78]	0	Men	0	Men	2018	Positive	0	2018	1	#VALUE!	NA	#VALUE!	NA	#VALUE!	NA	NA	#VALUE!	PREP	NA	2018
120999903392	Men	59	2016	Positive	[43.333,78]	0	Men	0	Men	2016	Positive	1	2016	1	#VALUE!	NA	#VALUE!	NA	#VALUE!	NA	NA	#VALUE!	PREP	NA	2016
120999903498	Transsexual Man to Woman	35	2019	Positive	[32,43.333)		NA	2	Transsexual Man to Woman/Transsexual Woman to Man	2019	Positive	0	2019	1	#VALUE!	NA	#VALUE!	NA	#VALUE!	NA	NA	#VALUE!	PREP	NA	2019
120999903741	Men	27	2017	Positive	[18,32)	0	Men	0	Men	2017	Positive	0	2017	1	#VALUE!	NA	#VALUE!	NA	#VALUE!	NA	NA	#VALUE!	PREP	NA	2017
120999903905	Men	23	2016	Negative	[18,32)	0	Men	0	Men	2016	Negative	1	2016	0	2018	1	#VALUE!	NA	#VALUE!	NA	NA	#VALUE!	PREP	NA	2018
120999903943	Transsexual Man to Woman	25	2016	Negative	[18,32)		NA	2	Transsexual Man to Woman/Transsexual Woman to Man	2016	Negative	0	2016	0	#VALUE!	NA	#VALUE!	NA	#VALUE!	NA	NA	#VALUE!	PREP	NA	2016
120999903945	Transsexual Man to Woman	51	2016	Negative	[43.333,78]		NA	2	Transsexual Man to Woman/Transsexual Woman to Man	2016	Negative	0	2016	0	#VALUE!	NA	#VALUE!	NA	#VALUE!	NA	NA	#VALUE!	PREP	NA	2016
120999903946	Men	36	2016	Positive	[32,43.333)	0	Men	0	Men	2016	Positive	0	2016	1	#VALUE!	NA	2018	1	2018	1	1	2018	PREP	1	2016
120999903999	Men	40	2016	Negative	[32,43.333)	0	Men	0	Men	2016	Negative	0	2016	0	#VALUE!	NA	#VALUE!	NA	#VALUE!	NA	NA	#VALUE!	PREP	NA	2016
120999904009	Men	29	2016	Negative	[18,32)	0	Men	0	Men	2016	Negative	0	2016	0	#VALUE!	NA	#VALUE!	NA	#VALUE!	NA	NA	#VALUE!	PREP	NA	2016
120999904023	Men	34	2016	Negative	[32,43.333)	0	Men	0	Men	2016	Negative	1	2016	0	2017	1	2019	1	2019	1	1	2019	PREP	2	2017
120999904048	Men	54	2016	Negative	[43.333,78]	0	Men	0	Men	2016	Negative	1	2016	0	#VALUE!	NA	#VALUE!	NA	#VALUE!	NA	NA	#VALUE!	PREP	NA	2016
120999904087	Transsexual Man to Woman	32	2016	Positive	[32,43.333)		NA	2	Transsexual Man to Woman/Transsexual Woman to Man	2016	Positive	0	2016	1	#VALUE!	NA	#VALUE!	NA	#VALUE!	NA	NA	#VALUE!	PREP	NA	2016
120999904129	Men	43	2016	Negative	[32,43.333)	0	Men	0	Men	2016	Negative	0	2016	0	#VALUE!	NA	#VALUE!	NA	#VALUE!	NA	NA	#VALUE!	PREP	NA	2016
120999904142	Men	47	2016	Negative	[43.333,78]	0	Men	0	Men	2016	Negative	0	2016	0	#VALUE!	NA	#VALUE!	NA	#VALUE!	NA	NA	#VALUE!	PREP	NA	2016
120999904143	Men	53	2016	Negative	[43.333,78]	0	Men	0	Men	2016	Negative	0	2016	0	#VALUE!	NA	#VALUE!	NA	#VALUE!	NA	NA	#VALUE!	PREP	NA	2016
120999904152	Men	34	2016	Positive	[32,43.333)	0	Men	0	Men	2016	Positive	0	2016	1	#VALUE!	NA	#VALUE!	NA	#VALUE!	NA	NA	#VALUE!	PREP	NA	2016
120999904153	Men	37	2016	Negative	[32,43.333)	0	Men	0	Men	2016	Negative	0	2016	0	#VALUE!	NA	#VALUE!	NA	#VALUE!	NA	NA	#VALUE!	PREP	NA	2016
120999904176	Men	47	2016	Negative	[43.333,78]	0	Men	0	Men	2016	Negative	0	2016	0	#VALUE!	NA	#VALUE!	NA	#VALUE!	NA	NA	#VALUE!	PREP	NA	2016
120999904180	Men	45	2016	Negative	[43.333,78]	0	Men	0	Men	2016	Negative	0	2016	0	#VALUE!	NA	#VALUE!	NA	#VALUE!	NA	NA	#VALUE!	PREP	NA	2016
120999904187	Men	29	2016	Negative	[18,32)	0	Men	0	Men	2016	Negative	0	2016	0	#VALUE!	NA	#VALUE!	NA	#VALUE!	NA	NA	#VALUE!	PREP	NA	2016
120999904195	Men	21	2017	Negative	[18,32)	0	Men	0	Men	2017	Negative	1	2017	0	#VALUE!	NA	#VALUE!	NA	#VALUE!	NA	NA	#VALUE!	PREP	NA	2017
120999904218	Transsexual Man to Woman	33	2016	Positive	[32,43.333)		NA	2	Transsexual Man to Woman/Transsexual Woman to Man	2016	Positive	0	2016	1	#VALUE!	NA	2018	1	#VALUE!	NA	1	2018	PREP	1	2016
120999904245	Men	38	2016	Negative	[32,43.333)	0	Men	0	Men	2016	Negative	26	2016	0	#VALUE!	NA	#VALUE!	NA	#VALUE!	NA	NA	#VALUE!	PREP	NA	2016
120999904270	Men	39	2016	Negative	[32,43.333)	0	Men	0	Men	2016	Negative	1	2016	0	#VALUE!	NA	#VALUE!	NA	#VALUE!	NA	NA	#VALUE!	PREP	NA	2016
120999904301	Men	29	2016	Negative	[18,32)	0	Men	0	Men	2016	Negative	1	2016	0	#VALUE!	NA	#VALUE!	NA	#VALUE!	NA	NA	#VALUE!	PREP	NA	2016
120999904333	Men	29	2016	Negative	[18,32)	0	Men	0	Men	2016	Negative	1	2016	0	#VALUE!	NA	#VALUE!	NA	#VALUE!	NA	NA	#VALUE!	PREP	NA	2016
120999904354	Men	32	2016	Negative	[32,43.333)	0	Men	0	Men	2016	Negative	1	2016	0	#VALUE!	NA	#VALUE!	NA	#VALUE!	NA	NA	#VALUE!	PREP	NA	2016
120999904379	Men	65	2016	Positive	[43.333,78]	0	Men	0	Men	2016	Positive	29	2016	1	#VALUE!	NA	#VALUE!	NA	#VALUE!	NA	NA	#VALUE!	PREP	NA	2016
120999904420	Men	27	2016	Negative	[18,32)	0	Men	0	Men	2016	Negative	0	2016	0	#VALUE!	NA	#VALUE!	NA	#VALUE!	NA	NA	#VALUE!	PREP	NA	2016
120999904421	Men	34	2016	Negative	[32,43.333)	0	Men	0	Men	2016	Negative	2	2016	0	2017	1	#VALUE!	NA	#VALUE!	NA	NA	#VALUE!	PREP	NA	2017
120999904439	Men	38	2016	Negative	[32,43.333)	0	Men	0	Men	2016	Negative	0	2016	0	2019	1	#VALUE!	NA	#VALUE!	NA	NA	#VALUE!	PREP	NA	2019
120999904440	Men	53	2016	Positive	[43.333,78]	0	Men	0	Men	2016	Positive	1	2016	1	#VALUE!	NA	#VALUE!	NA	#VALUE!	NA	NA	#VALUE!	PREP	NA	2016
120999904498	Transsexual Man to Woman	49	2016	Negative	[43.333,78]		NA	2	Transsexual Man to Woman/Transsexual Woman to Man	2016	Negative	1	2016	0	2017	1	#VALUE!	NA	#VALUE!	NA	NA	#VALUE!	PREP	NA	2017
120999904635	Men	49	2016	Negative	[43.333,78]	0	Men	0	Men	2016	Negative	0	2016	0	#VALUE!	NA	#VALUE!	NA	#VALUE!	NA	NA	#VALUE!	PREP	NA	2016
120999904714	Men	32	2016	Negative	[32,43.333)	0	Men	0	Men	2016	Negative	28	2016	0	#VALUE!	NA	#VALUE!	NA	#VALUE!	NA	NA	#VALUE!	PREP	NA	2016
120999904743	Men	36	2016	Negative	[32,43.333)	0	Men	0	Men	2016	Negative	0	2016	0	2017	1	2018	1	#VALUE!	NA	1	2018	PREP	1	2017
120999904744	Men	44	2016	Negative	[43.333,78]	0	Men	0	Men	2016	Negative	1	2016	0	2019	1	#VALUE!	NA	#VALUE!	NA	NA	#VALUE!	PREP	NA	2019
120999904754	Men	30	2016	Negative	[18,32)	0	Men	0	Men	2016	Negative	2	2016	0	#VALUE!	NA	#VALUE!	NA	#VALUE!	NA	NA	#VALUE!	PREP	NA	2016
120999904780	Men	44	2016	Negative	[43.333,78]	0	Men	0	Men	2016	Negative	0	2016	0	#VALUE!	NA	#VALUE!	NA	#VALUE!	NA	NA	#VALUE!	PREP	NA	2016
120999904783	Men	49	2016	Positive	[43.333,78]	0	Men	0	Men	2016	Positive	1	2016	1	#VALUE!	NA	2019	1	#VALUE!	NA	1	2019	PREP	1	2016
120999904813	Men	28	2016	Negative	[18,32)	0	Men	0	Men	2016	Negative	0	2016	0	#VALUE!	NA	#VALUE!	NA	#VALUE!	NA	NA	#VALUE!	PREP	NA	2016
120999904841	Men	40	2016	Negative	[32,43.333)	0	Men	0	Men	2016	Negative	1	2016	0	#VALUE!	NA	#VALUE!	NA	#VALUE!	NA	NA	#VALUE!	PREP	NA	2016
120999904843	Men	40	2016	Negative	[32,43.333)	0	Men	0	Men	2016	Negative	0	2016	0	#VALUE!	NA	#VALUE!	NA	#VALUE!	NA	NA	#VALUE!	PREP	NA	2016
120999904863	Men	24	2016	Negative	[18,32)	0	Men	0	Men	2016	Negative	12	2016	0	#VALUE!	NA	#VALUE!	NA	#VALUE!	NA	NA	#VALUE!	PREP	NA	2016
120999904873	Men	34	2016	Positive	[32,43.333)	0	Men	0	Men	2016	Positive	28	2016	1	#VALUE!	NA	2018	1	#VALUE!	NA	1	2018	PREP	1	2016
120999904917	Transsexual Man to Woman	34	2016	Positive	[32,43.333)		NA	2	Transsexual Man to Woman/Transsexual Woman to Man	2016	Positive	0	2016	1	#VALUE!	NA	2019	1	#VALUE!	NA	1	2019	PREP	1	2016
120999904918	Men	32	2016	Positive	[32,43.333)	0	Men	0	Men	2016	Positive	0	2016	1	#VALUE!	NA	2017	1	#VALUE!	NA	1	2017	PREP	1	2016
120999905012	Men	31	2016	Negative	[18,32)	0	Men	0	Men	2016	Negative	0	2016	0	#VALUE!	NA	#VALUE!	NA	#VALUE!	NA	NA	#VALUE!	PREP	NA	2016
120999905124	Men	46	2016	Negative	[43.333,78]	0	Men	0	Men	2017	Negative	30	2017	0	#VALUE!	NA	#VALUE!	NA	#VALUE!	NA	NA	#VALUE!	PREP	NA	2017
120999905185	Men	29	2017	Positive	[18,32)	0	Men	0	Men	2017	Positive	1	2017	1	#VALUE!	NA	#VALUE!	NA	#VALUE!	NA	NA	#VALUE!	PREP	NA	2017
120999905238	Men	32	2017	Negative	[32,43.333)	0	Men	0	Men	2017	Negative	28	2017	0	#VALUE!	NA	#VALUE!	NA	#VALUE!	NA	NA	#VALUE!	PREP	NA	2017
120999905270	Men	34	2017	Negative	[32,43.333)	0	Men	0	Men	2017	Negative	0	2017	0	#VALUE!	NA	#VALUE!	NA	#VALUE!	NA	NA	#VALUE!	PREP	NA	2017
120999905296	Men	41	2017	Positive	[32,43.333)	0	Men	0	Men	2017	Positive	15	2017	1	#VALUE!	NA	#VALUE!	NA	#VALUE!	NA	NA	#VALUE!	PREP	NA	2017
120999905420	Men	36	2018	Positive	[32,43.333)	0	Men	0	Men	2018	Positive	6	2018	1	#VALUE!	NA	#VALUE!	NA	#VALUE!	NA	NA	#VALUE!	PREP	NA	2018
120999905424	Men	56	2019	Negative	[43.333,78]	0	Men	0	Men	2019	Negative	0	2019	0	#VALUE!	NA	#VALUE!	NA	#VALUE!	NA	NA	#VALUE!	PREP	NA	2019
120999905567	Men	39	2017	Positive	[32,43.333)	0	Men	0	Men	2017	Positive	0	2017	1	#VALUE!	NA	#VALUE!	NA	#VALUE!	NA	NA	#VALUE!	PREP	NA	2017
120999905684	Men	38	2017	Negative	[32,43.333)	0	Men	0	Men	2017	Negative	29	2017	0	#VALUE!	NA	#VALUE!	NA	#VALUE!	NA	NA	#VALUE!	PREP	NA	2017
120999905942	Men	37	2017	Positive	[32,43.333)	0	Men	0	Men	2017	Positive	1	2017	1	#VALUE!	NA	#VALUE!	NA	#VALUE!	NA	NA	#VALUE!	PREP	NA	2017
120999906057	Men	44	2018	Positive	[43.333,78]	0	Men	0	Men	2018	Positive	28	2018	1	#VALUE!	NA	#VALUE!	NA	#VALUE!	NA	NA	#VALUE!	PREP	NA	2018
120999906066	Men	20	2017	Positive	[18,32)	0	Men	0	Men	2017	Positive	0	2017	1	#VALUE!	NA	#VALUE!	NA	#VALUE!	NA	NA	#VALUE!	PREP	NA	2017
120999906150	Men	30	2017	Negative	[18,32)	0	Men	0	Men	2017	Negative	0	2017	0	#VALUE!	NA	#VALUE!	NA	#VALUE!	NA	NA	#VALUE!	PREP	NA	2017
120999906207	Men	37	2017	Negative	[32,43.333)	0	Men	0	Men	2017	Negative	0	2017	0	#VALUE!	NA	#VALUE!	NA	#VALUE!	NA	NA	#VALUE!	PREP	NA	2017
120999906219	Men	28	2017	Negative	[18,32)	0	Men	0	Men	2017	Negative	0	2017	0	2017	1	#VALUE!	NA	#VALUE!	NA	NA	#VALUE!	PREP	NA	2017
120999906330	Men	33	2017	Negative	[32,43.333)	0	Men	0	Men	2017	Negative	0	2017	0	#VALUE!	NA	#VALUE!	NA	#VALUE!	NA	NA	#VALUE!	PREP	NA	2017
120999906331	Transsexual Man to Woman	27	2017	Positive	[18,32)		NA	2	Transsexual Man to Woman/Transsexual Woman to Man	2017	Positive	24	2017	1	#VALUE!	NA	#VALUE!	NA	#VALUE!	NA	NA	#VALUE!	PREP	NA	2017
120999906375	Men	34	2017	Positive	[32,43.333)	0	Men	0	Men	2017	Positive	11	2017	1	#VALUE!	NA	#VALUE!	NA	#VALUE!	NA	NA	#VALUE!	PREP	NA	2017
120999906419	Transsexual Man to Woman	45	2018	Positive	[43.333,78]		NA	2	Transsexual Man to Woman/Transsexual Woman to Man	2018	Positive	0	2018	1	#VALUE!	NA	#VALUE!	NA	#VALUE!	NA	NA	#VALUE!	PREP	NA	2018
120999906446	Transsexual Man to Woman	35	2019	Positive	[32,43.333)		NA	2	Transsexual Man to Woman/Transsexual Woman to Man	2019	Positive	0	2019	1	#VALUE!	NA	#VALUE!	NA	#VALUE!	NA	NA	#VALUE!	PREP	NA	2019
120999906488	Men	40	2017	Positive	[32,43.333)	0	Men	0	Men	2018	Positive	20	2018	1	#VALUE!	NA	#VALUE!	NA	#VALUE!	NA	NA	#VALUE!	PREP	NA	2018
120999906548	Transsexual Man to Woman	57	2018	Positive	[43.333,78]		NA	2	Transsexual Man to Woman/Transsexual Woman to Man	2018	Positive	7	2018	1	#VALUE!	NA	#VALUE!	NA	#VALUE!	NA	NA	#VALUE!	PREP	NA	2018
120999906549	Men	41	2018	Positive	[32,43.333)	0	Men	0	Men	2018	Positive	0	2018	1	#VALUE!	NA	#VALUE!	NA	#VALUE!	NA	NA	#VALUE!	PREP	NA	2018
120999906550	Transsexual Man to Woman	26	2018	Positive	[18,32)		NA	2	Transsexual Man to Woman/Transsexual Woman to Man	2018	Positive	1	2018	1	#VALUE!	NA	#VALUE!	NA	#VALUE!	NA	NA	#VALUE!	PREP	NA	2018
120999906676	Transsexual Man to Woman	32	2018	Negative	[32,43.333)		NA	2	Transsexual Man to Woman/Transsexual Woman to Man	2018	Negative	0	2018	0	#VALUE!	NA	#VALUE!	NA	#VALUE!	NA	NA	#VALUE!	PREP	NA	2018
120999906677	Transsexual Man to Woman	31	2018	Negative	[18,32)		NA	2	Transsexual Man to Woman/Transsexual Woman to Man	2018	Negative	0	2018	0	#VALUE!	NA	#VALUE!	NA	#VALUE!	NA	NA	#VALUE!	PREP	NA	2018
120999906686	Men	41	2018	Negative	[32,43.333)	0	Men	0	Men	2018	Negative	26	2018	0	#VALUE!	NA	#VALUE!	NA	#VALUE!	NA	NA	#VALUE!	PREP	NA	2018
120999906719	Men	43	2018	Negative	[32,43.333)	0	Men	0	Men	2018	Negative	20	2018	0	2019	1	#VALUE!	NA	#VALUE!	NA	NA	#VALUE!	PREP	NA	2019
120999906773	Transsexual Woman to Man	39	2018	Negative	[32,43.333)		NA	2	Transsexual Man to Woman/Transsexual Woman to Man	2018	Negative	0	2018	0	#VALUE!	NA	#VALUE!	NA	#VALUE!	NA	NA	#VALUE!	PREP	NA	2018
120999906793	Transsexual Man to Woman	38	2018	Positive	[32,43.333)		NA	2	Transsexual Man to Woman/Transsexual Woman to Man	2018	Positive	14	2018	1	#VALUE!	NA	#VALUE!	NA	#VALUE!	NA	NA	#VALUE!	PREP	NA	2018
120999906811	Men	19	2019	Negative	[18,32)	0	Men	0	Men	2019	Negative	0	2019	0	#VALUE!	NA	#VALUE!	NA	#VALUE!	NA	NA	#VALUE!	PREP	NA	2019
120999906838	Men	39	2018	Negative	[32,43.333)	0	Men	0	Men	2018	Negative	0	2018	0	#VALUE!	NA	#VALUE!	NA	#VALUE!	NA	NA	#VALUE!	PREP	NA	2018
120999906855	Women	50	2018	Negative	[43.333,78]	1	Women	1	Women	2018	Negative	0	2018	0	#VALUE!	NA	#VALUE!	NA	#VALUE!	NA	NA	#VALUE!	PREP	NA	2018
120999906858	Men	55	2018	Negative	[43.333,78]	0	Men	0	Men	2018	Negative	1	2018	0	#VALUE!	NA	#VALUE!	NA	#VALUE!	NA	NA	#VALUE!	PREP	NA	2018
120999906895	Men	33	2018	Positive	[32,43.333)	0	Men	0	Men	2018	Positive	0	2018	1	#VALUE!	NA	#VALUE!	NA	#VALUE!	NA	NA	#VALUE!	PREP	NA	2018
120999906942	Men	53	2018	Positive	[43.333,78]	0	Men	0	Men	2018	Positive	28	2018	1	#VALUE!	NA	#VALUE!	NA	#VALUE!	NA	NA	#VALUE!	PREP	NA	2018
120999906963	Men	24	2018	Negative	[18,32)	0	Men	0	Men	2018	Negative	0	2018	0	#VALUE!	NA	#VALUE!	NA	#VALUE!	NA	NA	#VALUE!	PREP	NA	2018
120999907007	Transsexual Man to Woman	34	2018	Negative	[32,43.333)		NA	2	Transsexual Man to Woman/Transsexual Woman to Man	2018	Negative	0	2018	0	#VALUE!	NA	#VALUE!	NA	#VALUE!	NA	NA	#VALUE!	PREP	NA	2018
120999907066	Transsexual Man to Woman	34	2019	Positive	[32,43.333)		NA	2	Transsexual Man to Woman/Transsexual Woman to Man	2019	Positive	0	2019	1	#VALUE!	NA	#VALUE!	NA	#VALUE!	NA	NA	#VALUE!	PREP	NA	2019
120999907078	Men	26	2018	Positive	[18,32)	0	Men	0	Men	2018	Positive	25	2018	1	#VALUE!	NA	#VALUE!	NA	#VALUE!	NA	NA	#VALUE!	PREP	NA	2018
120999907101	Men	40	2018	Negative	[32,43.333)	0	Men	0	Men	2018	Negative	27	2018	0	#VALUE!	NA	#VALUE!	NA	#VALUE!	NA	NA	#VALUE!	PREP	NA	2018
120999907102	Men	43	2018	Positive	[32,43.333)	0	Men	0	Men	2018	Positive	22	2018	1	#VALUE!	NA	#VALUE!	NA	#VALUE!	NA	NA	#VALUE!	PREP	NA	2018
120999907226	Transsexual Man to Woman	35	2018	Negative	[32,43.333)		NA	2	Transsexual Man to Woman/Transsexual Woman to Man	2018	Negative	28	2018	0	#VALUE!	NA	#VALUE!	NA	#VALUE!	NA	NA	#VALUE!	PREP	NA	2018
120999907295	Transsexual Man to Woman	30	2018	Negative	[18,32)		NA	2	Transsexual Man to Woman/Transsexual Woman to Man	2018	Negative	24	2018	0	#VALUE!	NA	#VALUE!	NA	#VALUE!	NA	NA	#VALUE!	PREP	NA	2018
120999907314	Men	44	2018	Negative	[43.333,78]	0	Men	0	Men	2018	Negative	0	2018	0	#VALUE!	NA	#VALUE!	NA	#VALUE!	NA	NA	#VALUE!	PREP	NA	2018
120999907315	Men	47	2018	Positive	[43.333,78]	0	Men	0	Men	2018	Positive	0	2018	1	#VALUE!	NA	#VALUE!	NA	#VALUE!	NA	NA	#VALUE!	PREP	NA	2018
120999907375	Men	34	2018	Negative	[32,43.333)	0	Men	0	Men	2018	Negative	27	2018	0	#VALUE!	NA	#VALUE!	NA	#VALUE!	NA	NA	#VALUE!	PREP	NA	2018
120999907411	Men	52	2018	Negative	[43.333,78]	0	Men	0	Men	2018	Negative	0	2018	0	#VALUE!	NA	#VALUE!	NA	#VALUE!	NA	NA	#VALUE!	PREP	NA	2018
120999907658	Transsexual Man to Woman	48	2018	Positive	[43.333,78]		NA	2	Transsexual Man to Woman/Transsexual Woman to Man	2018	Positive	0	2018	1	#VALUE!	NA	#VALUE!	NA	#VALUE!	NA	NA	#VALUE!	PREP	NA	2018
120999907659	Transsexual Man to Woman	28	2018	Positive	[18,32)		NA	2	Transsexual Man to Woman/Transsexual Woman to Man	2018	Positive	0	2018	1	#VALUE!	NA	#VALUE!	NA	#VALUE!	NA	NA	#VALUE!	PREP	NA	2018
120999907723	Women	37	2018	Negative	[32,43.333)	1	Women	1	Women	2018	Negative	1	2018	0	#VALUE!	NA	#VALUE!	NA	#VALUE!	NA	NA	#VALUE!	PREP	NA	2018
120999907724	Transsexual Man to Woman	24	2018	Negative	[18,32)		NA	2	Transsexual Man to Woman/Transsexual Woman to Man	2018	Negative	1	2018	0	#VALUE!	NA	#VALUE!	NA	#VALUE!	NA	NA	#VALUE!	PREP	NA	2018
120999907744	Men	21	2019	Positive	[18,32)	0	Men	0	Men	2019	Positive	0	2019	1	#VALUE!	NA	#VALUE!	NA	#VALUE!	NA	NA	#VALUE!	PREP	NA	2019
120999907888	Women	34	2018	Negative	[32,43.333)	1	Women	1	Women	2018	Negative	0	2018	0	#VALUE!	NA	#VALUE!	NA	#VALUE!	NA	NA	#VALUE!	PREP	NA	2018
120999907929	Men	34	2018	Negative	[32,43.333)	0	Men	0	Men	2018	Negative	30	2018	0	#VALUE!	NA	#VALUE!	NA	#VALUE!	NA	NA	#VALUE!	PREP	NA	2018
120999907950	Transsexual Man to Woman	39	2018	Positive	[32,43.333)		NA	2	Transsexual Man to Woman/Transsexual Woman to Man	2018	Positive	28	2018	1	#VALUE!	NA	#VALUE!	NA	#VALUE!	NA	NA	#VALUE!	PREP	NA	2018
120999907969	Men	24	2018	Negative	[18,32)	0	Men	0	Men	2018	Negative	0	2018	0	#VALUE!	NA	#VALUE!	NA	#VALUE!	NA	NA	#VALUE!	PREP	NA	2018
120999907970	Men	35	2018	Negative	[32,43.333)	0	Men	0	Men	2018	Negative	28	2018	0	#VALUE!	NA	#VALUE!	NA	#VALUE!	NA	NA	#VALUE!	PREP	NA	2018
120999908145	Men	29	2019	Positive	[18,32)	0	Men	0	Men	2019	Positive	0	2019	1	#VALUE!	NA	#VALUE!	NA	#VALUE!	NA	NA	#VALUE!	PREP	NA	2019
120999908161	Men	37	2018	Negative	[32,43.333)	0	Men	0	Men	2019	Negative	30	2019	0	#VALUE!	NA	#VALUE!	NA	#VALUE!	NA	NA	#VALUE!	PREP	NA	2019
120999908456	Transsexual Man to Woman	31	2019	Negative	[18,32)		NA	2	Transsexual Man to Woman/Transsexual Woman to Man	2019	Negative	28	2019	0	#VALUE!	NA	#VALUE!	NA	#VALUE!	NA	NA	#VALUE!	PREP	NA	2019
120999908458	Transsexual Man to Woman	34	2019	Positive	[32,43.333)		NA	2	Transsexual Man to Woman/Transsexual Woman to Man	2019	Positive	28	2019	1	#VALUE!	NA	#VALUE!	NA	#VALUE!	NA	NA	#VALUE!	PREP	NA	2019
120999908724	Men	71	2019	Negative	[43.333,78]	0	Men	0	Men	2019	Negative	27	2019	0	#VALUE!	NA	#VALUE!	NA	#VALUE!	NA	NA	#VALUE!	PREP	NA	2019
120999908815	Men	26	2018	Negative	[18,32)	0	Men	0	Men	2019	Negative	28	2019	0	#VALUE!	NA	#VALUE!	NA	#VALUE!	NA	NA	#VALUE!	PREP	NA	2019
120999908829	Men	30	2019	Negative	[18,32)	0	Men	0	Men	2019	Negative	20	2019	0	#VALUE!	NA	#VALUE!	NA	#VALUE!	NA	NA	#VALUE!	PREP	NA	2019
120999908923	Men	33	2019	Positive	[32,43.333)	0	Men	0	Men	2019	Positive	0	2019	1	#VALUE!	NA	#VALUE!	NA	#VALUE!	NA	NA	#VALUE!	PREP	NA	2019
120999908925	Transsexual Man to Woman	27	2019	Negative	[18,32)		NA	2	Transsexual Man to Woman/Transsexual Woman to Man	2019	Negative	0	2019	0	#VALUE!	NA	#VALUE!	NA	#VALUE!	NA	NA	#VALUE!	PREP	NA	2019
120999909034	Men	30	2019	Negative	[18,32)	0	Men	0	Men	2019	Negative	22	2019	0	#VALUE!	NA	#VALUE!	NA	#VALUE!	NA	NA	#VALUE!	PREP	NA	2019
120999909053	Women	39	2019	Negative	[32,43.333)	1	Women	1	Women	2019	Negative	0	2019	0	#VALUE!	NA	#VALUE!	NA	#VALUE!	NA	NA	#VALUE!	PREP	NA	2019
120999909191	Men	31	2019	Negative	[18,32)	0	Men	0	Men	2019	Negative	0	2019	0	#VALUE!	NA	#VALUE!	NA	#VALUE!	NA	NA	#VALUE!	PREP	NA	2019
120999909198	Men	39	2019	Negative	[32,43.333)	0	Men	0	Men	2019	Negative	27	2019	0	#VALUE!	NA	#VALUE!	NA	#VALUE!	NA	NA	#VALUE!	PREP	NA	2019
120999909268	Men	31	2019	Negative	[18,32)	0	Men	0	Men	2019	Negative	0	2019	0	#VALUE!	NA	#VALUE!	NA	#VALUE!	NA	NA	#VALUE!	PREP	NA	2019
120999909539	Men	28	2019	Positive	[18,32)	0	Men	0	Men	2019	Positive	22	2019	1	#VALUE!	NA	#VALUE!	NA	#VALUE!	NA	NA	#VALUE!	PREP	NA	2019
120999909570	Men	27	2019	Negative	[18,32)	0	Men	0	Men	2019	Negative	22	2019	0	#VALUE!	NA	#VALUE!	NA	#VALUE!	NA	NA	#VALUE!	PREP	NA	2019
120999910187	Men	23	2019	Negative	[18,32)	0	Men	0	Men	2019	Negative	0	2019	0	#VALUE!	NA	#VALUE!	NA	#VALUE!	NA	NA	#VALUE!	PREP	NA	2019
120999910198	Men	31	2019	Negative	[18,32)	0	Men	0	Men	2019	Negative	0	2019	0	#VALUE!	NA	#VALUE!	NA	#VALUE!	NA	NA	#VALUE!	PREP	NA	2019
120999910268	Men	24	2019	Negative	[18,32)	0	Men	0	Men	2019	Negative	0	2019	0	#VALUE!	NA	#VALUE!	NA	#VALUE!	NA	NA	#VALUE!	PREP	NA	2019
120999910312	Men	60	2019	Positive	[43.333,78]	0	Men	0	Men	2019	Positive	0	2019	1	#VALUE!	NA	#VALUE!	NA	#VALUE!	NA	NA	#VALUE!	PREP	NA	2019
120999910408	Women	42	2019	Negative	[32,43.333)	1	Women	1	Women	2019	Negative	0	2019	0	#VALUE!	NA	#VALUE!	NA	#VALUE!	NA	NA	#VALUE!	PREP	NA	2019
120999910966	Men	33	2019	Positive	[32,43.333)	0	Men	0	Men	2019	Positive	0	2019	1	#VALUE!	NA	#VALUE!	NA	#VALUE!	NA	NA	#VALUE!	PREP	NA	2019
120999911352	Men	29	2019	Positive	[18,32)	0	Men	0	Men	2019	Positive	0	2019	1	#VALUE!	NA	#VALUE!	NA	#VALUE!	NA	NA	#VALUE!	PREP	NA	2019
120999911491	Transsexual Man to Woman	46	2019	Positive	[43.333,78]		NA	2	Transsexual Man to Woman/Transsexual Woman to Man	2019	Positive	0	2019	1	#VALUE!	NA	#VALUE!	NA	#VALUE!	NA	NA	#VALUE!	PREP	NA	2019
120999911597	Men	34	2019	Positive	[32,43.333)	0	Men	0	Men	2019	Positive	19	2019	1	#VALUE!	NA	#VALUE!	NA	#VALUE!	NA	NA	#VALUE!	PREP	NA	2019
120999911861	Transsexual Man to Woman	31	2019	Positive	[18,32)		NA	2	Transsexual Man to Woman/Transsexual Woman to Man	2019	Positive	0	2019	1	#VALUE!	NA	#VALUE!	NA	#VALUE!	NA	NA	#VALUE!	PREP	NA	2019
120999911946	Men	25	2019	Negative	[18,32)	0	Men	0	Men	2019	Negative	26	2019	0	#VALUE!	NA	#VALUE!	NA	#VALUE!	NA	NA	#VALUE!	PREP	NA	2019
120999912344	Transsexual Man to Woman	42	2019	Positive	[32,43.333)		NA	2	Transsexual Man to Woman/Transsexual Woman to Man	2019	Positive	28	2019	1	#VALUE!	NA	#VALUE!	NA	#VALUE!	NA	NA	#VALUE!	PREP	NA	2019
120999912346	Men	26	2019	Negative	[18,32)	0	Men	0	Men	2019	Negative	0	2019	0	#VALUE!	NA	#VALUE!	NA	#VALUE!	NA	NA	#VALUE!	PREP	NA	2019
120999912350	Men	42	2019	Negative	[32,43.333)	0	Men	0	Men	2019	Negative	28	2019	0	#VALUE!	NA	#VALUE!	NA	#VALUE!	NA	NA	#VALUE!	PREP	NA	2019
120999912380	Men	40	2019	Negative	[32,43.333)	0	Men	0	Men	2019	Negative	0	2019	0	#VALUE!	NA	#VALUE!	NA	#VALUE!	NA	NA	#VALUE!	PREP	NA	2019
120999912482	Men	19	2019	Negative	[18,32)	0	Men	0	Men	2019	Negative	0	2019	0	#VALUE!	NA	#VALUE!	NA	#VALUE!	NA	NA	#VALUE!	PREP	NA	2019
120999912485	Transsexual Man to Woman	28	2019	Negative	[18,32)		NA	2	Transsexual Man to Woman/Transsexual Woman to Man	2019	Negative	0	2019	0	#VALUE!	NA	#VALUE!	NA	#VALUE!	NA	NA	#VALUE!	PREP	NA	2019
120999912526	Men	35	2019	Negative	[32,43.333)	0	Men	0	Men	2019	Negative	0	2019	0	#VALUE!	NA	#VALUE!	NA	#VALUE!	NA	NA	#VALUE!	PREP	NA	2019
120999912618	Men	30	2019	Negative	[18,32)	0	Men	0	Men	2019	Negative	0	2019	0	#VALUE!	NA	#VALUE!	NA	#VALUE!	NA	NA	#VALUE!	PREP	NA	2019
120999912658	Men	25	2019	Positive	[18,32)	0	Men	0	Men	2019	Positive	21	2019	1	#VALUE!	NA	#VALUE!	NA	#VALUE!	NA	NA	#VALUE!	PREP	NA	2019
120999912755	Men	40	2019	Negative	[32,43.333)	0	Men	0	Men	2019	Negative	15	2019	0	#VALUE!	NA	#VALUE!	NA	#VALUE!	NA	NA	#VALUE!	PREP	NA	2019
120999912776	Women	21	2019	Negative	[18,32)	1	Women	1	Women	2019	Negative	0	2019	0	#VALUE!	NA	#VALUE!	NA	#VALUE!	NA	NA	#VALUE!	PREP	NA	2019
120999912868	Transsexual Man to Woman	65	2019	Negative	[43.333,78]		NA	2	Transsexual Man to Woman/Transsexual Woman to Man	2019	Negative	0	2019	0	#VALUE!	NA	#VALUE!	NA	#VALUE!	NA	NA	#VALUE!	PREP	NA	2019
120999912920	Men	27	2019	Negative	[18,32)	0	Men	0	Men	2019	Negative	0	2019	0	#VALUE!	NA	#VALUE!	NA	#VALUE!	NA	NA	#VALUE!	PREP	NA	2019
120999912940	Men	28	2019	Negative	[18,32)	0	Men	0	Men	2019	Negative	21	2019	0	#VALUE!	NA	#VALUE!	NA	#VALUE!	NA	NA	#VALUE!	PREP	NA	2019
120999913016	Men	54	2019	Negative	[43.333,78]	0	Men	0	Men	2019	Negative	0	2019	0	#VALUE!	NA	#VALUE!	NA	#VALUE!	NA	NA	#VALUE!	PREP	NA	2019
120999913028	Men	32	2019	Negative	[32,43.333)	0	Men	0	Men	2019	Negative	30	2019	0	#VALUE!	NA	#VALUE!	NA	#VALUE!	NA	NA	#VALUE!	PREP	NA	2019
120999913101	Men	34	2019	Positive	[32,43.333)	0	Men	0	Men	2019	Positive	0	2019	1	#VALUE!	NA	#VALUE!	NA	#VALUE!	NA	NA	#VALUE!	PREP	NA	2019
120999913103	Men	60	2019	Negative	[43.333,78]	0	Men	0	Men	2019	Negative	23	2019	0	#VALUE!	NA	#VALUE!	NA	#VALUE!	NA	NA	#VALUE!	PREP	NA	2019
120999913337	Transsexual Man to Woman	27	2019	Negative	[18,32)		NA	2	Transsexual Man to Woman/Transsexual Woman to Man	2019	Negative	0	2019	0	#VALUE!	NA	#VALUE!	NA	#VALUE!	NA	NA	#VALUE!	PREP	NA	2019
120999913338	Men	23	2019	Negative	[18,32)	0	Men	0	Men	2019	Negative	0	2019	0	#VALUE!	NA	#VALUE!	NA	#VALUE!	NA	NA	#VALUE!	PREP	NA	2019
120999913342	Men	31	2019	Negative	[18,32)	0	Men	0	Men	2019	Negative	20	2019	0	#VALUE!	NA	#VALUE!	NA	#VALUE!	NA	NA	#VALUE!	PREP	NA	2019
120999913440	Men	35	2019	Negative	[32,43.333)	0	Men	0	Men	2019	Negative	27	2019	0	#VALUE!	NA	#VALUE!	NA	#VALUE!	NA	NA	#VALUE!	PREP	NA	2019
120999913826	Men	28	2019	Negative	[18,32)	0	Men	0	Men	2019	Negative	0	2019	0	#VALUE!	NA	#VALUE!	NA	#VALUE!	NA	NA	#VALUE!	PREP	NA	2019
120999914117	Men	35	2019	Negative	[32,43.333)	0	Men	0	Men	2019	Negative	0	2019	0	#VALUE!	NA	#VALUE!	NA	#VALUE!	NA	NA	#VALUE!	PREP	NA	2019
120999914127	Men	31	2019	Negative	[18,32)	0	Men	0	Men	2019	Negative	0	2019	0	#VALUE!	NA	#VALUE!	NA	#VALUE!	NA	NA	#VALUE!	PREP	NA	2019
120999914354	Transsexual Man to Woman	46	2017	Negative	[43.333,78]		NA	2	Transsexual Man to Woman/Transsexual Woman to Man	2017	Negative	0	2017	0	#VALUE!	NA	#VALUE!	NA	#VALUE!	NA	NA	#VALUE!	PREP	NA	2017
120999914484	Men	40	2016	Negative	[32,43.333)	0	Men	0	Men	2016	Negative	0	2016	0	2020	1	#VALUE!	NA	#VALUE!	NA	NA	#VALUE!	PREP	NA	2020
130997863568	Men	58	2018	Negative	[43.333,78]	0	Men	0	Men	2018	Negative	21	2018	0	#VALUE!	NA	#VALUE!	NA	#VALUE!	NA	NA	#VALUE!	PREP	NA	2018
130997863891	Men	28	2017	Negative	[18,32)	0	Men	0	Men	2017	Negative	26	2017	0	#VALUE!	NA	#VALUE!	NA	#VALUE!	NA	NA	#VALUE!	PREP	NA	2017
130997864156	Men	37	2016	Negative	[32,43.333)	0	Men	0	Men	2016	Negative	0	2016	0	#VALUE!	NA	#VALUE!	NA	#VALUE!	NA	NA	#VALUE!	PREP	NA	2016
130997864437	Men	26	2016	Negative	[18,32)	0	Men	0	Men	2016	Negative	0	2016	0	#VALUE!	NA	#VALUE!	NA	#VALUE!	NA	NA	#VALUE!	PREP	NA	2016
130997864820	Men	42	2017	Negative	[32,43.333)	0	Men	0	Men	2017	Negative	0	2017	0	#VALUE!	NA	#VALUE!	NA	#VALUE!	NA	NA	#VALUE!	PREP	NA	2017
130997864883	Men	31	2018	Negative	[18,32)	0	Men	0	Men	2018	Negative	28	2018	0	#VALUE!	NA	#VALUE!	NA	#VALUE!	NA	NA	#VALUE!	PREP	NA	2018
130997865062	Men	41	2018	Negative	[32,43.333)	0	Men	0	Men	2018	Negative	29	2018	0	#VALUE!	NA	#VALUE!	NA	#VALUE!	NA	NA	#VALUE!	PREP	NA	2018
130997865078	Men	37	2018	Negative	[32,43.333)	0	Men	0	Men	2018	Negative	15	2018	0	#VALUE!	NA	#VALUE!	NA	#VALUE!	NA	NA	#VALUE!	PREP	NA	2018
130997865414	Men	40	2018	Negative	[32,43.333)	0	Men	0	Men	2018	Negative	0	2018	0	#VALUE!	NA	#VALUE!	NA	#VALUE!	NA	NA	#VALUE!	PREP	NA	2018
130997865474	Men	25	2019	Negative	[18,32)	0	Men	0	Men	2019	Negative	0	2019	0	#VALUE!	NA	#VALUE!	NA	#VALUE!	NA	NA	#VALUE!	PREP	NA	2019
130997865511	Men	35	2019	Negative	[32,43.333)	0	Men	0	Men	2019	Negative	4	2019	0	#VALUE!	NA	#VALUE!	NA	#VALUE!	NA	NA	#VALUE!	PREP	NA	2019
130997865551	Men	22	2019	Positive	[18,32)	0	Men	0	Men	2019	Positive	0	2019	1	#VALUE!	NA	#VALUE!	NA	#VALUE!	NA	NA	#VALUE!	PREP	NA	2019
130997865575	Men	29	2019	Negative	[18,32)	0	Men	0	Men	2019	Negative	0	2019	0	#VALUE!	NA	#VALUE!	NA	#VALUE!	NA	NA	#VALUE!	PREP	NA	2019
130997865584	Men	30	2019	Negative	[18,32)	0	Men	0	Men	2019	Negative	14	2019	0	#VALUE!	NA	#VALUE!	NA	#VALUE!	NA	NA	#VALUE!	PREP	NA	2019
130997865867	Men	29	2019	Negative	[18,32)	0	Men	0	Men	2019	Negative	0	2019	0	#VALUE!	NA	#VALUE!	NA	#VALUE!	NA	NA	#VALUE!	PREP	NA	2019
130997865868	Men	63	2019	Positive	[43.333,78]	0	Men	0	Men	2019	Positive	0	2019	1	#VALUE!	NA	#VALUE!	NA	#VALUE!	NA	NA	#VALUE!	PREP	NA	2019
160071346462	Men	39	2016	Positive	[32,43.333)	0	Men	0	Men	2016	Positive	19	2016	1	#VALUE!	NA	2018	1	2018	1	1	2018	PREP	1	2016
160074546457	Men	46	2017	Negative	[43.333,78]	0	Men	0	Men	2017	Negative	22	2017	0	#VALUE!	NA	#VALUE!	NA	#VALUE!	NA	NA	#VALUE!	PREP	NA	2017
160082073391	Men	45	2018	Negative	[43.333,78]	0	Men	0	Men	2018	Negative	0	2018	0	#VALUE!	NA	#VALUE!	NA	#VALUE!	NA	NA	#VALUE!	PREP	NA	2018
160087622345	Men	37	2016	Negative	[32,43.333)	0	Men	0	Men	2016	Negative	4	2016	0	2017	1	#VALUE!	NA	#VALUE!	NA	NA	#VALUE!	PREP	NA	2017
160257091701	Men	30	2018	Negative	[18,32)	0	Men	0	Men	2018	Negative	0	2018	0	#VALUE!	NA	#VALUE!	NA	#VALUE!	NA	NA	#VALUE!	PREP	NA	2018
160520957589	Men	60	2017	Negative	[43.333,78]	0	Men	0	Men	2017	Negative	0	2017	0	#VALUE!	NA	#VALUE!	NA	#VALUE!	NA	NA	#VALUE!	PREP	NA	2017
160598369777	Men	42	2016	Negative	[32,43.333)	0	Men	0	Men	2016	Negative	28	2016	0	2018	1	#VALUE!	NA	#VALUE!	NA	NA	#VALUE!	PREP	NA	2018
160750510812	Men	41	2017	Positive	[32,43.333)	0	Men	0	Men	2017	Positive	0	2017	1	#VALUE!	NA	#VALUE!	NA	#VALUE!	NA	NA	#VALUE!	PREP	NA	2017
160999935587	Men	45	2017	Positive	[43.333,78]	0	Men	0	Men	2017	Positive	0	2017	1	#VALUE!	NA	#VALUE!	NA	#VALUE!	NA	NA	#VALUE!	PREP	NA	2017
160999937959	Men	55	2016	Negative	[43.333,78]	0	Men	0	Men	2016	Negative	28	2016	0	#VALUE!	NA	#VALUE!	NA	#VALUE!	NA	NA	#VALUE!	PREP	NA	2016
160999937976	Men	38	2016	Negative	[32,43.333)	0	Men	0	Men	2016	Negative	28	2016	0	#VALUE!	NA	#VALUE!	NA	#VALUE!	NA	NA	#VALUE!	PREP	NA	2016
160999937977	Men	50	2016	Negative	[43.333,78]	0	Men	0	Men	2016	Negative	28	2016	0	#VALUE!	NA	#VALUE!	NA	#VALUE!	NA	NA	#VALUE!	PREP	NA	2016
160999937996	Men	36	2016	Positive	[32,43.333)	0	Men	0	Men	2016	Positive	0	2016	1	#VALUE!	NA	2017	1	2018	1	1	2017	PREP	2	2016
160999937997	Men	45	2016	Negative	[43.333,78]	0	Men	0	Men	2016	Negative	1	2016	0	#VALUE!	NA	#VALUE!	NA	#VALUE!	NA	NA	#VALUE!	PREP	NA	2016
160999938035	Men	36	2016	Negative	[32,43.333)	0	Men	0	Men	2016	Negative	0	2016	0	#VALUE!	NA	#VALUE!	NA	#VALUE!	NA	NA	#VALUE!	PREP	NA	2016
160999938036	Men	24	2016	Negative	[18,32)	0	Men	0	Men	2016	Negative	0	2016	0	2018	1	#VALUE!	NA	#VALUE!	NA	NA	#VALUE!	PREP	NA	2018
160999938091	Men	34	2016	Negative	[32,43.333)	0	Men	0	Men	2016	Negative	0	2016	0	2018	1	#VALUE!	NA	#VALUE!	NA	NA	#VALUE!	PREP	NA	2018
160999938120	Men	37	2017	Positive	[32,43.333)	0	Men	0	Men	2017	Positive	0	2017	1	#VALUE!	NA	#VALUE!	NA	#VALUE!	NA	NA	#VALUE!	PREP	NA	2017
160999938135	Men	36	2016	Positive	[32,43.333)	0	Men	0	Men	2016	Positive	0	2016	1	#VALUE!	NA	#VALUE!	NA	#VALUE!	NA	NA	#VALUE!	PREP	NA	2016
160999938148	Men	48	2016	Negative	[43.333,78]	0	Men	0	Men	2016	Negative	0	2016	0	#VALUE!	NA	#VALUE!	NA	#VALUE!	NA	NA	#VALUE!	PREP	NA	2016
160999938221	Men	29	2016	Positive	[18,32)	0	Men	0	Men	2016	Positive	3	2016	1	#VALUE!	NA	#VALUE!	NA	#VALUE!	NA	NA	#VALUE!	PREP	NA	2016
160999938248	Men	36	2016	Negative	[32,43.333)	0	Men	0	Men	2016	Negative	7	2016	0	2016	1	#VALUE!	NA	#VALUE!	NA	NA	#VALUE!	PREP	NA	2016
160999938295	Men	30	2016	Positive	[18,32)	0	Men	0	Men	2016	Positive	12	2016	1	#VALUE!	NA	2016	1	#VALUE!	NA	1	2016	PREP	1	2016
160999938379	Men	25	2016	Negative	[18,32)	0	Men	0	Men	2016	Negative	27	2016	0	#VALUE!	NA	#VALUE!	NA	#VALUE!	NA	NA	#VALUE!	PREP	NA	2016
160999938402	Men	27	2016	Negative	[18,32)	0	Men	0	Men	2016	Negative	0	2016	0	2017	1	#VALUE!	NA	#VALUE!	NA	NA	#VALUE!	PREP	NA	2017
160999938472	Men	36	2016	Positive	[32,43.333)	0	Men	0	Men	2016	Positive	0	2016	1	#VALUE!	NA	#VALUE!	NA	#VALUE!	NA	NA	#VALUE!	PREP	NA	2016
160999938473	Men	28	2016	Positive	[18,32)	0	Men	0	Men	2016	Positive	0	2016	1	#VALUE!	NA	2017	1	2018	1	1	2017	PREP	2	2016
160999938517	Men	56	2016	Negative	[43.333,78]	0	Men	0	Men	2016	Negative	27	2016	0	#VALUE!	NA	#VALUE!	NA	#VALUE!	NA	NA	#VALUE!	PREP	NA	2016
160999938518	Men	46	2016	Negative	[43.333,78]	0	Men	0	Men	2016	Negative	0	2016	0	#VALUE!	NA	#VALUE!	NA	#VALUE!	NA	NA	#VALUE!	PREP	NA	2016
160999938556	Men	33	2016	Positive	[32,43.333)	0	Men	0	Men	2016	Positive	20	2016	1	#VALUE!	NA	#VALUE!	NA	#VALUE!	NA	NA	#VALUE!	PREP	NA	2016
160999938557	Men	43	2016	Negative	[32,43.333)	0	Men	0	Men	2016	Negative	0	2016	0	2017	1	#VALUE!	NA	#VALUE!	NA	NA	#VALUE!	PREP	NA	2017
160999938577	Men	27	2016	Negative	[18,32)	0	Men	0	Men	2016	Negative	0	2016	0	#VALUE!	NA	#VALUE!	NA	#VALUE!	NA	NA	#VALUE!	PREP	NA	2016
160999938579	Men	33	2016	Negative	[32,43.333)	0	Men	0	Men	2016	Negative	0	2016	0	#VALUE!	NA	#VALUE!	NA	#VALUE!	NA	NA	#VALUE!	PREP	NA	2016
160999938623	Men	48	2016	Negative	[43.333,78]	0	Men	0	Men	2016	Negative	0	2016	0	2018	1	#VALUE!	NA	#VALUE!	NA	NA	#VALUE!	PREP	NA	2018
160999938683	Women	32	2016	Negative	[32,43.333)	1	Women	1	Women	2016	Negative	30	2016	0	#VALUE!	NA	#VALUE!	NA	#VALUE!	NA	NA	#VALUE!	PREP	NA	2016
160999938734	Men	28	2016	Positive	[18,32)	0	Men	0	Men	2016	Positive	0	2016	1	#VALUE!	NA	2017	1	#VALUE!	NA	1	2017	PREP	1	2016
160999938738	Men	53	2016	Negative	[43.333,78]	0	Men	0	Men	2016	Negative	25	2016	0	#VALUE!	NA	#VALUE!	NA	#VALUE!	NA	NA	#VALUE!	PREP	NA	2016
160999938740	Men	29	2016	Negative	[18,32)	0	Men	0	Men	2016	Negative	27	2016	0	#VALUE!	NA	#VALUE!	NA	#VALUE!	NA	NA	#VALUE!	PREP	NA	2016
160999938803	Men	44	2016	Positive	[43.333,78]	0	Men	0	Men	2016	Positive	0	2016	1	#VALUE!	NA	2017	1	2019	1	1	2017	PREP	2	2016
160999938819	Men	31	2016	Negative	[18,32)	0	Men	0	Men	2016	Negative	0	2016	0	#VALUE!	NA	#VALUE!	NA	#VALUE!	NA	NA	#VALUE!	PREP	NA	2016
160999938854	Men	32	2016	Negative	[32,43.333)	0	Men	0	Men	2016	Negative	0	2016	0	#VALUE!	NA	#VALUE!	NA	#VALUE!	NA	NA	#VALUE!	PREP	NA	2016
160999938884	Men	25	2016	Negative	[18,32)	0	Men	0	Men	2016	Negative	0	2016	0	#VALUE!	NA	#VALUE!	NA	#VALUE!	NA	NA	#VALUE!	PREP	NA	2016
160999938885	Men	54	2016	Negative	[43.333,78]	0	Men	0	Men	2016	Negative	0	2016	0	2018	1	#VALUE!	NA	#VALUE!	NA	NA	#VALUE!	PREP	NA	2018
160999938891	Men	34	2016	Negative	[32,43.333)	0	Men	0	Men	2017	Negative	29	2017	0	#VALUE!	NA	#VALUE!	NA	#VALUE!	NA	NA	#VALUE!	PREP	NA	2017
160999938892	Men	50	2016	Negative	[43.333,78]	0	Men	0	Men	2016	Negative	0	2016	0	2017	1	2018	1	2018	1	1	2018	PREP	1	2017
160999938951	Men	50	2016	Negative	[43.333,78]	0	Men	0	Men	2016	Negative	0	2016	0	#VALUE!	NA	#VALUE!	NA	#VALUE!	NA	NA	#VALUE!	PREP	NA	2016
160999938959	Men	31	2017	Positive	[18,32)	0	Men	0	Men	2017	Positive	28	2017	1	#VALUE!	NA	#VALUE!	NA	#VALUE!	NA	NA	#VALUE!	PREP	NA	2017
160999938961	Men	26	2017	Negative	[18,32)	0	Men	0	Men	2017	Negative	0	2017	0	#VALUE!	NA	#VALUE!	NA	#VALUE!	NA	NA	#VALUE!	PREP	NA	2017
160999938962	Men	25	2017	Negative	[18,32)	0	Men	0	Men	2017	Negative	1	2017	0	#VALUE!	NA	#VALUE!	NA	#VALUE!	NA	NA	#VALUE!	PREP	NA	2017
160999938968	Men	36	2017	Negative	[32,43.333)	0	Men	0	Men	2017	Negative	7	2017	0	#VALUE!	NA	#VALUE!	NA	#VALUE!	NA	NA	#VALUE!	PREP	NA	2017
160999938969	Men	53	2017	Positive	[43.333,78]	0	Men	0	Men	2017	Positive	0	2017	1	#VALUE!	NA	2017	1	2017	1	1	2017	PREP	1	2017
160999938972	Men	42	2017	Negative	[32,43.333)	0	Men	0	Men	2017	Negative	28	2017	0	2018	1	#VALUE!	NA	#VALUE!	NA	NA	#VALUE!	PREP	NA	2018
160999938979	Men	35	2017	Negative	[32,43.333)	0	Men	0	Men	2017	Negative	0	2017	0	#VALUE!	NA	#VALUE!	NA	#VALUE!	NA	NA	#VALUE!	PREP	NA	2017
160999938998	Men	28	2017	Positive	[18,32)	0	Men	0	Men	2017	Positive	0	2017	1	#VALUE!	NA	#VALUE!	NA	2017	1	1	2017	PREP	1	2017
160999939001	Men	46	2017	Positive	[43.333,78]	0	Men	0	Men	2017	Positive	0	2017	1	#VALUE!	NA	#VALUE!	NA	#VALUE!	NA	NA	#VALUE!	PREP	NA	2017
160999939007	Men	32	2017	Negative	[32,43.333)	0	Men	0	Men	2017	Negative	0	2017	0	2017	1	#VALUE!	NA	#VALUE!	NA	NA	#VALUE!	PREP	NA	2017
160999939008	Men	27	2017	Negative	[18,32)	0	Men	0	Men	2017	Negative	0	2017	0	#VALUE!	NA	#VALUE!	NA	#VALUE!	NA	NA	#VALUE!	PREP	NA	2017
160999939013	Men	46	2017	Positive	[43.333,78]	0	Men	0	Men	2017	Positive	0	2017	1	#VALUE!	NA	#VALUE!	NA	#VALUE!	NA	NA	#VALUE!	PREP	NA	2017
160999939025	Men	36	2017	Positive	[32,43.333)	0	Men	0	Men	2017	Positive	29	2017	1	#VALUE!	NA	2017	1	#VALUE!	NA	1	2017	PREP	1	2017
160999939030	Men	52	2017	Positive	[43.333,78]	0	Men	0	Men	2017	Positive	0	2017	1	#VALUE!	NA	#VALUE!	NA	#VALUE!	NA	NA	#VALUE!	PREP	NA	2017
160999939031	Men	40	2017	Negative	[32,43.333)	0	Men	0	Men	2017	Negative	28	2017	0	#VALUE!	NA	#VALUE!	NA	#VALUE!	NA	NA	#VALUE!	PREP	NA	2017
160999939036	Men	56	2017	Positive	[43.333,78]	0	Men	0	Men	2017	Positive	24	2017	1	#VALUE!	NA	#VALUE!	NA	#VALUE!	NA	NA	#VALUE!	PREP	NA	2017
160999939045	Men	49	2017	Negative	[43.333,78]	0	Men	0	Men	2017	Negative	0	2017	0	#VALUE!	NA	#VALUE!	NA	#VALUE!	NA	NA	#VALUE!	PREP	NA	2017
160999939046	Men	59	2017	Negative	[43.333,78]	0	Men	0	Men	2017	Negative	0	2017	0	#VALUE!	NA	#VALUE!	NA	#VALUE!	NA	NA	#VALUE!	PREP	NA	2017
160999939061	Men	33	2017	Negative	[32,43.333)	0	Men	0	Men	2017	Negative	0	2017	0	#VALUE!	NA	#VALUE!	NA	#VALUE!	NA	NA	#VALUE!	PREP	NA	2017
160999939063	Men	52	2017	Positive	[43.333,78]	0	Men	0	Men	2017	Positive	28	2017	1	#VALUE!	NA	2018	1	#VALUE!	NA	1	2018	PREP	1	2017
160999939070	Men	37	2017	Negative	[32,43.333)	0	Men	0	Men	2017	Negative	0	2017	0	2018	1	#VALUE!	NA	#VALUE!	NA	NA	#VALUE!	PREP	NA	2018
160999939131	Men	20	2017	Negative	[18,32)	0	Men	0	Men	2017	Negative	0	2017	0	#VALUE!	NA	#VALUE!	NA	#VALUE!	NA	NA	#VALUE!	PREP	NA	2017
160999939134	Men	32	2017	Negative	[32,43.333)	0	Men	0	Men	2017	Negative	0	2017	0	#VALUE!	NA	#VALUE!	NA	#VALUE!	NA	NA	#VALUE!	PREP	NA	2017
160999939137	Men	48	2017	Negative	[43.333,78]	0	Men	0	Men	2017	Negative	0	2017	0	2018	1	#VALUE!	NA	#VALUE!	NA	NA	#VALUE!	PREP	NA	2018
160999939145	Men	48	2017	Positive	[43.333,78]	0	Men	0	Men	2017	Positive	0	2017	1	#VALUE!	NA	#VALUE!	NA	#VALUE!	NA	NA	#VALUE!	PREP	NA	2017
160999939147	Men	38	2017	Positive	[32,43.333)	0	Men	0	Men	2017	Positive	30	2017	1	#VALUE!	NA	#VALUE!	NA	#VALUE!	NA	NA	#VALUE!	PREP	NA	2017
160999939161	Men	52	2017	Negative	[43.333,78]	0	Men	0	Men	2017	Negative	27	2017	0	#VALUE!	NA	#VALUE!	NA	#VALUE!	NA	NA	#VALUE!	PREP	NA	2017
160999939164	Men	27	2017	Negative	[18,32)	0	Men	0	Men	2017	Negative	0	2017	0	#VALUE!	NA	#VALUE!	NA	#VALUE!	NA	NA	#VALUE!	PREP	NA	2017
160999939165	Men	46	2017	Negative	[43.333,78]	0	Men	0	Men	2017	Negative	0	2017	0	2018	1	#VALUE!	NA	#VALUE!	NA	NA	#VALUE!	PREP	NA	2018
160999939178	Men	44	2017	Negative	[43.333,78]	0	Men	0	Men	2017	Negative	0	2017	0	#VALUE!	NA	#VALUE!	NA	#VALUE!	NA	NA	#VALUE!	PREP	NA	2017
160999939181	Men	41	2017	Positive	[32,43.333)	0	Men	0	Men	2017	Positive	0	2017	1	#VALUE!	NA	#VALUE!	NA	#VALUE!	NA	NA	#VALUE!	PREP	NA	2017
160999939183	Men	23	2017	Negative	[18,32)	0	Men	0	Men	2017	Negative	0	2017	0	#VALUE!	NA	#VALUE!	NA	#VALUE!	NA	NA	#VALUE!	PREP	NA	2017
160999939186	Men	43	2017	Positive	[32,43.333)	0	Men	0	Men	2017	Positive	0	2017	1	#VALUE!	NA	#VALUE!	NA	#VALUE!	NA	NA	#VALUE!	PREP	NA	2017
160999939201	Men	38	2017	Negative	[32,43.333)	0	Men	0	Men	2017	Negative	0	2017	0	2018	1	#VALUE!	NA	#VALUE!	NA	NA	#VALUE!	PREP	NA	2018
160999939202	Men	34	2017	Negative	[32,43.333)	0	Men	0	Men	2017	Negative	30	2017	0	#VALUE!	NA	#VALUE!	NA	#VALUE!	NA	NA	#VALUE!	PREP	NA	2017
160999939208	Men	48	2017	Negative	[43.333,78]	0	Men	0	Men	2017	Negative	0	2017	0	#VALUE!	NA	#VALUE!	NA	#VALUE!	NA	NA	#VALUE!	PREP	NA	2017
160999939212	Men	45	2017	Positive	[43.333,78]	0	Men	0	Men	2017	Positive	0	2017	1	#VALUE!	NA	#VALUE!	NA	#VALUE!	NA	NA	#VALUE!	PREP	NA	2017
160999939222	Men	33	2017	Negative	[32,43.333)	0	Men	0	Men	2017	Negative	0	2017	0	#VALUE!	NA	#VALUE!	NA	#VALUE!	NA	NA	#VALUE!	PREP	NA	2017
160999939230	Men	53	2017	Negative	[43.333,78]	0	Men	0	Men	2017	Negative	0	2017	0	#VALUE!	NA	#VALUE!	NA	#VALUE!	NA	NA	#VALUE!	PREP	NA	2017
160999939232	Men	59	2017	Negative	[43.333,78]	0	Men	0	Men	2017	Negative	0	2017	0	2017	1	#VALUE!	NA	#VALUE!	NA	NA	#VALUE!	PREP	NA	2017
160999939233	Men	46	2017	Negative	[43.333,78]	0	Men	0	Men	2017	Negative	0	2017	0	#VALUE!	NA	#VALUE!	NA	#VALUE!	NA	NA	#VALUE!	PREP	NA	2017
160999939243	Men	53	2017	Negative	[43.333,78]	0	Men	0	Men	2017	Negative	0	2017	0	#VALUE!	NA	#VALUE!	NA	#VALUE!	NA	NA	#VALUE!	PREP	NA	2017
160999939248	Men	32	2017	Negative	[32,43.333)	0	Men	0	Men	2017	Negative	0	2017	0	#VALUE!	NA	#VALUE!	NA	#VALUE!	NA	NA	#VALUE!	PREP	NA	2017
160999939249	Men	42	2017	Negative	[32,43.333)	0	Men	0	Men	2017	Negative	0	2017	0	#VALUE!	NA	#VALUE!	NA	#VALUE!	NA	NA	#VALUE!	PREP	NA	2017
160999939324	Men	37	2017	Positive	[32,43.333)	0	Men	0	Men	2017	Positive	0	2017	1	#VALUE!	NA	#VALUE!	NA	#VALUE!	NA	NA	#VALUE!	PREP	NA	2017
160999939326	Men	39	2017	Negative	[32,43.333)	0	Men	0	Men	2017	Negative	0	2017	0	#VALUE!	NA	#VALUE!	NA	#VALUE!	NA	NA	#VALUE!	PREP	NA	2017
160999939350	Men	47	2017	Negative	[43.333,78]	0	Men	0	Men	2017	Negative	0	2017	0	2017	1	#VALUE!	NA	#VALUE!	NA	NA	#VALUE!	PREP	NA	2017
160999939351	Men	35	2017	Negative	[32,43.333)	0	Men	0	Men	2017	Negative	0	2017	0	#VALUE!	NA	#VALUE!	NA	#VALUE!	NA	NA	#VALUE!	PREP	NA	2017
160999939361	Men	42	2017	Negative	[32,43.333)	0	Men	0	Men	2017	Negative	0	2017	0	#VALUE!	NA	#VALUE!	NA	#VALUE!	NA	NA	#VALUE!	PREP	NA	2017
160999939362	Men	34	2017	Negative	[32,43.333)	0	Men	0	Men	2017	Negative	0	2017	0	#VALUE!	NA	#VALUE!	NA	#VALUE!	NA	NA	#VALUE!	PREP	NA	2017
160999939364	Men	22	2017	Negative	[18,32)	0	Men	0	Men	2017	Negative	0	2017	0	#VALUE!	NA	#VALUE!	NA	#VALUE!	NA	NA	#VALUE!	PREP	NA	2017
160999939375	Men	40	2017	Negative	[32,43.333)	0	Men	0	Men	2017	Negative	0	2017	0	#VALUE!	NA	#VALUE!	NA	#VALUE!	NA	NA	#VALUE!	PREP	NA	2017
160999939376	Men	42	2017	Negative	[32,43.333)	0	Men	0	Men	2017	Negative	0	2017	0	#VALUE!	NA	#VALUE!	NA	#VALUE!	NA	NA	#VALUE!	PREP	NA	2017
160999939378	Men	31	2017	Negative	[18,32)	0	Men	0	Men	2017	Negative	0	2017	0	#VALUE!	NA	#VALUE!	NA	#VALUE!	NA	NA	#VALUE!	PREP	NA	2017
160999939379	Men	31	2017	Positive	[18,32)	0	Men	0	Men	2017	Positive	0	2017	1	#VALUE!	NA	#VALUE!	NA	#VALUE!	NA	NA	#VALUE!	PREP	NA	2017
160999939380	Men	23	2017	Negative	[18,32)	0	Men	0	Men	2017	Negative	0	2017	0	#VALUE!	NA	#VALUE!	NA	#VALUE!	NA	NA	#VALUE!	PREP	NA	2017
160999939429	Men	29	2016	Negative	[18,32)	0	Men	0	Men	2016	Negative	30	2016	0	#VALUE!	NA	#VALUE!	NA	#VALUE!	NA	NA	#VALUE!	PREP	NA	2016
160999939435	Men	51	2017	Positive	[43.333,78]	0	Men	0	Men	2017	Positive	0	2017	1	#VALUE!	NA	#VALUE!	NA	#VALUE!	NA	NA	#VALUE!	PREP	NA	2017
160999939518	Men	56	2017	Positive	[43.333,78]	0	Men	0	Men	2017	Positive	0	2017	1	#VALUE!	NA	#VALUE!	NA	2018	1	1	2018	PREP	1	2017
160999939520	Men	48	2017	Negative	[43.333,78]	0	Men	0	Men	2017	Negative	2	2017	0	2017	1	#VALUE!	NA	#VALUE!	NA	NA	#VALUE!	PREP	NA	2017
160999939532	Men	29	2017	Negative	[18,32)	0	Men	0	Men	2017	Negative	29	2017	0	#VALUE!	NA	#VALUE!	NA	#VALUE!	NA	NA	#VALUE!	PREP	NA	2017
160999939557	Men	34	2016	Negative	[32,43.333)	0	Men	0	Men	2016	Negative	0	2016	0	2016	1	#VALUE!	NA	#VALUE!	NA	NA	#VALUE!	PREP	NA	2016
160999939566	Men	22	2017	Negative	[18,32)	0	Men	0	Men	2017	Negative	0	2017	0	#VALUE!	NA	#VALUE!	NA	#VALUE!	NA	NA	#VALUE!	PREP	NA	2017
160999939575	Men	57	2016	Negative	[43.333,78]	0	Men	0	Men	2016	Negative	0	2016	0	#VALUE!	NA	#VALUE!	NA	#VALUE!	NA	NA	#VALUE!	PREP	NA	2016
160999939586	Men	47	2017	Negative	[43.333,78]	0	Men	0	Men	2017	Negative	0	2017	0	#VALUE!	NA	#VALUE!	NA	#VALUE!	NA	NA	#VALUE!	PREP	NA	2017
160999939600	Men	60	2017	Negative	[43.333,78]	0	Men	0	Men	2017	Negative	0	2017	0	#VALUE!	NA	#VALUE!	NA	#VALUE!	NA	NA	#VALUE!	PREP	NA	2017
160999939602	Men	37	2017	Negative	[32,43.333)	0	Men	0	Men	2017	Negative	0	2017	0	#VALUE!	NA	#VALUE!	NA	#VALUE!	NA	NA	#VALUE!	PREP	NA	2017
160999939605	Men	66	2017	Negative	[43.333,78]	0	Men	0	Men	2017	Negative	0	2017	0	#VALUE!	NA	#VALUE!	NA	#VALUE!	NA	NA	#VALUE!	PREP	NA	2017
160999939618	Men	55	2017	Positive	[43.333,78]	0	Men	0	Men	2017	Positive	0	2017	1	#VALUE!	NA	2018	1	2018	1	1	2018	PREP	1	2017
160999939619	Men	35	2017	Positive	[32,43.333)	0	Men	0	Men	2017	Positive	0	2017	1	#VALUE!	NA	#VALUE!	NA	#VALUE!	NA	NA	#VALUE!	PREP	NA	2017
160999939623	Men	65	2017	Negative	[43.333,78]	0	Men	0	Men	2017	Negative	0	2017	0	#VALUE!	NA	#VALUE!	NA	#VALUE!	NA	NA	#VALUE!	PREP	NA	2017
160999939641	Men	47	2017	Positive	[43.333,78]	0	Men	0	Men	2017	Positive	0	2017	1	#VALUE!	NA	#VALUE!	NA	#VALUE!	NA	NA	#VALUE!	PREP	NA	2017
160999939661	Men	25	2017	Negative	[18,32)	0	Men	0	Men	2017	Negative	0	2017	0	#VALUE!	NA	#VALUE!	NA	#VALUE!	NA	NA	#VALUE!	PREP	NA	2017
160999939662	Men	32	2017	Negative	[32,43.333)	0	Men	0	Men	2017	Negative	0	2017	0	#VALUE!	NA	#VALUE!	NA	#VALUE!	NA	NA	#VALUE!	PREP	NA	2017
160999939664	Men	36	2017	Positive	[32,43.333)	0	Men	0	Men	2017	Positive	0	2017	1	#VALUE!	NA	2018	1	2018	1	1	2018	PREP	1	2017
160999939666	Men	34	2017	Negative	[32,43.333)	0	Men	0	Men	2017	Negative	29	2017	0	#VALUE!	NA	#VALUE!	NA	#VALUE!	NA	NA	#VALUE!	PREP	NA	2017
160999939726	Men	28	2017	Negative	[18,32)	0	Men	0	Men	2017	Negative	0	2017	0	#VALUE!	NA	#VALUE!	NA	#VALUE!	NA	NA	#VALUE!	PREP	NA	2017
160999939767	Men	40	2017	Negative	[32,43.333)	0	Men	0	Men	2017	Negative	21	2017	0	#VALUE!	NA	#VALUE!	NA	#VALUE!	NA	NA	#VALUE!	PREP	NA	2017
160999939776	Men	25	2017	Positive	[18,32)	0	Men	0	Men	2017	Positive	0	2017	1	#VALUE!	NA	#VALUE!	NA	#VALUE!	NA	NA	#VALUE!	PREP	NA	2017
160999939801	Men	28	2017	Negative	[18,32)	0	Men	0	Men	2017	Negative	0	2017	0	#VALUE!	NA	#VALUE!	NA	#VALUE!	NA	NA	#VALUE!	PREP	NA	2017
160999939806	Men	22	2017	Negative	[18,32)	0	Men	0	Men	2017	Negative	0	2017	0	#VALUE!	NA	#VALUE!	NA	#VALUE!	NA	NA	#VALUE!	PREP	NA	2017
160999939828	Men	31	2017	Positive	[18,32)	0	Men	0	Men	2017	Positive	0	2017	1	#VALUE!	NA	#VALUE!	NA	#VALUE!	NA	NA	#VALUE!	PREP	NA	2017
160999939830	Men	44	2017	Negative	[43.333,78]	0	Men	0	Men	2017	Negative	0	2017	0	#VALUE!	NA	#VALUE!	NA	#VALUE!	NA	NA	#VALUE!	PREP	NA	2017
160999939840	Men	32	2017	Positive	[32,43.333)	0	Men	0	Men	2017	Positive	0	2017	1	#VALUE!	NA	#VALUE!	NA	#VALUE!	NA	NA	#VALUE!	PREP	NA	2017
160999939844	Men	78	2017	Negative	[43.333,78]	0	Men	0	Men	2017	Negative	0	2017	0	#VALUE!	NA	#VALUE!	NA	#VALUE!	NA	NA	#VALUE!	PREP	NA	2017
160999939846	Men	44	2017	Negative	[43.333,78]	0	Men	0	Men	2017	Negative	0	2017	0	#VALUE!	NA	#VALUE!	NA	#VALUE!	NA	NA	#VALUE!	PREP	NA	2017
160999939848	Men	39	2017	Negative	[32,43.333)	0	Men	0	Men	2017	Negative	0	2017	0	2019	1	#VALUE!	NA	#VALUE!	NA	NA	#VALUE!	PREP	NA	2019
160999939862	Men	33	2017	Negative	[32,43.333)	0	Men	0	Men	2017	Negative	0	2017	0	#VALUE!	NA	#VALUE!	NA	#VALUE!	NA	NA	#VALUE!	PREP	NA	2017
160999939878	Men	50	2017	Negative	[43.333,78]	0	Men	0	Men	2017	Negative	0	2017	0	#VALUE!	NA	#VALUE!	NA	#VALUE!	NA	NA	#VALUE!	PREP	NA	2017
160999939879	Men	29	2017	Negative	[18,32)	0	Men	0	Men	2017	Negative	3	2017	0	#VALUE!	NA	#VALUE!	NA	#VALUE!	NA	NA	#VALUE!	PREP	NA	2017
160999939881	Men	21	2017	Negative	[18,32)	0	Men	0	Men	2017	Negative	0	2017	0	#VALUE!	NA	#VALUE!	NA	#VALUE!	NA	NA	#VALUE!	PREP	NA	2017
160999939922	Men	30	2017	Negative	[18,32)	0	Men	0	Men	2017	Negative	0	2017	0	#VALUE!	NA	#VALUE!	NA	#VALUE!	NA	NA	#VALUE!	PREP	NA	2017
160999939935	Men	47	2017	Negative	[43.333,78]	0	Men	0	Men	2017	Negative	0	2017	0	#VALUE!	NA	#VALUE!	NA	#VALUE!	NA	NA	#VALUE!	PREP	NA	2017
160999939946	Men	36	2017	Negative	[32,43.333)	0	Men	0	Men	2017	Negative	0	2017	0	#VALUE!	NA	#VALUE!	NA	#VALUE!	NA	NA	#VALUE!	PREP	NA	2017
160999939974	Men	32	2017	Negative	[32,43.333)	0	Men	0	Men	2017	Negative	0	2017	0	#VALUE!	NA	#VALUE!	NA	#VALUE!	NA	NA	#VALUE!	PREP	NA	2017
160999939990	Men	20	2017	Negative	[18,32)	0	Men	0	Men	2017	Negative	0	2017	0	#VALUE!	NA	#VALUE!	NA	#VALUE!	NA	NA	#VALUE!	PREP	NA	2017
160999939992	Men	21	2017	Negative	[18,32)	0	Men	0	Men	2017	Negative	0	2017	0	#VALUE!	NA	#VALUE!	NA	#VALUE!	NA	NA	#VALUE!	PREP	NA	2017
160999940001	Men	48	2017	Negative	[43.333,78]	0	Men	0	Men	2017	Negative	0	2017	0	#VALUE!	NA	#VALUE!	NA	#VALUE!	NA	NA	#VALUE!	PREP	NA	2017
160999940008	Men	54	2017	Negative	[43.333,78]	0	Men	0	Men	2017	Negative	0	2017	0	#VALUE!	NA	#VALUE!	NA	#VALUE!	NA	NA	#VALUE!	PREP	NA	2017
160999940032	Men	36	2017	Negative	[32,43.333)	0	Men	0	Men	2017	Negative	0	2017	0	#VALUE!	NA	#VALUE!	NA	#VALUE!	NA	NA	#VALUE!	PREP	NA	2017
160999940034	Men	40	2017	Negative	[32,43.333)	0	Men	0	Men	2017	Negative	0	2017	0	#VALUE!	NA	#VALUE!	NA	#VALUE!	NA	NA	#VALUE!	PREP	NA	2017
160999940042	Men	39	2017	Negative	[32,43.333)	0	Men	0	Men	2017	Negative	0	2017	0	#VALUE!	NA	#VALUE!	NA	#VALUE!	NA	NA	#VALUE!	PREP	NA	2017
160999940054	Men	40	2017	Negative	[32,43.333)	0	Men	0	Men	2017	Negative	0	2017	0	#VALUE!	NA	#VALUE!	NA	#VALUE!	NA	NA	#VALUE!	PREP	NA	2017
160999940057	Men	38	2018	Positive	[32,43.333)	0	Men	0	Men	2018	Positive	0	2018	1	#VALUE!	NA	#VALUE!	NA	#VALUE!	NA	NA	#VALUE!	PREP	NA	2018
160999940088	Men	31	2018	Negative	[18,32)	0	Men	0	Men	2018	Negative	0	2018	0	#VALUE!	NA	#VALUE!	NA	#VALUE!	NA	NA	#VALUE!	PREP	NA	2018
160999940110	Men	25	2018	Negative	[18,32)	0	Men	0	Men	2018	Negative	0	2018	0	#VALUE!	NA	#VALUE!	NA	#VALUE!	NA	NA	#VALUE!	PREP	NA	2018
160999940131	Men	51	2018	Positive	[43.333,78]	0	Men	0	Men	2018	Positive	0	2018	1	#VALUE!	NA	#VALUE!	NA	#VALUE!	NA	NA	#VALUE!	PREP	NA	2018
160999940140	Men	33	2018	Positive	[32,43.333)	0	Men	0	Men	2018	Positive	28	2018	1	#VALUE!	NA	#VALUE!	NA	#VALUE!	NA	NA	#VALUE!	PREP	NA	2018
160999940147	Men	26	2018	Negative	[18,32)	0	Men	0	Men	2018	Negative	0	2018	0	#VALUE!	NA	#VALUE!	NA	#VALUE!	NA	NA	#VALUE!	PREP	NA	2018
160999940169	Men	21	2018	Positive	[18,32)	0	Men	0	Men	2018	Positive	0	2018	1	#VALUE!	NA	#VALUE!	NA	#VALUE!	NA	NA	#VALUE!	PREP	NA	2018
160999940170	Men	21	2018	Negative	[18,32)	0	Men	0	Men	2018	Negative	0	2018	0	#VALUE!	NA	#VALUE!	NA	#VALUE!	NA	NA	#VALUE!	PREP	NA	2018
160999940171	Men	35	2018	Negative	[32,43.333)	0	Men	0	Men	2018	Negative	0	2018	0	#VALUE!	NA	#VALUE!	NA	#VALUE!	NA	NA	#VALUE!	PREP	NA	2018
160999940181	Men	22	2018	Positive	[18,32)	0	Men	0	Men	2018	Positive	0	2018	1	#VALUE!	NA	#VALUE!	NA	#VALUE!	NA	NA	#VALUE!	PREP	NA	2018
160999940198	Men	27	2018	Negative	[18,32)	0	Men	0	Men	2018	Negative	0	2018	0	#VALUE!	NA	#VALUE!	NA	#VALUE!	NA	NA	#VALUE!	PREP	NA	2018
160999940217	Men	32	2018	Positive	[32,43.333)	0	Men	0	Men	2018	Positive	0	2018	1	#VALUE!	NA	#VALUE!	NA	#VALUE!	NA	NA	#VALUE!	PREP	NA	2018
160999940220	Men	31	2018	Negative	[18,32)	0	Men	0	Men	2018	Negative	0	2018	0	#VALUE!	NA	#VALUE!	NA	#VALUE!	NA	NA	#VALUE!	PREP	NA	2018
160999940234	Men	39	2018	Negative	[32,43.333)	0	Men	0	Men	2018	Negative	0	2018	0	#VALUE!	NA	#VALUE!	NA	#VALUE!	NA	NA	#VALUE!	PREP	NA	2018
160999940241	Men	36	2018	Positive	[32,43.333)	0	Men	0	Men	2018	Positive	0	2018	1	#VALUE!	NA	#VALUE!	NA	#VALUE!	NA	NA	#VALUE!	PREP	NA	2018
160999940254	Men	47	2018	Negative	[43.333,78]	0	Men	0	Men	2018	Negative	0	2018	0	#VALUE!	NA	#VALUE!	NA	#VALUE!	NA	NA	#VALUE!	PREP	NA	2018
160999940263	Men	31	2018	Positive	[18,32)	0	Men	0	Men	2018	Positive	0	2018	1	#VALUE!	NA	#VALUE!	NA	2019	1	1	2019	PREP	1	2018
160999940266	Men	36	2018	Negative	[32,43.333)	0	Men	0	Men	2018	Negative	0	2018	0	#VALUE!	NA	#VALUE!	NA	#VALUE!	NA	NA	#VALUE!	PREP	NA	2018
160999940304	Men	40	2016	Negative	[32,43.333)	0	Men	0	Men	2016	Negative	0	2016	0	2018	1	#VALUE!	NA	#VALUE!	NA	NA	#VALUE!	PREP	NA	2018
160999940326	Men	31	2018	Negative	[18,32)	0	Men	0	Men	2018	Negative	0	2018	0	#VALUE!	NA	#VALUE!	NA	#VALUE!	NA	NA	#VALUE!	PREP	NA	2018
160999940359	Men	48	2018	Negative	[43.333,78]	0	Men	0	Men	2018	Negative	0	2018	0	#VALUE!	NA	#VALUE!	NA	#VALUE!	NA	NA	#VALUE!	PREP	NA	2018
160999940368	Men	22	2018	Negative	[18,32)	0	Men	0	Men	2018	Negative	0	2018	0	#VALUE!	NA	#VALUE!	NA	#VALUE!	NA	NA	#VALUE!	PREP	NA	2018
160999940377	Men	33	2018	Positive	[32,43.333)	0	Men	0	Men	2018	Positive	0	2018	1	#VALUE!	NA	#VALUE!	NA	#VALUE!	NA	NA	#VALUE!	PREP	NA	2018
160999940379	Men	35	2018	Negative	[32,43.333)	0	Men	0	Men	2018	Negative	0	2018	0	2018	1	#VALUE!	NA	#VALUE!	NA	NA	#VALUE!	PREP	NA	2018
160999940380	Men	41	2018	Negative	[32,43.333)	0	Men	0	Men	2018	Negative	24	2018	0	#VALUE!	NA	#VALUE!	NA	#VALUE!	NA	NA	#VALUE!	PREP	NA	2018
160999940383	Men	22	2018	Positive	[18,32)	0	Men	0	Men	2018	Positive	0	2018	1	#VALUE!	NA	#VALUE!	NA	#VALUE!	NA	NA	#VALUE!	PREP	NA	2018
160999940416	Men	27	2018	Negative	[18,32)	0	Men	0	Men	2018	Negative	0	2018	0	#VALUE!	NA	#VALUE!	NA	#VALUE!	NA	NA	#VALUE!	PREP	NA	2018
160999940418	Men	51	2018	Negative	[43.333,78]	0	Men	0	Men	2018	Negative	0	2018	0	#VALUE!	NA	#VALUE!	NA	#VALUE!	NA	NA	#VALUE!	PREP	NA	2018
160999940469	Men	44	2018	Negative	[43.333,78]	0	Men	0	Men	2018	Negative	0	2018	0	#VALUE!	NA	#VALUE!	NA	#VALUE!	NA	NA	#VALUE!	PREP	NA	2018
160999940498	Men	20	2018	Negative	[18,32)	0	Men	0	Men	2018	Negative	0	2018	0	#VALUE!	NA	#VALUE!	NA	#VALUE!	NA	NA	#VALUE!	PREP	NA	2018
160999940526	Men	58	2018	Negative	[43.333,78]	0	Men	0	Men	2018	Negative	0	2018	0	#VALUE!	NA	#VALUE!	NA	#VALUE!	NA	NA	#VALUE!	PREP	NA	2018
160999940552	Men	26	2018	Negative	[18,32)	0	Men	0	Men	2018	Negative	0	2018	0	#VALUE!	NA	#VALUE!	NA	#VALUE!	NA	NA	#VALUE!	PREP	NA	2018
160999940567	Men	29	2018	Negative	[18,32)	0	Men	0	Men	2018	Negative	0	2018	0	#VALUE!	NA	#VALUE!	NA	#VALUE!	NA	NA	#VALUE!	PREP	NA	2018
160999940568	Men	36	2018	Negative	[32,43.333)	0	Men	0	Men	2018	Negative	0	2018	0	#VALUE!	NA	#VALUE!	NA	#VALUE!	NA	NA	#VALUE!	PREP	NA	2018
160999940580	Men	57	2018	Negative	[43.333,78]	0	Men	0	Men	2018	Negative	0	2018	0	#VALUE!	NA	#VALUE!	NA	#VALUE!	NA	NA	#VALUE!	PREP	NA	2018
160999940583	Men	44	2018	Negative	[43.333,78]	0	Men	0	Men	2018	Negative	0	2018	0	#VALUE!	NA	#VALUE!	NA	#VALUE!	NA	NA	#VALUE!	PREP	NA	2018
160999940604	Men	23	2018	Positive	[18,32)	0	Men	0	Men	2018	Positive	0	2018	1	#VALUE!	NA	#VALUE!	NA	#VALUE!	NA	NA	#VALUE!	PREP	NA	2018
160999940608	Men	43	2018	Negative	[32,43.333)	0	Men	0	Men	2018	Negative	0	2018	0	#VALUE!	NA	#VALUE!	NA	#VALUE!	NA	NA	#VALUE!	PREP	NA	2018
160999940612	Men	31	2018	Negative	[18,32)	0	Men	0	Men	2018	Negative	0	2018	0	#VALUE!	NA	#VALUE!	NA	#VALUE!	NA	NA	#VALUE!	PREP	NA	2018
160999940624	Men	47	2018	Negative	[43.333,78]	0	Men	0	Men	2018	Negative	0	2018	0	#VALUE!	NA	#VALUE!	NA	#VALUE!	NA	NA	#VALUE!	PREP	NA	2018
160999940627	Men	28	2018	Negative	[18,32)	0	Men	0	Men	2018	Negative	0	2018	0	#VALUE!	NA	#VALUE!	NA	#VALUE!	NA	NA	#VALUE!	PREP	NA	2018
160999940660	Men	34	2018	Negative	[32,43.333)	0	Men	0	Men	2018	Negative	0	2018	0	#VALUE!	NA	#VALUE!	NA	#VALUE!	NA	NA	#VALUE!	PREP	NA	2018
160999940661	Men	38	2018	Negative	[32,43.333)	0	Men	0	Men	2018	Negative	0	2018	0	#VALUE!	NA	#VALUE!	NA	#VALUE!	NA	NA	#VALUE!	PREP	NA	2018
160999940665	Men	34	2018	Positive	[32,43.333)	0	Men	0	Men	2018	Positive	0	2018	1	#VALUE!	NA	#VALUE!	NA	#VALUE!	NA	NA	#VALUE!	PREP	NA	2018
160999940668	Men	49	2018	Negative	[43.333,78]	0	Men	0	Men	2018	Negative	0	2018	0	#VALUE!	NA	#VALUE!	NA	#VALUE!	NA	NA	#VALUE!	PREP	NA	2018
160999940679	Men	35	2018	Negative	[32,43.333)	0	Men	0	Men	2018	Negative	0	2018	0	#VALUE!	NA	#VALUE!	NA	#VALUE!	NA	NA	#VALUE!	PREP	NA	2018
160999940689	Men	28	2018	Positive	[18,32)	0	Men	0	Men	2018	Positive	0	2018	1	#VALUE!	NA	#VALUE!	NA	#VALUE!	NA	NA	#VALUE!	PREP	NA	2018
160999940694	Men	32	2018	Negative	[32,43.333)	0	Men	0	Men	2018	Negative	0	2018	0	#VALUE!	NA	#VALUE!	NA	#VALUE!	NA	NA	#VALUE!	PREP	NA	2018
160999940697	Men	32	2018	Positive	[32,43.333)	0	Men	0	Men	2018	Positive	0	2018	1	#VALUE!	NA	#VALUE!	NA	#VALUE!	NA	NA	#VALUE!	PREP	NA	2018
160999940699	Men	33	2018	Negative	[32,43.333)	0	Men	0	Men	2018	Negative	0	2018	0	#VALUE!	NA	#VALUE!	NA	#VALUE!	NA	NA	#VALUE!	PREP	NA	2018
160999940722	Men	30	2018	Negative	[18,32)	0	Men	0	Men	2018	Negative	0	2018	0	#VALUE!	NA	#VALUE!	NA	#VALUE!	NA	NA	#VALUE!	PREP	NA	2018
160999940724	Women	31	2018	Negative	[18,32)	1	Women	1	Women	2018	Negative	0	2018	0	#VALUE!	NA	#VALUE!	NA	#VALUE!	NA	NA	#VALUE!	PREP	NA	2018
160999940747	Men	52	2018	Negative	[43.333,78]	0	Men	0	Men	2018	Negative	0	2018	0	#VALUE!	NA	#VALUE!	NA	#VALUE!	NA	NA	#VALUE!	PREP	NA	2018
160999940751	Men	38	2018	Positive	[32,43.333)	0	Men	0	Men	2018	Positive	0	2018	1	#VALUE!	NA	#VALUE!	NA	#VALUE!	NA	NA	#VALUE!	PREP	NA	2018
160999940763	Men	38	2018	Positive	[32,43.333)	0	Men	0	Men	2018	Positive	0	2018	1	#VALUE!	NA	#VALUE!	NA	#VALUE!	NA	NA	#VALUE!	PREP	NA	2018
160999940789	Men	35	2018	Negative	[32,43.333)	0	Men	0	Men	2018	Negative	0	2018	0	#VALUE!	NA	#VALUE!	NA	#VALUE!	NA	NA	#VALUE!	PREP	NA	2018
160999940812	Men	20	2018	Negative	[18,32)	0	Men	0	Men	2018	Negative	0	2018	0	#VALUE!	NA	#VALUE!	NA	#VALUE!	NA	NA	#VALUE!	PREP	NA	2018
160999940831	Men	42	2018	Positive	[32,43.333)	0	Men	0	Men	2018	Positive	0	2018	1	#VALUE!	NA	#VALUE!	NA	#VALUE!	NA	NA	#VALUE!	PREP	NA	2018
160999940843	Men	34	2018	Negative	[32,43.333)	0	Men	0	Men	2018	Negative	0	2018	0	#VALUE!	NA	#VALUE!	NA	#VALUE!	NA	NA	#VALUE!	PREP	NA	2018
160999940844	Men	61	2018	Positive	[43.333,78]	0	Men	0	Men	2018	Positive	0	2018	1	#VALUE!	NA	#VALUE!	NA	#VALUE!	NA	NA	#VALUE!	PREP	NA	2018
160999940845	Men	50	2018	Negative	[43.333,78]	0	Men	0	Men	2018	Negative	0	2018	0	#VALUE!	NA	#VALUE!	NA	#VALUE!	NA	NA	#VALUE!	PREP	NA	2018
160999940888	Men	35	2018	Positive	[32,43.333)	0	Men	0	Men	2018	Positive	0	2018	1	#VALUE!	NA	#VALUE!	NA	#VALUE!	NA	NA	#VALUE!	PREP	NA	2018
160999940894	Men	50	2018	Negative	[43.333,78]	0	Men	0	Men	2018	Negative	0	2018	0	#VALUE!	NA	#VALUE!	NA	#VALUE!	NA	NA	#VALUE!	PREP	NA	2018
160999940915	Men	40	2018	Negative	[32,43.333)	0	Men	0	Men	2018	Negative	0	2018	0	#VALUE!	NA	#VALUE!	NA	#VALUE!	NA	NA	#VALUE!	PREP	NA	2018
160999940917	Men	47	2018	Negative	[43.333,78]	0	Men	0	Men	2018	Negative	0	2018	0	#VALUE!	NA	#VALUE!	NA	#VALUE!	NA	NA	#VALUE!	PREP	NA	2018
160999940930	Men	51	2018	Negative	[43.333,78]	0	Men	0	Men	2018	Negative	0	2018	0	#VALUE!	NA	#VALUE!	NA	#VALUE!	NA	NA	#VALUE!	PREP	NA	2018
160999940932	Men	46	2018	Negative	[43.333,78]	0	Men	0	Men	2018	Negative	0	2018	0	#VALUE!	NA	#VALUE!	NA	#VALUE!	NA	NA	#VALUE!	PREP	NA	2018
160999940940	Men	27	2018	Negative	[18,32)	0	Men	0	Men	2018	Negative	0	2018	0	#VALUE!	NA	#VALUE!	NA	#VALUE!	NA	NA	#VALUE!	PREP	NA	2018
160999940946	Men	26	2018	Negative	[18,32)	0	Men	0	Men	2018	Negative	0	2018	0	#VALUE!	NA	#VALUE!	NA	#VALUE!	NA	NA	#VALUE!	PREP	NA	2018
160999940948	Men	50	2018	Positive	[43.333,78]	0	Men	0	Men	2018	Positive	0	2018	1	#VALUE!	NA	2019	1	#VALUE!	NA	1	2019	PREP	1	2018
160999940976	Men	22	2018	Negative	[18,32)	0	Men	0	Men	2018	Negative	0	2018	0	#VALUE!	NA	#VALUE!	NA	#VALUE!	NA	NA	#VALUE!	PREP	NA	2018
160999940977	Men	39	2018	Negative	[32,43.333)	0	Men	0	Men	2018	Negative	0	2018	0	#VALUE!	NA	#VALUE!	NA	#VALUE!	NA	NA	#VALUE!	PREP	NA	2018
160999940994	Men	24	2018	Negative	[18,32)	0	Men	0	Men	2018	Negative	0	2018	0	#VALUE!	NA	#VALUE!	NA	#VALUE!	NA	NA	#VALUE!	PREP	NA	2018
160999941013	Men	41	2018	Negative	[32,43.333)	0	Men	0	Men	2018	Negative	0	2018	0	#VALUE!	NA	#VALUE!	NA	#VALUE!	NA	NA	#VALUE!	PREP	NA	2018
160999941015	Men	25	2018	Negative	[18,32)	0	Men	0	Men	2018	Negative	9	2018	0	#VALUE!	NA	#VALUE!	NA	#VALUE!	NA	NA	#VALUE!	PREP	NA	2018
160999941032	Men	32	2018	Negative	[32,43.333)	0	Men	0	Men	2018	Negative	0	2018	0	#VALUE!	NA	#VALUE!	NA	#VALUE!	NA	NA	#VALUE!	PREP	NA	2018
160999941033	Men	21	2018	Negative	[18,32)	0	Men	0	Men	2018	Negative	0	2018	0	#VALUE!	NA	#VALUE!	NA	#VALUE!	NA	NA	#VALUE!	PREP	NA	2018
160999941041	Men	52	2018	Negative	[43.333,78]	0	Men	0	Men	2018	Negative	0	2018	0	#VALUE!	NA	#VALUE!	NA	#VALUE!	NA	NA	#VALUE!	PREP	NA	2018
160999941061	Men	34	2018	Negative	[32,43.333)	0	Men	0	Men	2018	Negative	0	2018	0	#VALUE!	NA	#VALUE!	NA	#VALUE!	NA	NA	#VALUE!	PREP	NA	2018
160999941076	Men	43	2018	Negative	[32,43.333)	0	Men	0	Men	2018	Negative	0	2018	0	#VALUE!	NA	#VALUE!	NA	#VALUE!	NA	NA	#VALUE!	PREP	NA	2018
160999941094	Men	40	2018	Negative	[32,43.333)	0	Men	0	Men	2018	Negative	0	2018	0	#VALUE!	NA	#VALUE!	NA	#VALUE!	NA	NA	#VALUE!	PREP	NA	2018
160999941118	Men	26	2018	Negative	[18,32)	0	Men	0	Men	2018	Negative	0	2018	0	#VALUE!	NA	#VALUE!	NA	#VALUE!	NA	NA	#VALUE!	PREP	NA	2018
160999941128	Men	31	2018	Negative	[18,32)	0	Men	0	Men	2018	Negative	0	2018	0	#VALUE!	NA	#VALUE!	NA	#VALUE!	NA	NA	#VALUE!	PREP	NA	2018
160999941129	Men	48	2018	Negative	[43.333,78]	0	Men	0	Men	2018	Negative	0	2018	0	#VALUE!	NA	#VALUE!	NA	#VALUE!	NA	NA	#VALUE!	PREP	NA	2018
160999941130	Men	26	2018	Negative	[18,32)	0	Men	0	Men	2018	Negative	0	2018	0	#VALUE!	NA	#VALUE!	NA	#VALUE!	NA	NA	#VALUE!	PREP	NA	2018
160999941131	Men	48	2018	Negative	[43.333,78]	0	Men	0	Men	2018	Negative	0	2018	0	#VALUE!	NA	#VALUE!	NA	#VALUE!	NA	NA	#VALUE!	PREP	NA	2018
160999941132	Men	29	2018	Negative	[18,32)	0	Men	0	Men	2018	Negative	0	2018	0	#VALUE!	NA	#VALUE!	NA	#VALUE!	NA	NA	#VALUE!	PREP	NA	2018
160999941136	Men	34	2018	Negative	[32,43.333)	0	Men	0	Men	2018	Negative	0	2018	0	#VALUE!	NA	#VALUE!	NA	#VALUE!	NA	NA	#VALUE!	PREP	NA	2018
160999941137	Men	28	2018	Negative	[18,32)	0	Men	0	Men	2018	Negative	0	2018	0	#VALUE!	NA	#VALUE!	NA	#VALUE!	NA	NA	#VALUE!	PREP	NA	2018
160999941145	Men	25	2018	Negative	[18,32)	0	Men	0	Men	2018	Negative	0	2018	0	#VALUE!	NA	#VALUE!	NA	#VALUE!	NA	NA	#VALUE!	PREP	NA	2018
160999941147	Men	42	2018	Negative	[32,43.333)	0	Men	0	Men	2018	Negative	0	2018	0	#VALUE!	NA	#VALUE!	NA	#VALUE!	NA	NA	#VALUE!	PREP	NA	2018
160999941151	Men	44	2018	Negative	[43.333,78]	0	Men	0	Men	2018	Negative	0	2018	0	#VALUE!	NA	#VALUE!	NA	#VALUE!	NA	NA	#VALUE!	PREP	NA	2018
160999941156	Men	42	2018	Positive	[32,43.333)	0	Men	0	Men	2018	Positive	0	2018	1	#VALUE!	NA	#VALUE!	NA	#VALUE!	NA	NA	#VALUE!	PREP	NA	2018
160999941161	Men	29	2018	Negative	[18,32)	0	Men	0	Men	2018	Negative	0	2018	0	#VALUE!	NA	#VALUE!	NA	#VALUE!	NA	NA	#VALUE!	PREP	NA	2018
160999942828	Men	23	2016	Negative	[18,32)	0	Men	0	Men	2016	Negative	0	2016	0	2018	1	#VALUE!	NA	#VALUE!	NA	NA	#VALUE!	PREP	NA	2018
160999945222	Men	43	2017	Negative	[32,43.333)	0	Men	0	Men	2017	Negative	0	2017	0	#VALUE!	NA	#VALUE!	NA	#VALUE!	NA	NA	#VALUE!	PREP	NA	2017
190649419129	Men	32	2017	Positive	[32,43.333)	0	Men	0	Men	2017	Positive	1	2017	1	#VALUE!	NA	#VALUE!	NA	#VALUE!	NA	NA	#VALUE!	PREP	NA	2017
190999388233	Men	33	2017	Negative	[32,43.333)	0	Men	0	Men	2017	Negative	1	2017	0	2018	1	#VALUE!	NA	#VALUE!	NA	NA	#VALUE!	PREP	NA	2018
190999394667	Men	59	2016	Positive	[43.333,78]	0	Men	0	Men	2016	Positive	0	2016	1	#VALUE!	NA	#VALUE!	NA	#VALUE!	NA	NA	#VALUE!	PREP	NA	2016
190999396749	Men	45	2017	Negative	[43.333,78]	0	Men	0	Men	2017	Negative	0	2017	0	#VALUE!	NA	#VALUE!	NA	#VALUE!	NA	NA	#VALUE!	PREP	NA	2017
200001829738	Men	41	2016	Positive	[32,43.333)	0	Men	0	Men	2016	Positive	0	2016	1	#VALUE!	NA	2019	1	2019	1	1	2019	PREP	1	2016
200002099335	Men	47	2018	Positive	[43.333,78]	0	Men	0	Men	2018	Positive	0	2018	1	#VALUE!	NA	#VALUE!	NA	#VALUE!	NA	NA	#VALUE!	PREP	NA	2018
200099224270	Men	27	2016	Negative	[18,32)	0	Men	0	Men	2016	Negative	0	2016	0	#VALUE!	NA	#VALUE!	NA	#VALUE!	NA	NA	#VALUE!	PREP	NA	2016
200134487331	Men	53	2018	Negative	[43.333,78]	0	Men	0	Men	2018	Negative	0	2018	0	#VALUE!	NA	#VALUE!	NA	#VALUE!	NA	NA	#VALUE!	PREP	NA	2018
200372051418	Men	53	2018	Negative	[43.333,78]	0	Men	0	Men	2018	Negative	0	2018	0	#VALUE!	NA	#VALUE!	NA	#VALUE!	NA	NA	#VALUE!	PREP	NA	2018
200432216823	Transsexual Man to Woman	35	2017	Negative	[32,43.333)		NA	2	Transsexual Man to Woman/Transsexual Woman to Man	2017	Negative	0	2017	0	#VALUE!	NA	#VALUE!	NA	#VALUE!	NA	NA	#VALUE!	PREP	NA	2017
200506420314	Men	34	2018	Positive	[32,43.333)	0	Men	0	Men	2018	Positive	0	2018	1	#VALUE!	NA	#VALUE!	NA	#VALUE!	NA	NA	#VALUE!	PREP	NA	2018
200617824733	Men	41	2016	Negative	[32,43.333)	0	Men	0	Men	2016	Negative	28	2016	0	2017	1	#VALUE!	NA	#VALUE!	NA	NA	#VALUE!	PREP	NA	2017
200635265529	Men	40	2017	Positive	[32,43.333)	0	Men	0	Men	2017	Positive	0	2017	1	#VALUE!	NA	#VALUE!	NA	#VALUE!	NA	NA	#VALUE!	PREP	NA	2017
200664608180	Men	31	2018	Negative	[18,32)	0	Men	0	Men	2018	Negative	0	2018	0	#VALUE!	NA	#VALUE!	NA	#VALUE!	NA	NA	#VALUE!	PREP	NA	2018
200733455837	Men	53	2018	Positive	[43.333,78]	0	Men	0	Men	2018	Positive	0	2018	1	#VALUE!	NA	#VALUE!	NA	#VALUE!	NA	NA	#VALUE!	PREP	NA	2018
200831936061	Men	51	2019	Negative	[43.333,78]	0	Men	0	Men	2019	Negative	0	2019	0	#VALUE!	NA	#VALUE!	NA	#VALUE!	NA	NA	#VALUE!	PREP	NA	2019
200902355373	Men	30	2017	Positive	[18,32)	0	Men	0	Men	2017	Positive	0	2017	1	#VALUE!	NA	#VALUE!	NA	#VALUE!	NA	NA	#VALUE!	PREP	NA	2017
200934261500	Men	29	2017	Negative	[18,32)	0	Men	0	Men	2017	Negative	0	2017	0	#VALUE!	NA	#VALUE!	NA	#VALUE!	NA	NA	#VALUE!	PREP	NA	2017
200999966059	Men	25	2017	Negative	[18,32)	0	Men	0	Men	2017	Negative	0	2017	0	#VALUE!	NA	#VALUE!	NA	#VALUE!	NA	NA	#VALUE!	PREP	NA	2017
200999966471	Men	44	2019	Negative	[43.333,78]	0	Men	0	Men	2019	Negative	0	2019	0	#VALUE!	NA	#VALUE!	NA	#VALUE!	NA	NA	#VALUE!	PREP	NA	2019
200999966833	Men	32	2016	Negative	[32,43.333)	0	Men	0	Men	2016	Negative	0	2016	0	#VALUE!	NA	#VALUE!	NA	#VALUE!	NA	NA	#VALUE!	PREP	NA	2016
200999968230	Men	56	2017	Positive	[43.333,78]	0	Men	0	Men	2017	Positive	29	2017	1	#VALUE!	NA	2018	1	#VALUE!	NA	1	2018	PREP	1	2017
200999968514	Men	44	2017	Negative	[43.333,78]	0	Men	0	Men	2017	Negative	0	2017	0	#VALUE!	NA	#VALUE!	NA	#VALUE!	NA	NA	#VALUE!	PREP	NA	2017
200999968592	Men	35	2019	Positive	[32,43.333)	0	Men	0	Men	2019	Positive	29	2019	1	#VALUE!	NA	#VALUE!	NA	#VALUE!	NA	NA	#VALUE!	PREP	NA	2019
200999969051	Men	31	2019	Negative	[18,32)	0	Men	0	Men	2019	Negative	0	2019	0	#VALUE!	NA	#VALUE!	NA	#VALUE!	NA	NA	#VALUE!	PREP	NA	2019
200999969110	Men	46	2016	Negative	[43.333,78]	0	Men	0	Men	2016	Negative	0	2016	0	#VALUE!	NA	#VALUE!	NA	#VALUE!	NA	NA	#VALUE!	PREP	NA	2016
200999969131	Men	61	2017	Negative	[43.333,78]	0	Men	0	Men	2017	Negative	0	2017	0	2019	1	2019	1	#VALUE!	NA	1	2019	PREP	1	2019
200999969152	Men	24	2019	Negative	[18,32)	0	Men	0	Men	2019	Negative	29	2019	0	#VALUE!	NA	#VALUE!	NA	#VALUE!	NA	NA	#VALUE!	PREP	NA	2019
200999969692	Men	30	2018	Negative	[18,32)	0	Men	0	Men	2019	Negative	28	2019	0	#VALUE!	NA	#VALUE!	NA	#VALUE!	NA	NA	#VALUE!	PREP	NA	2019
200999969842	Men	33	2016	Negative	[32,43.333)	0	Men	0	Men	2016	Negative	0	2016	0	#VALUE!	NA	#VALUE!	NA	#VALUE!	NA	NA	#VALUE!	PREP	NA	2016
200999969866	Men	35	2016	Positive	[32,43.333)	0	Men	0	Men	2016	Positive	0	2016	1	#VALUE!	NA	#VALUE!	NA	#VALUE!	NA	NA	#VALUE!	PREP	NA	2016
200999970025	Men	36	2016	Negative	[32,43.333)	0	Men	0	Men	2016	Negative	0	2016	0	#VALUE!	NA	#VALUE!	NA	#VALUE!	NA	NA	#VALUE!	PREP	NA	2016
200999970059	Men	33	2016	Negative	[32,43.333)	0	Men	0	Men	2016	Negative	0	2016	0	#VALUE!	NA	#VALUE!	NA	#VALUE!	NA	NA	#VALUE!	PREP	NA	2016
200999970085	Men	40	2016	Positive	[32,43.333)	0	Men	0	Men	2017	Positive	28	2017	1	#VALUE!	NA	2017	1	2019	1	1	2017	PREP	2	2017
200999970171	Men	19	2017	Negative	[18,32)	0	Men	0	Men	2017	Negative	0	2017	0	#VALUE!	NA	#VALUE!	NA	#VALUE!	NA	NA	#VALUE!	PREP	NA	2017
200999970191	Men	44	2017	Positive	[43.333,78]	0	Men	0	Men	2017	Positive	0	2017	1	#VALUE!	NA	#VALUE!	NA	#VALUE!	NA	NA	#VALUE!	PREP	NA	2017
200999970253	Men	38	2017	Positive	[32,43.333)	0	Men	0	Men	2017	Positive	0	2017	1	#VALUE!	NA	2019	1	2019	1	1	2019	PREP	1	2017
200999970294	Men	36	2017	Negative	[32,43.333)	0	Men	0	Men	2017	Negative	0	2017	0	#VALUE!	NA	#VALUE!	NA	#VALUE!	NA	NA	#VALUE!	PREP	NA	2017
200999970372	Men	40	2017	Negative	[32,43.333)	0	Men	0	Men	2017	Negative	0	2017	0	2018	1	#VALUE!	NA	#VALUE!	NA	NA	#VALUE!	PREP	NA	2018
200999970401	Men	47	2017	Negative	[43.333,78]	0	Men	0	Men	2017	Negative	0	2017	0	2019	1	#VALUE!	NA	#VALUE!	NA	NA	#VALUE!	PREP	NA	2019
200999970641	Men	51	2017	Positive	[43.333,78]	0	Men	0	Men	2017	Positive	0	2017	1	#VALUE!	NA	#VALUE!	NA	2018	1	1	2018	PREP	1	2017
200999970730	Men	40	2019	Negative	[32,43.333)	0	Men	0	Men	2019	Negative	0	2019	0	#VALUE!	NA	#VALUE!	NA	#VALUE!	NA	NA	#VALUE!	PREP	NA	2019
200999970924	Men	29	2017	Negative	[18,32)	0	Men	0	Men	2017	Negative	0	2017	0	#VALUE!	NA	#VALUE!	NA	#VALUE!	NA	NA	#VALUE!	PREP	NA	2017
200999971109	Men	45	2017	Positive	[43.333,78]	0	Men	0	Men	2017	Positive	0	2017	1	#VALUE!	NA	#VALUE!	NA	#VALUE!	NA	NA	#VALUE!	PREP	NA	2017
200999971342	Men	38	2018	Positive	[32,43.333)	0	Men	0	Men	2018	Positive	0	2018	1	#VALUE!	NA	#VALUE!	NA	#VALUE!	NA	NA	#VALUE!	PREP	NA	2018
200999971498	Men	48	2018	Negative	[43.333,78]	0	Men	0	Men	2018	Negative	0	2018	0	2019	1	#VALUE!	NA	#VALUE!	NA	NA	#VALUE!	PREP	NA	2019
200999971503	Men	51	2018	Positive	[43.333,78]	0	Men	0	Men	2018	Positive	0	2018	1	#VALUE!	NA	#VALUE!	NA	#VALUE!	NA	NA	#VALUE!	PREP	NA	2018
200999971581	Men	50	2018	Negative	[43.333,78]	0	Men	0	Men	2018	Negative	0	2018	0	#VALUE!	NA	#VALUE!	NA	#VALUE!	NA	NA	#VALUE!	PREP	NA	2018
200999971609	Men	27	2018	Negative	[18,32)	0	Men	0	Men	2018	Negative	24	2018	0	#VALUE!	NA	#VALUE!	NA	#VALUE!	NA	NA	#VALUE!	PREP	NA	2018
200999971660	Men	47	2018	Positive	[43.333,78]	0	Men	0	Men	2018	Positive	0	2018	1	#VALUE!	NA	#VALUE!	NA	#VALUE!	NA	NA	#VALUE!	PREP	NA	2018
200999971840	Men	32	2018	Positive	[32,43.333)	0	Men	0	Men	2018	Positive	25	2018	1	#VALUE!	NA	#VALUE!	NA	#VALUE!	NA	NA	#VALUE!	PREP	NA	2018
200999971948	Men	61	2018	Positive	[43.333,78]	0	Men	0	Men	2018	Positive	0	2018	1	#VALUE!	NA	#VALUE!	NA	#VALUE!	NA	NA	#VALUE!	PREP	NA	2018
200999972038	Men	49	2019	Negative	[43.333,78]	0	Men	0	Men	2019	Negative	0	2019	0	#VALUE!	NA	#VALUE!	NA	#VALUE!	NA	NA	#VALUE!	PREP	NA	2019
200999972068	Men	30	2018	Negative	[18,32)	0	Men	0	Men	2018	Negative	28	2018	0	#VALUE!	NA	#VALUE!	NA	#VALUE!	NA	NA	#VALUE!	PREP	NA	2018
200999972169	Men	28	2019	Negative	[18,32)	0	Men	0	Men	2019	Negative	0	2019	0	#VALUE!	NA	#VALUE!	NA	#VALUE!	NA	NA	#VALUE!	PREP	NA	2019
200999972448	Men	41	2019	Negative	[32,43.333)	0	Men	0	Men	2019	Negative	0	2019	0	#VALUE!	NA	#VALUE!	NA	#VALUE!	NA	NA	#VALUE!	PREP	NA	2019
200999972454	Men	26	2018	Positive	[18,32)	0	Men	0	Men	2018	Positive	28	2018	1	#VALUE!	NA	#VALUE!	NA	#VALUE!	NA	NA	#VALUE!	PREP	NA	2018
200999972473	Men	23	2018	Positive	[18,32)	0	Men	0	Men	2018	Positive	0	2018	1	#VALUE!	NA	#VALUE!	NA	#VALUE!	NA	NA	#VALUE!	PREP	NA	2018
200999972474	Men	39	2018	Positive	[32,43.333)	0	Men	0	Men	2018	Positive	13	2018	1	#VALUE!	NA	#VALUE!	NA	#VALUE!	NA	NA	#VALUE!	PREP	NA	2018
200999972483	Men	44	2018	Negative	[43.333,78]	0	Men	0	Men	2018	Negative	27	2018	0	#VALUE!	NA	#VALUE!	NA	#VALUE!	NA	NA	#VALUE!	PREP	NA	2018
200999972569	Men	26	2018	Negative	[18,32)	0	Men	0	Men	2018	Negative	0	2018	0	#VALUE!	NA	#VALUE!	NA	#VALUE!	NA	NA	#VALUE!	PREP	NA	2018
200999972570	Men	26	2018	Negative	[18,32)	0	Men	0	Men	2018	Negative	0	2018	0	#VALUE!	NA	#VALUE!	NA	#VALUE!	NA	NA	#VALUE!	PREP	NA	2018
200999972617	Men	27	2018	Positive	[18,32)	0	Men	0	Men	2018	Positive	0	2018	1	#VALUE!	NA	#VALUE!	NA	#VALUE!	NA	NA	#VALUE!	PREP	NA	2018
200999972655	Men	50	2019	Negative	[43.333,78]	0	Men	0	Men	2019	Negative	0	2019	0	2019	1	#VALUE!	NA	#VALUE!	NA	NA	#VALUE!	PREP	NA	2019
200999972656	Men	23	2019	Negative	[18,32)	0	Men	0	Men	2019	Negative	0	2019	0	#VALUE!	NA	#VALUE!	NA	#VALUE!	NA	NA	#VALUE!	PREP	NA	2019
200999972690	Men	46	2019	Positive	[43.333,78]	0	Men	0	Men	2019	Positive	15	2019	1	#VALUE!	NA	#VALUE!	NA	#VALUE!	NA	NA	#VALUE!	PREP	NA	2019
200999972704	Men	48	2019	Negative	[43.333,78]	0	Men	0	Men	2019	Negative	0	2019	0	#VALUE!	NA	#VALUE!	NA	#VALUE!	NA	NA	#VALUE!	PREP	NA	2019
200999972728	Men	62	2019	Positive	[43.333,78]	0	Men	0	Men	2019	Positive	0	2019	1	#VALUE!	NA	#VALUE!	NA	#VALUE!	NA	NA	#VALUE!	PREP	NA	2019
200999972767	Men	54	2019	Negative	[43.333,78]	0	Men	0	Men	2019	Negative	28	2019	0	#VALUE!	NA	#VALUE!	NA	#VALUE!	NA	NA	#VALUE!	PREP	NA	2019
200999972769	Men	48	2019	Negative	[43.333,78]	0	Men	0	Men	2019	Negative	0	2019	0	#VALUE!	NA	#VALUE!	NA	#VALUE!	NA	NA	#VALUE!	PREP	NA	2019
200999972795	Men	49	2019	Negative	[43.333,78]	0	Men	0	Men	2019	Negative	0	2019	0	#VALUE!	NA	#VALUE!	NA	#VALUE!	NA	NA	#VALUE!	PREP	NA	2019
200999972843	Men	47	2019	Negative	[43.333,78]	0	Men	0	Men	2019	Negative	0	2019	0	#VALUE!	NA	#VALUE!	NA	#VALUE!	NA	NA	#VALUE!	PREP	NA	2019
200999972881	Men	46	2019	Negative	[43.333,78]	0	Men	0	Men	2019	Negative	0	2019	0	#VALUE!	NA	#VALUE!	NA	#VALUE!	NA	NA	#VALUE!	PREP	NA	2019
200999972901	Men	26	2019	Negative	[18,32)	0	Men	0	Men	2019	Negative	0	2019	0	#VALUE!	NA	#VALUE!	NA	#VALUE!	NA	NA	#VALUE!	PREP	NA	2019
200999972921	Men	47	2019	Negative	[43.333,78]	0	Men	0	Men	2019	Negative	0	2019	0	#VALUE!	NA	#VALUE!	NA	#VALUE!	NA	NA	#VALUE!	PREP	NA	2019
200999972922	Men	50	2019	Negative	[43.333,78]	0	Men	0	Men	2019	Negative	0	2019	0	#VALUE!	NA	#VALUE!	NA	#VALUE!	NA	NA	#VALUE!	PREP	NA	2019
200999972995	Men	29	2019	Positive	[18,32)	0	Men	0	Men	2019	Positive	0	2019	1	#VALUE!	NA	#VALUE!	NA	#VALUE!	NA	NA	#VALUE!	PREP	NA	2019
200999973021	Men	31	2019	Positive	[18,32)	0	Men	0	Men	2019	Positive	0	2019	1	#VALUE!	NA	#VALUE!	NA	#VALUE!	NA	NA	#VALUE!	PREP	NA	2019
200999973029	Men	24	2019	Negative	[18,32)	0	Men	0	Men	2019	Negative	28	2019	0	#VALUE!	NA	#VALUE!	NA	#VALUE!	NA	NA	#VALUE!	PREP	NA	2019
200999973081	Men	48	2019	Negative	[43.333,78]	0	Men	0	Men	2019	Negative	0	2019	0	#VALUE!	NA	#VALUE!	NA	#VALUE!	NA	NA	#VALUE!	PREP	NA	2019
200999973092	Men	54	2019	Negative	[43.333,78]	0	Men	0	Men	2019	Negative	0	2019	0	#VALUE!	NA	#VALUE!	NA	#VALUE!	NA	NA	#VALUE!	PREP	NA	2019
200999973093	Men	45	2019	Negative	[43.333,78]	0	Men	0	Men	2019	Negative	0	2019	0	#VALUE!	NA	#VALUE!	NA	#VALUE!	NA	NA	#VALUE!	PREP	NA	2019
200999973114	Men	49	2019	Negative	[43.333,78]	0	Men	0	Men	2019	Negative	0	2019	0	#VALUE!	NA	#VALUE!	NA	#VALUE!	NA	NA	#VALUE!	PREP	NA	2019
200999973151	Men	30	2019	Positive	[18,32)	0	Men	0	Men	2019	Positive	7	2019	1	#VALUE!	NA	#VALUE!	NA	#VALUE!	NA	NA	#VALUE!	PREP	NA	2019
200999973154	Men	35	2019	Positive	[32,43.333)	0	Men	0	Men	2019	Positive	0	2019	1	#VALUE!	NA	#VALUE!	NA	#VALUE!	NA	NA	#VALUE!	PREP	NA	2019
200999973158	Men	44	2019	Negative	[43.333,78]	0	Men	0	Men	2019	Negative	28	2019	0	#VALUE!	NA	#VALUE!	NA	#VALUE!	NA	NA	#VALUE!	PREP	NA	2019
200999973177	Men	44	2019	Negative	[43.333,78]	0	Men	0	Men	2019	Negative	0	2019	0	#VALUE!	NA	#VALUE!	NA	#VALUE!	NA	NA	#VALUE!	PREP	NA	2019
200999973195	Men	59	2019	Negative	[43.333,78]	0	Men	0	Men	2019	Negative	0	2019	0	#VALUE!	NA	#VALUE!	NA	#VALUE!	NA	NA	#VALUE!	PREP	NA	2019
200999973234	Men	26	2019	Negative	[18,32)	0	Men	0	Men	2019	Negative	0	2019	0	#VALUE!	NA	#VALUE!	NA	#VALUE!	NA	NA	#VALUE!	PREP	NA	2019
200999973260	Men	28	2019	Negative	[18,32)	0	Men	0	Men	2019	Negative	12	2019	0	#VALUE!	NA	#VALUE!	NA	#VALUE!	NA	NA	#VALUE!	PREP	NA	2019
200999973305	Men	28	2019	Negative	[18,32)	0	Men	0	Men	2019	Negative	0	2019	0	#VALUE!	NA	#VALUE!	NA	#VALUE!	NA	NA	#VALUE!	PREP	NA	2019
200999973322	Men	32	2019	Negative	[32,43.333)	0	Men	0	Men	2019	Negative	0	2019	0	#VALUE!	NA	#VALUE!	NA	#VALUE!	NA	NA	#VALUE!	PREP	NA	2019
200999973325	Men	34	2019	Positive	[32,43.333)	0	Men	0	Men	2019	Positive	0	2019	1	#VALUE!	NA	#VALUE!	NA	#VALUE!	NA	NA	#VALUE!	PREP	NA	2019
200999973395	Men	27	2019	Negative	[18,32)	0	Men	0	Men	2019	Negative	0	2019	0	#VALUE!	NA	#VALUE!	NA	#VALUE!	NA	NA	#VALUE!	PREP	NA	2019
200999973518	Men	35	2019	Negative	[32,43.333)	0	Men	0	Men	2019	Negative	0	2019	0	#VALUE!	NA	#VALUE!	NA	#VALUE!	NA	NA	#VALUE!	PREP	NA	2019
200999973545	Men	22	2019	Negative	[18,32)	0	Men	0	Men	2019	Negative	0	2019	0	#VALUE!	NA	#VALUE!	NA	#VALUE!	NA	NA	#VALUE!	PREP	NA	2019
200999973554	Men	26	2019	Positive	[18,32)	0	Men	0	Men	2019	Positive	0	2019	1	#VALUE!	NA	#VALUE!	NA	#VALUE!	NA	NA	#VALUE!	PREP	NA	2019
200999973580	Men	37	2019	Negative	[32,43.333)	0	Men	0	Men	2019	Negative	0	2019	0	#VALUE!	NA	#VALUE!	NA	#VALUE!	NA	NA	#VALUE!	PREP	NA	2019
200999973597	Men	55	2019	Positive	[43.333,78]	0	Men	0	Men	2019	Positive	0	2019	1	#VALUE!	NA	#VALUE!	NA	#VALUE!	NA	NA	#VALUE!	PREP	NA	2019
200999973616	Men	49	2019	Negative	[43.333,78]	0	Men	0	Men	2019	Negative	21	2019	0	#VALUE!	NA	#VALUE!	NA	#VALUE!	NA	NA	#VALUE!	PREP	NA	2019
200999973626	Men	36	2019	Positive	[32,43.333)	0	Men	0	Men	2019	Positive	0	2019	1	#VALUE!	NA	#VALUE!	NA	#VALUE!	NA	NA	#VALUE!	PREP	NA	2019
200999973718	Men	30	2019	Positive	[18,32)	0	Men	0	Men	2019	Positive	0	2019	1	#VALUE!	NA	#VALUE!	NA	#VALUE!	NA	NA	#VALUE!	PREP	NA	2019
200999973755	Men	53	2019	Negative	[43.333,78]	0	Men	0	Men	2019	Negative	0	2019	0	#VALUE!	NA	#VALUE!	NA	#VALUE!	NA	NA	#VALUE!	PREP	NA	2019
211232653367	Men	48	2016	Positive	[43.333,78]	0	Men	0	Men	2016	Positive	6	2016	1	#VALUE!	NA	#VALUE!	NA	#VALUE!	NA	NA	#VALUE!	PREP	NA	2016
211232654290	Men	34	2016	Negative	[32,43.333)	0	Men	0	Men	2017	Negative	18	2017	0	#VALUE!	NA	#VALUE!	NA	#VALUE!	NA	NA	#VALUE!	PREP	NA	2017
220001051604	Men	45	2017	Negative	[43.333,78]	0	Men	0	Men	2017	Negative	0	2017	0	#VALUE!	NA	#VALUE!	NA	#VALUE!	NA	NA	#VALUE!	PREP	NA	2017
220001230602	Men	50	2018	Negative	[43.333,78]	0	Men	0	Men	2018	Negative	0	2018	0	#VALUE!	NA	#VALUE!	NA	#VALUE!	NA	NA	#VALUE!	PREP	NA	2018
220016262234	Men	47	2018	Negative	[43.333,78]	0	Men	0	Men	2018	Negative	0	2018	0	#VALUE!	NA	#VALUE!	NA	#VALUE!	NA	NA	#VALUE!	PREP	NA	2018
220189521253	Men	35	2017	Negative	[32,43.333)	0	Men	0	Men	2017	Negative	0	2017	0	2019	1	#VALUE!	NA	#VALUE!	NA	NA	#VALUE!	PREP	NA	2019
220220302761	Men	38	2017	Positive	[32,43.333)	0	Men	0	Men	2017	Positive	0	2017	1	#VALUE!	NA	#VALUE!	NA	#VALUE!	NA	NA	#VALUE!	PREP	NA	2017
220261527658	Men	40	2016	Positive	[32,43.333)	0	Men	0	Men	2016	Positive	0	2016	1	#VALUE!	NA	#VALUE!	NA	#VALUE!	NA	NA	#VALUE!	PREP	NA	2016
220436855495	Men	50	2017	Negative	[43.333,78]	0	Men	0	Men	2017	Negative	0	2017	0	#VALUE!	NA	#VALUE!	NA	#VALUE!	NA	NA	#VALUE!	PREP	NA	2017
220455700159	Men	44	2018	Negative	[43.333,78]	0	Men	0	Men	2018	Negative	0	2018	0	#VALUE!	NA	#VALUE!	NA	#VALUE!	NA	NA	#VALUE!	PREP	NA	2018
220521084011	Men	46	2016	Negative	[43.333,78]	0	Men	0	Men	2016	Negative	0	2016	0	#VALUE!	NA	#VALUE!	NA	#VALUE!	NA	NA	#VALUE!	PREP	NA	2016
220521338880	Men	50	2016	Negative	[43.333,78]	0	Men	0	Men	2016	Negative	0	2016	0	#VALUE!	NA	#VALUE!	NA	#VALUE!	NA	NA	#VALUE!	PREP	NA	2016
220562816799	Men	49	2017	Negative	[43.333,78]	0	Men	0	Men	2017	Negative	0	2017	0	2019	1	#VALUE!	NA	#VALUE!	NA	NA	#VALUE!	PREP	NA	2019
220595250964	Men	46	2017	Negative	[43.333,78]	0	Men	0	Men	2017	Negative	0	2017	0	#VALUE!	NA	#VALUE!	NA	#VALUE!	NA	NA	#VALUE!	PREP	NA	2017
220650890529	Men	45	2017	Negative	[43.333,78]	0	Men	0	Men	2017	Negative	0	2017	0	#VALUE!	NA	#VALUE!	NA	#VALUE!	NA	NA	#VALUE!	PREP	NA	2017
220753841579	Men	58	2018	Negative	[43.333,78]	0	Men	0	Men	2018	Negative	0	2018	0	#VALUE!	NA	#VALUE!	NA	#VALUE!	NA	NA	#VALUE!	PREP	NA	2018
220776760280	Men	50	2019	Negative	[43.333,78]	0	Men	0	Men	2019	Negative	0	2019	0	#VALUE!	NA	#VALUE!	NA	#VALUE!	NA	NA	#VALUE!	PREP	NA	2019
220829560041	Men	31	2017	Negative	[18,32)	0	Men	0	Men	2017	Negative	0	2017	0	#VALUE!	NA	#VALUE!	NA	#VALUE!	NA	NA	#VALUE!	PREP	NA	2017
220999700453	Men	67	2017	Positive	[43.333,78]	0	Men	0	Men	2017	Positive	0	2017	1	#VALUE!	NA	#VALUE!	NA	#VALUE!	NA	NA	#VALUE!	PREP	NA	2017
220999700515	Men	31	2016	Negative	[18,32)	0	Men	0	Men	2016	Negative	5	2016	0	2017	1	#VALUE!	NA	#VALUE!	NA	NA	#VALUE!	PREP	NA	2017
220999701167	Men	31	2016	Negative	[18,32)	0	Men	0	Men	2016	Negative	0	2016	0	#VALUE!	NA	#VALUE!	NA	#VALUE!	NA	NA	#VALUE!	PREP	NA	2016
220999701833	Men	48	2019	Negative	[43.333,78]	0	Men	0	Men	2019	Negative	0	2019	0	#VALUE!	NA	#VALUE!	NA	#VALUE!	NA	NA	#VALUE!	PREP	NA	2019
220999701913	Men	40	2017	Negative	[32,43.333)	0	Men	0	Men	2017	Negative	0	2017	0	#VALUE!	NA	#VALUE!	NA	#VALUE!	NA	NA	#VALUE!	PREP	NA	2017
220999702228	Men	44	2018	Positive	[43.333,78]	0	Men	0	Men	2018	Positive	0	2018	1	#VALUE!	NA	#VALUE!	NA	2019	1	1	2019	PREP	1	2018
220999702296	Men	34	2016	Positive	[32,43.333)	0	Men	0	Men	2016	Positive	0	2016	1	#VALUE!	NA	2017	1	2017	1	1	2017	PREP	3	2016
220999702302	Men	49	2018	Negative	[43.333,78]	0	Men	0	Men	2018	Negative	0	2018	0	#VALUE!	NA	#VALUE!	NA	#VALUE!	NA	NA	#VALUE!	PREP	NA	2018
220999702469	Men	60	2018	Negative	[43.333,78]	0	Men	0	Men	2018	Negative	0	2018	0	#VALUE!	NA	#VALUE!	NA	#VALUE!	NA	NA	#VALUE!	PREP	NA	2018
220999702479	Men	54	2017	Negative	[43.333,78]	0	Men	0	Men	2017	Negative	0	2017	0	2017	1	#VALUE!	NA	#VALUE!	NA	NA	#VALUE!	PREP	NA	2017
220999702603	Men	39	2018	Negative	[32,43.333)	0	Men	0	Men	2018	Negative	0	2018	0	#VALUE!	NA	#VALUE!	NA	#VALUE!	NA	NA	#VALUE!	PREP	NA	2018
220999702657	Men	54	2016	Positive	[43.333,78]	0	Men	0	Men	2016	Positive	0	2016	1	#VALUE!	NA	#VALUE!	NA	#VALUE!	NA	NA	#VALUE!	PREP	NA	2016
220999702736	Men	30	2017	Negative	[18,32)	0	Men	0	Men	2017	Negative	0	2017	0	2019	1	#VALUE!	NA	#VALUE!	NA	NA	#VALUE!	PREP	NA	2019
220999702990	Men	36	2017	Negative	[32,43.333)	0	Men	0	Men	2017	Negative	0	2017	0	#VALUE!	NA	#VALUE!	NA	#VALUE!	NA	NA	#VALUE!	PREP	NA	2017
220999703068	Men	46	2016	Negative	[43.333,78]	0	Men	0	Men	2016	Negative	0	2016	0	2019	1	#VALUE!	NA	#VALUE!	NA	NA	#VALUE!	PREP	NA	2019
220999703188	Men	43	2019	Positive	[32,43.333)	0	Men	0	Men	2019	Positive	0	2019	1	#VALUE!	NA	#VALUE!	NA	#VALUE!	NA	NA	#VALUE!	PREP	NA	2019
220999703218	Men	31	2018	Negative	[18,32)	0	Men	0	Men	2018	Negative	0	2018	0	#VALUE!	NA	#VALUE!	NA	#VALUE!	NA	NA	#VALUE!	PREP	NA	2018
220999703360	Men	22	2018	Negative	[18,32)	0	Men	0	Men	2018	Negative	28	2018	0	#VALUE!	NA	#VALUE!	NA	#VALUE!	NA	NA	#VALUE!	PREP	NA	2018
220999703391	Men	64	2018	Negative	[43.333,78]	0	Men	0	Men	2018	Negative	0	2018	0	#VALUE!	NA	#VALUE!	NA	#VALUE!	NA	NA	#VALUE!	PREP	NA	2018
220999703401	Men	28	2018	Negative	[18,32)	0	Men	0	Men	2018	Negative	21	2018	0	#VALUE!	NA	#VALUE!	NA	#VALUE!	NA	NA	#VALUE!	PREP	NA	2018
220999703790	Men	32	2017	Positive	[32,43.333)	0	Men	0	Men	2017	Positive	0	2017	1	#VALUE!	NA	#VALUE!	NA	#VALUE!	NA	NA	#VALUE!	PREP	NA	2017
220999703849	Men	33	2016	Negative	[32,43.333)	0	Men	0	Men	2016	Negative	0	2016	0	2017	1	#VALUE!	NA	#VALUE!	NA	NA	#VALUE!	PREP	NA	2017
220999703909	Men	24	2016	Positive	[18,32)	0	Men	0	Men	2016	Positive	0	2016	1	#VALUE!	NA	#VALUE!	NA	#VALUE!	NA	NA	#VALUE!	PREP	NA	2016
220999703923	Men	20	2016	Negative	[18,32)	0	Men	0	Men	2016	Negative	0	2016	0	#VALUE!	NA	#VALUE!	NA	#VALUE!	NA	NA	#VALUE!	PREP	NA	2016
220999703979	Men	37	2016	Positive	[32,43.333)	0	Men	0	Men	2016	Positive	0	2016	1	#VALUE!	NA	#VALUE!	NA	#VALUE!	NA	NA	#VALUE!	PREP	NA	2016
220999703989	Men	41	2016	Positive	[32,43.333)	0	Men	0	Men	2016	Positive	0	2016	1	#VALUE!	NA	2017	1	#VALUE!	NA	1	2017	PREP	1	2016
220999703991	Men	32	2016	Negative	[32,43.333)	0	Men	0	Men	2016	Negative	0	2016	0	#VALUE!	NA	#VALUE!	NA	#VALUE!	NA	NA	#VALUE!	PREP	NA	2016
220999704008	Men	57	2016	Negative	[43.333,78]	0	Men	0	Men	2016	Negative	0	2016	0	#VALUE!	NA	#VALUE!	NA	#VALUE!	NA	NA	#VALUE!	PREP	NA	2016
220999704010	Men	44	2016	Positive	[43.333,78]	0	Men	0	Men	2016	Positive	0	2016	1	#VALUE!	NA	#VALUE!	NA	#VALUE!	NA	NA	#VALUE!	PREP	NA	2016
220999704014	Men	32	2016	Negative	[32,43.333)	0	Men	0	Men	2016	Negative	1	2016	0	2016	1	#VALUE!	NA	#VALUE!	NA	NA	#VALUE!	PREP	NA	2016
220999704026	Men	26	2016	Negative	[18,32)	0	Men	0	Men	2016	Negative	0	2016	0	#VALUE!	NA	#VALUE!	NA	#VALUE!	NA	NA	#VALUE!	PREP	NA	2016
220999704031	Men	40	2016	Negative	[32,43.333)	0	Men	0	Men	2016	Negative	0	2016	0	#VALUE!	NA	#VALUE!	NA	#VALUE!	NA	NA	#VALUE!	PREP	NA	2016
220999704122	Men	51	2016	Negative	[43.333,78]	0	Men	0	Men	2016	Negative	0	2016	0	#VALUE!	NA	#VALUE!	NA	#VALUE!	NA	NA	#VALUE!	PREP	NA	2016
220999704128	Men	48	2016	Negative	[43.333,78]	0	Men	0	Men	2016	Negative	0	2016	0	2018	1	#VALUE!	NA	#VALUE!	NA	NA	#VALUE!	PREP	NA	2018
220999704132	Men	46	2016	Positive	[43.333,78]	0	Men	0	Men	2016	Positive	0	2016	1	#VALUE!	NA	#VALUE!	NA	#VALUE!	NA	NA	#VALUE!	PREP	NA	2016
220999704144	Men	28	2016	Positive	[18,32)	0	Men	0	Men	2016	Positive	0	2016	1	#VALUE!	NA	#VALUE!	NA	#VALUE!	NA	NA	#VALUE!	PREP	NA	2016
220999704151	Men	25	2016	Positive	[18,32)	0	Men	0	Men	2016	Positive	2	2016	1	#VALUE!	NA	#VALUE!	NA	#VALUE!	NA	NA	#VALUE!	PREP	NA	2016
220999704166	Men	52	2016	Negative	[43.333,78]	0	Men	0	Men	2016	Negative	0	2016	0	#VALUE!	NA	#VALUE!	NA	#VALUE!	NA	NA	#VALUE!	PREP	NA	2016
220999704168	Men	56	2016	Positive	[43.333,78]	0	Men	0	Men	2016	Positive	0	2016	1	#VALUE!	NA	#VALUE!	NA	#VALUE!	NA	NA	#VALUE!	PREP	NA	2016
220999704231	Men	45	2016	Positive	[43.333,78]	0	Men	0	Men	2016	Positive	0	2016	1	#VALUE!	NA	#VALUE!	NA	#VALUE!	NA	NA	#VALUE!	PREP	NA	2016
220999704237	Men	56	2016	Negative	[43.333,78]	0	Men	0	Men	2016	Negative	0	2016	0	#VALUE!	NA	#VALUE!	NA	#VALUE!	NA	NA	#VALUE!	PREP	NA	2016
220999704248	Men	48	2016	Positive	[43.333,78]	0	Men	0	Men	2016	Positive	0	2016	1	#VALUE!	NA	#VALUE!	NA	#VALUE!	NA	NA	#VALUE!	PREP	NA	2016
220999704249	Men	34	2017	Positive	[32,43.333)	0	Men	0	Men	2017	Positive	0	2017	1	#VALUE!	NA	#VALUE!	NA	2019	1	1	2019	PREP	1	2017
220999704255	Men	50	2016	Positive	[43.333,78]	0	Men	0	Men	2016	Positive	0	2016	1	#VALUE!	NA	#VALUE!	NA	2020	1	1	2020	PREP	1	2016
220999704262	Men	43	2016	Negative	[32,43.333)	0	Men	0	Men	2016	Negative	0	2016	0	#VALUE!	NA	#VALUE!	NA	#VALUE!	NA	NA	#VALUE!	PREP	NA	2016
220999704276	Men	24	2016	Negative	[18,32)	0	Men	0	Men	2016	Negative	0	2016	0	2018	1	#VALUE!	NA	#VALUE!	NA	NA	#VALUE!	PREP	NA	2018
220999704277	Men	43	2016	Negative	[32,43.333)	0	Men	0	Men	2016	Negative	0	2016	0	#VALUE!	NA	#VALUE!	NA	#VALUE!	NA	NA	#VALUE!	PREP	NA	2016
220999704285	Men	37	2016	Positive	[32,43.333)	0	Men	0	Men	2016	Positive	0	2016	1	#VALUE!	NA	#VALUE!	NA	2017	1	1	2017	PREP	1	2016
220999704310	Men	45	2016	Negative	[43.333,78]	0	Men	0	Men	2016	Negative	0	2016	0	#VALUE!	NA	#VALUE!	NA	#VALUE!	NA	NA	#VALUE!	PREP	NA	2016
220999704324	Women	26	2016	Negative	[18,32)	1	Women	1	Women	2016	Negative	0	2016	0	#VALUE!	NA	#VALUE!	NA	#VALUE!	NA	NA	#VALUE!	PREP	NA	2016
220999704349	Men	56	2018	Negative	[43.333,78]	0	Men	0	Men	2018	Negative	0	2018	0	#VALUE!	NA	#VALUE!	NA	#VALUE!	NA	NA	#VALUE!	PREP	NA	2018
220999704356	Men	33	2016	Positive	[32,43.333)	0	Men	0	Men	2016	Positive	0	2016	1	#VALUE!	NA	#VALUE!	NA	#VALUE!	NA	NA	#VALUE!	PREP	NA	2016
220999704372	Men	29	2016	Negative	[18,32)	0	Men	0	Men	2016	Negative	0	2016	0	#VALUE!	NA	#VALUE!	NA	#VALUE!	NA	NA	#VALUE!	PREP	NA	2016
220999704377	Men	57	2016	Negative	[43.333,78]	0	Men	0	Men	2016	Negative	0	2016	0	#VALUE!	NA	#VALUE!	NA	#VALUE!	NA	NA	#VALUE!	PREP	NA	2016
220999704455	Men	47	2016	Negative	[43.333,78]	0	Men	0	Men	2016	Negative	0	2016	0	#VALUE!	NA	#VALUE!	NA	#VALUE!	NA	NA	#VALUE!	PREP	NA	2016
220999704461	Men	44	2016	Negative	[43.333,78]	0	Men	0	Men	2016	Negative	21	2016	0	2019	1	#VALUE!	NA	#VALUE!	NA	NA	#VALUE!	PREP	NA	2019
220999704464	Men	29	2016	Positive	[18,32)	0	Men	0	Men	2016	Positive	0	2016	1	#VALUE!	NA	#VALUE!	NA	2017	1	1	2017	PREP	1	2016
220999704471	Men	67	2016	Negative	[43.333,78]	0	Men	0	Men	2016	Negative	0	2016	0	#VALUE!	NA	#VALUE!	NA	#VALUE!	NA	NA	#VALUE!	PREP	NA	2016
220999704482	Men	31	2016	Positive	[18,32)	0	Men	0	Men	2016	Positive	0	2016	1	#VALUE!	NA	#VALUE!	NA	#VALUE!	NA	NA	#VALUE!	PREP	NA	2016
220999704487	Men	49	2016	Positive	[43.333,78]	0	Men	0	Men	2016	Positive	21	2016	1	#VALUE!	NA	#VALUE!	NA	#VALUE!	NA	NA	#VALUE!	PREP	NA	2016
220999704488	Men	31	2016	Positive	[18,32)	0	Men	0	Men	2016	Positive	0	2016	1	#VALUE!	NA	#VALUE!	NA	#VALUE!	NA	NA	#VALUE!	PREP	NA	2016
220999704489	Men	31	2016	Positive	[18,32)	0	Men	0	Men	2016	Positive	23	2016	1	#VALUE!	NA	#VALUE!	NA	#VALUE!	NA	NA	#VALUE!	PREP	NA	2016
220999704507	Men	29	2016	Positive	[18,32)	0	Men	0	Men	2016	Positive	0	2016	1	#VALUE!	NA	#VALUE!	NA	#VALUE!	NA	NA	#VALUE!	PREP	NA	2016
220999704508	Men	28	2016	Positive	[18,32)	0	Men	0	Men	2016	Positive	21	2016	1	#VALUE!	NA	#VALUE!	NA	#VALUE!	NA	NA	#VALUE!	PREP	NA	2016
220999704511	Men	23	2016	Negative	[18,32)	0	Men	0	Men	2016	Negative	21	2016	0	#VALUE!	NA	#VALUE!	NA	#VALUE!	NA	NA	#VALUE!	PREP	NA	2016
220999704521	Men	51	2016	Positive	[43.333,78]	0	Men	0	Men	2016	Positive	25	2016	1	#VALUE!	NA	#VALUE!	NA	#VALUE!	NA	NA	#VALUE!	PREP	NA	2016
220999704529	Men	51	2016	Negative	[43.333,78]	0	Men	0	Men	2016	Negative	21	2016	0	2018	1	#VALUE!	NA	#VALUE!	NA	NA	#VALUE!	PREP	NA	2018
220999704532	Men	23	2016	Positive	[18,32)	0	Men	0	Men	2016	Positive	0	2016	1	#VALUE!	NA	#VALUE!	NA	#VALUE!	NA	NA	#VALUE!	PREP	NA	2016
220999704534	Men	32	2016	Positive	[32,43.333)	0	Men	0	Men	2016	Positive	0	2016	1	#VALUE!	NA	#VALUE!	NA	#VALUE!	NA	NA	#VALUE!	PREP	NA	2016
220999704544	Men	56	2016	Negative	[43.333,78]	0	Men	0	Men	2016	Negative	0	2016	0	2019	1	#VALUE!	NA	#VALUE!	NA	NA	#VALUE!	PREP	NA	2019
220999704553	Men	43	2016	Negative	[32,43.333)	0	Men	0	Men	2016	Negative	0	2016	0	#VALUE!	NA	#VALUE!	NA	#VALUE!	NA	NA	#VALUE!	PREP	NA	2016
220999704556	Men	41	2016	Negative	[32,43.333)	0	Men	0	Men	2016	Negative	21	2016	0	#VALUE!	NA	#VALUE!	NA	#VALUE!	NA	NA	#VALUE!	PREP	NA	2016
220999704558	Men	23	2016	Positive	[18,32)	0	Men	0	Men	2016	Positive	0	2016	1	#VALUE!	NA	#VALUE!	NA	#VALUE!	NA	NA	#VALUE!	PREP	NA	2016
220999704560	Men	65	2016	Negative	[43.333,78]	0	Men	0	Men	2016	Negative	23	2016	0	#VALUE!	NA	#VALUE!	NA	#VALUE!	NA	NA	#VALUE!	PREP	NA	2016
220999704579	Men	27	2016	Negative	[18,32)	0	Men	0	Men	2016	Negative	28	2016	0	#VALUE!	NA	#VALUE!	NA	#VALUE!	NA	NA	#VALUE!	PREP	NA	2016
220999704590	Men	39	2016	Negative	[32,43.333)	0	Men	0	Men	2016	Negative	21	2016	0	#VALUE!	NA	#VALUE!	NA	#VALUE!	NA	NA	#VALUE!	PREP	NA	2016
220999704598	Men	50	2016	Negative	[43.333,78]	0	Men	0	Men	2016	Negative	0	2016	0	#VALUE!	NA	#VALUE!	NA	#VALUE!	NA	NA	#VALUE!	PREP	NA	2016
220999704599	Men	25	2016	Positive	[18,32)	0	Men	0	Men	2016	Positive	0	2016	1	#VALUE!	NA	#VALUE!	NA	#VALUE!	NA	NA	#VALUE!	PREP	NA	2016
220999704607	Men	42	2016	Negative	[32,43.333)	0	Men	0	Men	2016	Negative	21	2016	0	#VALUE!	NA	#VALUE!	NA	#VALUE!	NA	NA	#VALUE!	PREP	NA	2016
220999704620	Men	63	2016	Positive	[43.333,78]	0	Men	0	Men	2016	Positive	24	2016	1	#VALUE!	NA	#VALUE!	NA	#VALUE!	NA	NA	#VALUE!	PREP	NA	2016
220999704624	Men	58	2016	Negative	[43.333,78]	0	Men	0	Men	2016	Negative	0	2016	0	#VALUE!	NA	#VALUE!	NA	#VALUE!	NA	NA	#VALUE!	PREP	NA	2016
220999704648	Men	25	2016	Negative	[18,32)	0	Men	0	Men	2016	Negative	0	2016	0	#VALUE!	NA	#VALUE!	NA	#VALUE!	NA	NA	#VALUE!	PREP	NA	2016
220999704674	Women	40	2016	Negative	[32,43.333)	1	Women	1	Women	2016	Negative	0	2016	0	#VALUE!	NA	#VALUE!	NA	#VALUE!	NA	NA	#VALUE!	PREP	NA	2016
220999704691	Men	33	2016	Positive	[32,43.333)	0	Men	0	Men	2016	Positive	0	2016	1	#VALUE!	NA	#VALUE!	NA	2018	1	1	2018	PREP	2	2016
220999704693	Men	43	2016	Positive	[32,43.333)	0	Men	0	Men	2016	Positive	0	2016	1	#VALUE!	NA	2018	1	2018	1	1	2018	PREP	2	2016
220999704716	Men	40	2016	Negative	[32,43.333)	0	Men	0	Men	2016	Negative	0	2016	0	#VALUE!	NA	#VALUE!	NA	#VALUE!	NA	NA	#VALUE!	PREP	NA	2016
220999704723	Men	34	2016	Negative	[32,43.333)	0	Men	0	Men	2016	Negative	0	2016	0	2017	1	#VALUE!	NA	#VALUE!	NA	NA	#VALUE!	PREP	NA	2017
220999704852	Men	42	2016	Negative	[32,43.333)	0	Men	0	Men	2016	Negative	0	2016	0	#VALUE!	NA	#VALUE!	NA	#VALUE!	NA	NA	#VALUE!	PREP	NA	2016
220999704872	Men	36	2016	Positive	[32,43.333)	0	Men	0	Men	2016	Positive	0	2016	1	#VALUE!	NA	#VALUE!	NA	#VALUE!	NA	NA	#VALUE!	PREP	NA	2016
220999704891	Men	33	2017	Positive	[32,43.333)	0	Men	0	Men	2017	Positive	0	2017	1	#VALUE!	NA	#VALUE!	NA	#VALUE!	NA	NA	#VALUE!	PREP	NA	2017
220999704905	Men	50	2017	Positive	[43.333,78]	0	Men	0	Men	2017	Positive	0	2017	1	#VALUE!	NA	#VALUE!	NA	#VALUE!	NA	NA	#VALUE!	PREP	NA	2017
220999704921	Men	22	2017	Negative	[18,32)	0	Men	0	Men	2017	Negative	0	2017	0	#VALUE!	NA	#VALUE!	NA	#VALUE!	NA	NA	#VALUE!	PREP	NA	2017
220999704927	Men	47	2017	Negative	[43.333,78]	0	Men	0	Men	2017	Negative	0	2017	0	2018	1	#VALUE!	NA	#VALUE!	NA	NA	#VALUE!	PREP	NA	2018
220999704929	Men	47	2017	Positive	[43.333,78]	0	Men	0	Men	2017	Positive	0	2017	1	#VALUE!	NA	#VALUE!	NA	#VALUE!	NA	NA	#VALUE!	PREP	NA	2017
220999704950	Men	32	2017	Positive	[32,43.333)	0	Men	0	Men	2017	Positive	0	2017	1	#VALUE!	NA	#VALUE!	NA	#VALUE!	NA	NA	#VALUE!	PREP	NA	2017
220999704953	Men	30	2017	Negative	[18,32)	0	Men	0	Men	2017	Negative	0	2017	0	#VALUE!	NA	#VALUE!	NA	#VALUE!	NA	NA	#VALUE!	PREP	NA	2017
220999704954	Men	30	2017	Positive	[18,32)	0	Men	0	Men	2017	Positive	0	2017	1	#VALUE!	NA	#VALUE!	NA	#VALUE!	NA	NA	#VALUE!	PREP	NA	2017
220999704955	Men	45	2016	Positive	[43.333,78]	0	Men	0	Men	2016	Positive	0	2016	1	#VALUE!	NA	2017	1	2017	1	1	2017	PREP	1	2016
220999704959	Men	41	2016	Positive	[32,43.333)	0	Men	0	Men	2016	Positive	0	2016	1	#VALUE!	NA	2019	1	#VALUE!	NA	1	2019	PREP	1	2016
220999704961	Men	34	2017	Negative	[32,43.333)	0	Men	0	Men	2017	Negative	0	2017	0	#VALUE!	NA	#VALUE!	NA	#VALUE!	NA	NA	#VALUE!	PREP	NA	2017
220999704963	Men	58	2017	Positive	[43.333,78]	0	Men	0	Men	2017	Positive	0	2017	1	#VALUE!	NA	#VALUE!	NA	#VALUE!	NA	NA	#VALUE!	PREP	NA	2017
220999704978	Men	50	2017	Negative	[43.333,78]	0	Men	0	Men	2017	Negative	0	2017	0	#VALUE!	NA	#VALUE!	NA	#VALUE!	NA	NA	#VALUE!	PREP	NA	2017
220999704980	Men	42	2017	Negative	[32,43.333)	0	Men	0	Men	2017	Negative	0	2017	0	#VALUE!	NA	#VALUE!	NA	#VALUE!	NA	NA	#VALUE!	PREP	NA	2017
220999705011	Men	24	2017	Negative	[18,32)	0	Men	0	Men	2017	Negative	0	2017	0	#VALUE!	NA	#VALUE!	NA	#VALUE!	NA	NA	#VALUE!	PREP	NA	2017
220999705013	Men	20	2017	Negative	[18,32)	0	Men	0	Men	2017	Negative	0	2017	0	#VALUE!	NA	#VALUE!	NA	#VALUE!	NA	NA	#VALUE!	PREP	NA	2017
220999705025	Men	41	2017	Negative	[32,43.333)	0	Men	0	Men	2017	Negative	0	2017	0	2018	1	#VALUE!	NA	2019	1	1	2019	PREP	1	2018
220999705031	Men	30	2017	Negative	[18,32)	0	Men	0	Men	2017	Negative	0	2017	0	#VALUE!	NA	#VALUE!	NA	#VALUE!	NA	NA	#VALUE!	PREP	NA	2017
220999705032	Men	55	2017	Negative	[43.333,78]	0	Men	0	Men	2017	Negative	0	2017	0	#VALUE!	NA	#VALUE!	NA	#VALUE!	NA	NA	#VALUE!	PREP	NA	2017
220999705040	Men	50	2017	Negative	[43.333,78]	0	Men	0	Men	2017	Negative	0	2017	0	#VALUE!	NA	#VALUE!	NA	#VALUE!	NA	NA	#VALUE!	PREP	NA	2017
220999705054	Men	40	2017	Positive	[32,43.333)	0	Men	0	Men	2017	Positive	0	2017	1	#VALUE!	NA	#VALUE!	NA	#VALUE!	NA	NA	#VALUE!	PREP	NA	2017
220999705062	Men	45	2017	Positive	[43.333,78]	0	Men	0	Men	2017	Positive	0	2017	1	#VALUE!	NA	#VALUE!	NA	#VALUE!	NA	NA	#VALUE!	PREP	NA	2017
220999705074	Men	26	2017	Negative	[18,32)	0	Men	0	Men	2017	Negative	0	2017	0	#VALUE!	NA	#VALUE!	NA	#VALUE!	NA	NA	#VALUE!	PREP	NA	2017
220999705079	Men	43	2017	Positive	[32,43.333)	0	Men	0	Men	2017	Positive	29	2017	1	#VALUE!	NA	#VALUE!	NA	#VALUE!	NA	NA	#VALUE!	PREP	NA	2017
220999705083	Men	31	2017	Negative	[18,32)	0	Men	0	Men	2017	Negative	0	2017	0	#VALUE!	NA	#VALUE!	NA	#VALUE!	NA	NA	#VALUE!	PREP	NA	2017
220999705099	Men	52	2017	Positive	[43.333,78]	0	Men	0	Men	2017	Positive	0	2017	1	#VALUE!	NA	#VALUE!	NA	#VALUE!	NA	NA	#VALUE!	PREP	NA	2017
220999705107	Men	28	2017	Negative	[18,32)	0	Men	0	Men	2017	Negative	0	2017	0	#VALUE!	NA	#VALUE!	NA	#VALUE!	NA	NA	#VALUE!	PREP	NA	2017
220999705111	Men	37	2017	Negative	[32,43.333)	0	Men	0	Men	2017	Negative	0	2017	0	#VALUE!	NA	#VALUE!	NA	#VALUE!	NA	NA	#VALUE!	PREP	NA	2017
220999705129	Men	28	2017	Positive	[18,32)	0	Men	0	Men	2017	Positive	0	2017	1	#VALUE!	NA	#VALUE!	NA	#VALUE!	NA	NA	#VALUE!	PREP	NA	2017
220999705139	Men	29	2017	Negative	[18,32)	0	Men	0	Men	2017	Negative	0	2017	0	#VALUE!	NA	#VALUE!	NA	#VALUE!	NA	NA	#VALUE!	PREP	NA	2017
220999705143	Men	32	2017	Positive	[32,43.333)	0	Men	0	Men	2017	Positive	0	2017	1	#VALUE!	NA	2018	1	2018	1	1	2018	PREP	1	2017
220999705149	Men	41	2017	Negative	[32,43.333)	0	Men	0	Men	2017	Negative	0	2017	0	#VALUE!	NA	#VALUE!	NA	#VALUE!	NA	NA	#VALUE!	PREP	NA	2017
220999705161	Men	23	2017	Negative	[18,32)	0	Men	0	Men	2017	Negative	0	2017	0	#VALUE!	NA	#VALUE!	NA	#VALUE!	NA	NA	#VALUE!	PREP	NA	2017
220999705163	Men	36	2017	Positive	[32,43.333)	0	Men	0	Men	2017	Positive	0	2017	1	#VALUE!	NA	#VALUE!	NA	#VALUE!	NA	NA	#VALUE!	PREP	NA	2017
220999705175	Men	58	2017	Negative	[43.333,78]	0	Men	0	Men	2017	Negative	30	2017	0	#VALUE!	NA	#VALUE!	NA	#VALUE!	NA	NA	#VALUE!	PREP	NA	2017
220999705188	Men	45	2017	Positive	[43.333,78]	0	Men	0	Men	2017	Positive	0	2017	1	#VALUE!	NA	#VALUE!	NA	#VALUE!	NA	NA	#VALUE!	PREP	NA	2017
220999705189	Men	43	2017	Positive	[32,43.333)	0	Men	0	Men	2017	Positive	0	2017	1	#VALUE!	NA	#VALUE!	NA	#VALUE!	NA	NA	#VALUE!	PREP	NA	2017
220999705197	Men	52	2017	Positive	[43.333,78]	0	Men	0	Men	2017	Positive	0	2017	1	#VALUE!	NA	#VALUE!	NA	#VALUE!	NA	NA	#VALUE!	PREP	NA	2017
220999705200	Men	31	2017	Negative	[18,32)	0	Men	0	Men	2017	Negative	1	2017	0	#VALUE!	NA	#VALUE!	NA	#VALUE!	NA	NA	#VALUE!	PREP	NA	2017
220999705212	Men	47	2017	Positive	[43.333,78]	0	Men	0	Men	2017	Positive	0	2017	1	#VALUE!	NA	2018	1	2018	1	1	2018	PREP	1	2017
220999705218	Men	45	2017	Negative	[43.333,78]	0	Men	0	Men	2017	Negative	0	2017	0	#VALUE!	NA	#VALUE!	NA	#VALUE!	NA	NA	#VALUE!	PREP	NA	2017
220999705222	Men	26	2017	Negative	[18,32)	0	Men	0	Men	2017	Negative	0	2017	0	#VALUE!	NA	#VALUE!	NA	#VALUE!	NA	NA	#VALUE!	PREP	NA	2017
220999705239	Men	36	2017	Negative	[32,43.333)	0	Men	0	Men	2017	Negative	0	2017	0	#VALUE!	NA	#VALUE!	NA	#VALUE!	NA	NA	#VALUE!	PREP	NA	2017
220999705243	Men	51	2017	Positive	[43.333,78]	0	Men	0	Men	2017	Positive	28	2017	1	#VALUE!	NA	#VALUE!	NA	#VALUE!	NA	NA	#VALUE!	PREP	NA	2017
220999705245	Men	21	2017	Negative	[18,32)	0	Men	0	Men	2017	Negative	0	2017	0	#VALUE!	NA	#VALUE!	NA	#VALUE!	NA	NA	#VALUE!	PREP	NA	2017
220999705246	Men	46	2017	Positive	[43.333,78]	0	Men	0	Men	2017	Positive	0	2017	1	#VALUE!	NA	#VALUE!	NA	#VALUE!	NA	NA	#VALUE!	PREP	NA	2017
220999705256	Men	61	2017	Positive	[43.333,78]	0	Men	0	Men	2017	Positive	0	2017	1	#VALUE!	NA	#VALUE!	NA	2018	1	1	2018	PREP	1	2017
220999705258	Men	27	2017	Negative	[18,32)	0	Men	0	Men	2017	Negative	0	2017	0	#VALUE!	NA	#VALUE!	NA	#VALUE!	NA	NA	#VALUE!	PREP	NA	2017
220999705268	Men	54	2017	Negative	[43.333,78]	0	Men	0	Men	2017	Negative	0	2017	0	#VALUE!	NA	#VALUE!	NA	#VALUE!	NA	NA	#VALUE!	PREP	NA	2017
220999705269	Men	19	2017	Negative	[18,32)	0	Men	0	Men	2017	Negative	0	2017	0	#VALUE!	NA	#VALUE!	NA	#VALUE!	NA	NA	#VALUE!	PREP	NA	2017
220999705275	Men	49	2018	Negative	[43.333,78]	0	Men	0	Men	2018	Negative	0	2018	0	#VALUE!	NA	#VALUE!	NA	#VALUE!	NA	NA	#VALUE!	PREP	NA	2018
220999705276	Men	34	2018	Negative	[32,43.333)	0	Men	0	Men	2018	Negative	0	2018	0	#VALUE!	NA	#VALUE!	NA	#VALUE!	NA	NA	#VALUE!	PREP	NA	2018
220999705278	Men	45	2017	Positive	[43.333,78]	0	Men	0	Men	2017	Positive	0	2017	1	#VALUE!	NA	#VALUE!	NA	#VALUE!	NA	NA	#VALUE!	PREP	NA	2017
220999705288	Men	30	2017	Negative	[18,32)	0	Men	0	Men	2017	Negative	0	2017	0	#VALUE!	NA	#VALUE!	NA	#VALUE!	NA	NA	#VALUE!	PREP	NA	2017
220999705305	Men	54	2017	Negative	[43.333,78]	0	Men	0	Men	2017	Negative	0	2017	0	#VALUE!	NA	#VALUE!	NA	#VALUE!	NA	NA	#VALUE!	PREP	NA	2017
220999705307	Men	52	2017	Negative	[43.333,78]	0	Men	0	Men	2017	Negative	0	2017	0	#VALUE!	NA	#VALUE!	NA	#VALUE!	NA	NA	#VALUE!	PREP	NA	2017
220999705311	Men	33	2017	Positive	[32,43.333)	0	Men	0	Men	2017	Positive	0	2017	1	#VALUE!	NA	#VALUE!	NA	#VALUE!	NA	NA	#VALUE!	PREP	NA	2017
220999705313	Men	41	2017	Positive	[32,43.333)	0	Men	0	Men	2017	Positive	0	2017	1	#VALUE!	NA	#VALUE!	NA	#VALUE!	NA	NA	#VALUE!	PREP	NA	2017
220999705346	Men	42	2017	Positive	[32,43.333)	0	Men	0	Men	2017	Positive	0	2017	1	#VALUE!	NA	#VALUE!	NA	#VALUE!	NA	NA	#VALUE!	PREP	NA	2017
220999705356	Men	55	2017	Positive	[43.333,78]	0	Men	0	Men	2017	Positive	0	2017	1	#VALUE!	NA	#VALUE!	NA	#VALUE!	NA	NA	#VALUE!	PREP	NA	2017
220999705383	Men	53	2017	Negative	[43.333,78]	0	Men	0	Men	2017	Negative	0	2017	0	2019	1	#VALUE!	NA	#VALUE!	NA	NA	#VALUE!	PREP	NA	2019
220999705384	Men	30	2017	Negative	[18,32)	0	Men	0	Men	2017	Negative	0	2017	0	#VALUE!	NA	#VALUE!	NA	#VALUE!	NA	NA	#VALUE!	PREP	NA	2017
220999705386	Men	57	2017	Negative	[43.333,78]	0	Men	0	Men	2017	Negative	0	2017	0	#VALUE!	NA	#VALUE!	NA	#VALUE!	NA	NA	#VALUE!	PREP	NA	2017
220999705396	Men	54	2017	Negative	[43.333,78]	0	Men	0	Men	2017	Negative	0	2017	0	#VALUE!	NA	#VALUE!	NA	#VALUE!	NA	NA	#VALUE!	PREP	NA	2017
220999705420	Men	18	2017	Negative	[18,32)	0	Men	0	Men	2017	Negative	0	2017	0	#VALUE!	NA	#VALUE!	NA	#VALUE!	NA	NA	#VALUE!	PREP	NA	2017
220999705422	Men	53	2017	Positive	[43.333,78]	0	Men	0	Men	2017	Positive	0	2017	1	#VALUE!	NA	#VALUE!	NA	#VALUE!	NA	NA	#VALUE!	PREP	NA	2017
220999705425	Men	35	2017	Negative	[32,43.333)	0	Men	0	Men	2017	Negative	0	2017	0	#VALUE!	NA	#VALUE!	NA	#VALUE!	NA	NA	#VALUE!	PREP	NA	2017
220999705430	Men	50	2017	Positive	[43.333,78]	0	Men	0	Men	2017	Positive	0	2017	1	#VALUE!	NA	#VALUE!	NA	#VALUE!	NA	NA	#VALUE!	PREP	NA	2017
220999705433	Men	45	2017	Negative	[43.333,78]	0	Men	0	Men	2017	Negative	0	2017	0	#VALUE!	NA	#VALUE!	NA	#VALUE!	NA	NA	#VALUE!	PREP	NA	2017
220999705435	Men	29	2017	Negative	[18,32)	0	Men	0	Men	2017	Negative	0	2017	0	#VALUE!	NA	#VALUE!	NA	#VALUE!	NA	NA	#VALUE!	PREP	NA	2017
220999705450	Men	32	2017	Negative	[32,43.333)	0	Men	0	Men	2017	Negative	0	2017	0	#VALUE!	NA	#VALUE!	NA	#VALUE!	NA	NA	#VALUE!	PREP	NA	2017
220999705452	Men	56	2017	Negative	[43.333,78]	0	Men	0	Men	2017	Negative	3	2017	0	#VALUE!	NA	#VALUE!	NA	#VALUE!	NA	NA	#VALUE!	PREP	NA	2017
220999705494	Men	57	2017	Positive	[43.333,78]	0	Men	0	Men	2017	Positive	0	2017	1	#VALUE!	NA	2019	1	#VALUE!	NA	1	2019	PREP	1	2017
220999705509	Men	32	2017	Positive	[32,43.333)	0	Men	0	Men	2017	Positive	0	2017	1	#VALUE!	NA	#VALUE!	NA	#VALUE!	NA	NA	#VALUE!	PREP	NA	2017
220999705542	Men	33	2017	Positive	[32,43.333)	0	Men	0	Men	2017	Positive	0	2017	1	#VALUE!	NA	#VALUE!	NA	#VALUE!	NA	NA	#VALUE!	PREP	NA	2017
220999705551	Men	46	2018	Negative	[43.333,78]	0	Men	0	Men	2018	Negative	0	2018	0	#VALUE!	NA	#VALUE!	NA	#VALUE!	NA	NA	#VALUE!	PREP	NA	2018
220999705553	Men	36	2017	Negative	[32,43.333)	0	Men	0	Men	2017	Negative	0	2017	0	#VALUE!	NA	#VALUE!	NA	#VALUE!	NA	NA	#VALUE!	PREP	NA	2017
220999705554	Men	54	2018	Negative	[43.333,78]	0	Men	0	Men	2018	Negative	0	2018	0	#VALUE!	NA	#VALUE!	NA	#VALUE!	NA	NA	#VALUE!	PREP	NA	2018
220999705570	Men	38	2017	Negative	[32,43.333)	0	Men	0	Men	2017	Negative	0	2017	0	#VALUE!	NA	#VALUE!	NA	#VALUE!	NA	NA	#VALUE!	PREP	NA	2017
220999705571	Men	24	2017	Positive	[18,32)	0	Men	0	Men	2017	Positive	0	2017	1	#VALUE!	NA	#VALUE!	NA	#VALUE!	NA	NA	#VALUE!	PREP	NA	2017
220999705576	Men	34	2017	Positive	[32,43.333)	0	Men	0	Men	2017	Positive	0	2017	1	#VALUE!	NA	#VALUE!	NA	#VALUE!	NA	NA	#VALUE!	PREP	NA	2017
220999705587	Men	54	2017	Negative	[43.333,78]	0	Men	0	Men	2017	Negative	0	2017	0	#VALUE!	NA	#VALUE!	NA	#VALUE!	NA	NA	#VALUE!	PREP	NA	2017
220999705591	Men	41	2017	Positive	[32,43.333)	0	Men	0	Men	2017	Positive	0	2017	1	#VALUE!	NA	#VALUE!	NA	#VALUE!	NA	NA	#VALUE!	PREP	NA	2017
220999705598	Men	46	2017	Positive	[43.333,78]	0	Men	0	Men	2017	Positive	0	2017	1	#VALUE!	NA	#VALUE!	NA	#VALUE!	NA	NA	#VALUE!	PREP	NA	2017
220999705599	Men	39	2017	Negative	[32,43.333)	0	Men	0	Men	2017	Negative	0	2017	0	#VALUE!	NA	#VALUE!	NA	#VALUE!	NA	NA	#VALUE!	PREP	NA	2017
220999705652	Men	36	2017	Negative	[32,43.333)	0	Men	0	Men	2017	Negative	0	2017	0	#VALUE!	NA	#VALUE!	NA	#VALUE!	NA	NA	#VALUE!	PREP	NA	2017
220999705659	Men	42	2017	Negative	[32,43.333)	0	Men	0	Men	2017	Negative	0	2017	0	#VALUE!	NA	#VALUE!	NA	#VALUE!	NA	NA	#VALUE!	PREP	NA	2017
220999705666	Men	41	2019	Negative	[32,43.333)	0	Men	0	Men	2019	Negative	0	2019	0	#VALUE!	NA	#VALUE!	NA	#VALUE!	NA	NA	#VALUE!	PREP	NA	2019
220999705681	Men	39	2017	Positive	[32,43.333)	0	Men	0	Men	2017	Positive	0	2017	1	#VALUE!	NA	#VALUE!	NA	#VALUE!	NA	NA	#VALUE!	PREP	NA	2017
220999705687	Men	32	2017	Negative	[32,43.333)	0	Men	0	Men	2017	Negative	0	2017	0	#VALUE!	NA	#VALUE!	NA	#VALUE!	NA	NA	#VALUE!	PREP	NA	2017
220999705706	Men	45	2017	Positive	[43.333,78]	0	Men	0	Men	2017	Positive	29	2017	1	#VALUE!	NA	#VALUE!	NA	#VALUE!	NA	NA	#VALUE!	PREP	NA	2017
220999705716	Men	36	2017	Negative	[32,43.333)	0	Men	0	Men	2017	Negative	0	2017	0	#VALUE!	NA	#VALUE!	NA	#VALUE!	NA	NA	#VALUE!	PREP	NA	2017
220999705765	Men	30	2017	Negative	[18,32)	0	Men	0	Men	2017	Negative	0	2017	0	#VALUE!	NA	#VALUE!	NA	#VALUE!	NA	NA	#VALUE!	PREP	NA	2017
220999705784	Men	28	2016	Positive	[18,32)	0	Men	0	Men	2016	Positive	0	2016	1	#VALUE!	NA	#VALUE!	NA	#VALUE!	NA	NA	#VALUE!	PREP	NA	2016
220999705786	Men	50	2017	Negative	[43.333,78]	0	Men	0	Men	2017	Negative	0	2017	0	#VALUE!	NA	#VALUE!	NA	#VALUE!	NA	NA	#VALUE!	PREP	NA	2017
220999705788	Men	32	2017	Negative	[32,43.333)	0	Men	0	Men	2017	Negative	0	2017	0	#VALUE!	NA	#VALUE!	NA	#VALUE!	NA	NA	#VALUE!	PREP	NA	2017
220999705802	Men	34	2017	Negative	[32,43.333)	0	Men	0	Men	2017	Negative	0	2017	0	#VALUE!	NA	#VALUE!	NA	#VALUE!	NA	NA	#VALUE!	PREP	NA	2017
220999705815	Men	23	2017	Negative	[18,32)	0	Men	0	Men	2017	Negative	0	2017	0	#VALUE!	NA	#VALUE!	NA	#VALUE!	NA	NA	#VALUE!	PREP	NA	2017
220999705829	Men	47	2017	Positive	[43.333,78]	0	Men	0	Men	2017	Positive	0	2017	1	#VALUE!	NA	#VALUE!	NA	#VALUE!	NA	NA	#VALUE!	PREP	NA	2017
220999705831	Men	43	2017	Positive	[32,43.333)	0	Men	0	Men	2017	Positive	0	2017	1	#VALUE!	NA	#VALUE!	NA	#VALUE!	NA	NA	#VALUE!	PREP	NA	2017
220999705835	Men	29	2017	Positive	[18,32)	0	Men	0	Men	2017	Positive	0	2017	1	#VALUE!	NA	#VALUE!	NA	#VALUE!	NA	NA	#VALUE!	PREP	NA	2017
220999705836	Men	46	2017	Negative	[43.333,78]	0	Men	0	Men	2017	Negative	0	2017	0	#VALUE!	NA	#VALUE!	NA	#VALUE!	NA	NA	#VALUE!	PREP	NA	2017
220999705843	Men	42	2017	Positive	[32,43.333)	0	Men	0	Men	2017	Positive	0	2017	1	#VALUE!	NA	#VALUE!	NA	#VALUE!	NA	NA	#VALUE!	PREP	NA	2017
220999705858	Men	34	2017	Negative	[32,43.333)	0	Men	0	Men	2017	Negative	0	2017	0	#VALUE!	NA	#VALUE!	NA	#VALUE!	NA	NA	#VALUE!	PREP	NA	2017
220999705878	Men	51	2017	Negative	[43.333,78]	0	Men	0	Men	2017	Negative	0	2017	0	#VALUE!	NA	#VALUE!	NA	#VALUE!	NA	NA	#VALUE!	PREP	NA	2017
220999705881	Men	51	2017	Negative	[43.333,78]	0	Men	0	Men	2017	Negative	0	2017	0	#VALUE!	NA	#VALUE!	NA	#VALUE!	NA	NA	#VALUE!	PREP	NA	2017
220999705932	Men	37	2017	Positive	[32,43.333)	0	Men	0	Men	2017	Positive	0	2017	1	#VALUE!	NA	#VALUE!	NA	#VALUE!	NA	NA	#VALUE!	PREP	NA	2017
220999705970	Men	24	2017	Negative	[18,32)	0	Men	0	Men	2017	Negative	0	2017	0	#VALUE!	NA	#VALUE!	NA	#VALUE!	NA	NA	#VALUE!	PREP	NA	2017
220999705980	Men	22	2017	Negative	[18,32)	0	Men	0	Men	2017	Negative	0	2017	0	#VALUE!	NA	#VALUE!	NA	#VALUE!	NA	NA	#VALUE!	PREP	NA	2017
220999705981	Men	23	2017	Negative	[18,32)	0	Men	0	Men	2018	Negative	21	2018	0	#VALUE!	NA	#VALUE!	NA	#VALUE!	NA	NA	#VALUE!	PREP	NA	2018
220999705983	Men	36	2018	Negative	[32,43.333)	0	Men	0	Men	2018	Negative	0	2018	0	#VALUE!	NA	#VALUE!	NA	#VALUE!	NA	NA	#VALUE!	PREP	NA	2018
220999706003	Men	37	2018	Negative	[32,43.333)	0	Men	0	Men	2018	Negative	4	2018	0	#VALUE!	NA	#VALUE!	NA	#VALUE!	NA	NA	#VALUE!	PREP	NA	2018
220999706039	Men	27	2018	Negative	[18,32)	0	Men	0	Men	2018	Negative	0	2018	0	#VALUE!	NA	#VALUE!	NA	#VALUE!	NA	NA	#VALUE!	PREP	NA	2018
220999706073	Men	49	2018	Negative	[43.333,78]	0	Men	0	Men	2018	Negative	0	2018	0	#VALUE!	NA	#VALUE!	NA	#VALUE!	NA	NA	#VALUE!	PREP	NA	2018
220999706105	Men	43	2018	Negative	[32,43.333)	0	Men	0	Men	2018	Negative	0	2018	0	#VALUE!	NA	#VALUE!	NA	#VALUE!	NA	NA	#VALUE!	PREP	NA	2018
220999706129	Women	33	2018	Negative	[32,43.333)	1	Women	1	Women	2018	Negative	0	2018	0	#VALUE!	NA	#VALUE!	NA	#VALUE!	NA	NA	#VALUE!	PREP	NA	2018
220999706149	Men	41	2018	Positive	[32,43.333)	0	Men	0	Men	2018	Positive	0	2018	1	#VALUE!	NA	#VALUE!	NA	#VALUE!	NA	NA	#VALUE!	PREP	NA	2018
220999706156	Men	48	2018	Positive	[43.333,78]	0	Men	0	Men	2018	Positive	0	2018	1	#VALUE!	NA	#VALUE!	NA	#VALUE!	NA	NA	#VALUE!	PREP	NA	2018
220999706161	Men	31	2018	Negative	[18,32)	0	Men	0	Men	2018	Negative	0	2018	0	#VALUE!	NA	#VALUE!	NA	#VALUE!	NA	NA	#VALUE!	PREP	NA	2018
220999706175	Men	54	2018	Negative	[43.333,78]	0	Men	0	Men	2018	Negative	0	2018	0	#VALUE!	NA	#VALUE!	NA	#VALUE!	NA	NA	#VALUE!	PREP	NA	2018
220999706176	Men	29	2018	Negative	[18,32)	0	Men	0	Men	2018	Negative	0	2018	0	#VALUE!	NA	#VALUE!	NA	#VALUE!	NA	NA	#VALUE!	PREP	NA	2018
220999706178	Men	47	2018	Negative	[43.333,78]	0	Men	0	Men	2018	Negative	0	2018	0	#VALUE!	NA	#VALUE!	NA	#VALUE!	NA	NA	#VALUE!	PREP	NA	2018
220999706226	Men	28	2018	Negative	[18,32)	0	Men	0	Men	2018	Negative	0	2018	0	#VALUE!	NA	#VALUE!	NA	#VALUE!	NA	NA	#VALUE!	PREP	NA	2018
220999706251	Men	26	2018	Negative	[18,32)	0	Men	0	Men	2018	Negative	0	2018	0	#VALUE!	NA	#VALUE!	NA	#VALUE!	NA	NA	#VALUE!	PREP	NA	2018
220999706259	Men	30	2018	Positive	[18,32)	0	Men	0	Men	2018	Positive	0	2018	1	#VALUE!	NA	#VALUE!	NA	#VALUE!	NA	NA	#VALUE!	PREP	NA	2018
220999706263	Men	39	2018	Negative	[32,43.333)	0	Men	0	Men	2018	Negative	0	2018	0	#VALUE!	NA	#VALUE!	NA	#VALUE!	NA	NA	#VALUE!	PREP	NA	2018
220999706282	Men	48	2018	Positive	[43.333,78]	0	Men	0	Men	2018	Positive	28	2018	1	#VALUE!	NA	#VALUE!	NA	#VALUE!	NA	NA	#VALUE!	PREP	NA	2018
220999706295	Men	30	2018	Negative	[18,32)	0	Men	0	Men	2018	Negative	0	2018	0	2019	1	#VALUE!	NA	#VALUE!	NA	NA	#VALUE!	PREP	NA	2019
220999706311	Men	24	2018	Negative	[18,32)	0	Men	0	Men	2018	Negative	0	2018	0	#VALUE!	NA	#VALUE!	NA	#VALUE!	NA	NA	#VALUE!	PREP	NA	2018
220999706318	Men	34	2018	Negative	[32,43.333)	0	Men	0	Men	2018	Negative	0	2018	0	#VALUE!	NA	#VALUE!	NA	#VALUE!	NA	NA	#VALUE!	PREP	NA	2018
220999706323	Men	40	2018	Positive	[32,43.333)	0	Men	0	Men	2018	Positive	0	2018	1	#VALUE!	NA	#VALUE!	NA	#VALUE!	NA	NA	#VALUE!	PREP	NA	2018
220999706348	Men	58	2018	Positive	[43.333,78]	0	Men	0	Men	2018	Positive	0	2018	1	#VALUE!	NA	#VALUE!	NA	#VALUE!	NA	NA	#VALUE!	PREP	NA	2018
220999706377	Men	38	2018	Negative	[32,43.333)	0	Men	0	Men	2018	Negative	0	2018	0	#VALUE!	NA	#VALUE!	NA	#VALUE!	NA	NA	#VALUE!	PREP	NA	2018
220999706388	Men	54	2018	Negative	[43.333,78]	0	Men	0	Men	2018	Negative	0	2018	0	#VALUE!	NA	#VALUE!	NA	#VALUE!	NA	NA	#VALUE!	PREP	NA	2018
220999706398	Men	30	2018	Positive	[18,32)	0	Men	0	Men	2018	Positive	0	2018	1	#VALUE!	NA	#VALUE!	NA	#VALUE!	NA	NA	#VALUE!	PREP	NA	2018
220999706406	Men	33	2018	Negative	[32,43.333)	0	Men	0	Men	2018	Negative	0	2018	0	#VALUE!	NA	#VALUE!	NA	#VALUE!	NA	NA	#VALUE!	PREP	NA	2018
220999706407	Men	50	2018	Negative	[43.333,78]	0	Men	0	Men	2018	Negative	0	2018	0	#VALUE!	NA	#VALUE!	NA	#VALUE!	NA	NA	#VALUE!	PREP	NA	2018
220999706409	Men	51	2018	Negative	[43.333,78]	0	Men	0	Men	2018	Negative	0	2018	0	#VALUE!	NA	#VALUE!	NA	#VALUE!	NA	NA	#VALUE!	PREP	NA	2018
220999706428	Men	43	2018	Positive	[32,43.333)	0	Men	0	Men	2018	Positive	0	2018	1	#VALUE!	NA	#VALUE!	NA	#VALUE!	NA	NA	#VALUE!	PREP	NA	2018
220999706441	Men	52	2018	Negative	[43.333,78]	0	Men	0	Men	2018	Negative	0	2018	0	#VALUE!	NA	#VALUE!	NA	#VALUE!	NA	NA	#VALUE!	PREP	NA	2018
220999706442	Men	34	2018	Negative	[32,43.333)	0	Men	0	Men	2018	Negative	0	2018	0	#VALUE!	NA	#VALUE!	NA	#VALUE!	NA	NA	#VALUE!	PREP	NA	2018
220999706444	Men	28	2018	Negative	[18,32)	0	Men	0	Men	2018	Negative	0	2018	0	#VALUE!	NA	#VALUE!	NA	#VALUE!	NA	NA	#VALUE!	PREP	NA	2018
220999706452	Men	41	2018	Negative	[32,43.333)	0	Men	0	Men	2018	Negative	0	2018	0	#VALUE!	NA	#VALUE!	NA	#VALUE!	NA	NA	#VALUE!	PREP	NA	2018
220999706455	Men	19	2018	Positive	[18,32)	0	Men	0	Men	2018	Positive	0	2018	1	#VALUE!	NA	#VALUE!	NA	#VALUE!	NA	NA	#VALUE!	PREP	NA	2018
220999706486	Men	51	2018	Negative	[43.333,78]	0	Men	0	Men	2018	Negative	0	2018	0	#VALUE!	NA	#VALUE!	NA	#VALUE!	NA	NA	#VALUE!	PREP	NA	2018
220999706487	Men	61	2018	Negative	[43.333,78]	0	Men	0	Men	2018	Negative	0	2018	0	#VALUE!	NA	#VALUE!	NA	#VALUE!	NA	NA	#VALUE!	PREP	NA	2018
220999706507	Men	33	2018	Negative	[32,43.333)	0	Men	0	Men	2018	Negative	0	2018	0	#VALUE!	NA	#VALUE!	NA	#VALUE!	NA	NA	#VALUE!	PREP	NA	2018
220999706511	Men	50	2018	Negative	[43.333,78]	0	Men	0	Men	2018	Negative	0	2018	0	#VALUE!	NA	#VALUE!	NA	#VALUE!	NA	NA	#VALUE!	PREP	NA	2018
220999706536	Men	65	2018	Negative	[43.333,78]	0	Men	0	Men	2018	Negative	0	2018	0	#VALUE!	NA	#VALUE!	NA	#VALUE!	NA	NA	#VALUE!	PREP	NA	2018
220999706544	Men	27	2018	Negative	[18,32)	0	Men	0	Men	2018	Negative	0	2018	0	2019	1	#VALUE!	NA	#VALUE!	NA	NA	#VALUE!	PREP	NA	2019
220999706548	Men	42	2018	Negative	[32,43.333)	0	Men	0	Men	2018	Negative	0	2018	0	#VALUE!	NA	#VALUE!	NA	#VALUE!	NA	NA	#VALUE!	PREP	NA	2018
220999706561	Men	38	2018	Positive	[32,43.333)	0	Men	0	Men	2018	Positive	21	2018	1	#VALUE!	NA	#VALUE!	NA	#VALUE!	NA	NA	#VALUE!	PREP	NA	2018
220999706562	Men	47	2018	Negative	[43.333,78]	0	Men	0	Men	2018	Negative	28	2018	0	#VALUE!	NA	#VALUE!	NA	#VALUE!	NA	NA	#VALUE!	PREP	NA	2018
220999706573	Men	48	2018	Positive	[43.333,78]	0	Men	0	Men	2018	Positive	0	2018	1	#VALUE!	NA	#VALUE!	NA	#VALUE!	NA	NA	#VALUE!	PREP	NA	2018
220999706589	Men	28	2018	Negative	[18,32)	0	Men	0	Men	2018	Negative	0	2018	0	#VALUE!	NA	#VALUE!	NA	#VALUE!	NA	NA	#VALUE!	PREP	NA	2018
220999706592	Men	23	2018	Negative	[18,32)	0	Men	0	Men	2018	Negative	0	2018	0	2019	1	#VALUE!	NA	#VALUE!	NA	NA	#VALUE!	PREP	NA	2019
220999706614	Men	33	2018	Negative	[32,43.333)	0	Men	0	Men	2018	Negative	0	2018	0	#VALUE!	NA	#VALUE!	NA	#VALUE!	NA	NA	#VALUE!	PREP	NA	2018
220999706616	Men	27	2018	Negative	[18,32)	0	Men	0	Men	2018	Negative	0	2018	0	#VALUE!	NA	#VALUE!	NA	#VALUE!	NA	NA	#VALUE!	PREP	NA	2018
220999706713	Men	30	2018	Positive	[18,32)	0	Men	0	Men	2018	Positive	0	2018	1	#VALUE!	NA	#VALUE!	NA	#VALUE!	NA	NA	#VALUE!	PREP	NA	2018
220999706714	Men	27	2018	Negative	[18,32)	0	Men	0	Men	2018	Negative	0	2018	0	2019	1	#VALUE!	NA	#VALUE!	NA	NA	#VALUE!	PREP	NA	2019
220999706716	Men	48	2018	Negative	[43.333,78]	0	Men	0	Men	2018	Negative	0	2018	0	#VALUE!	NA	#VALUE!	NA	#VALUE!	NA	NA	#VALUE!	PREP	NA	2018
220999706724	Men	52	2018	Negative	[43.333,78]	0	Men	0	Men	2018	Negative	0	2018	0	#VALUE!	NA	#VALUE!	NA	#VALUE!	NA	NA	#VALUE!	PREP	NA	2018
220999706725	Men	54	2018	Positive	[43.333,78]	0	Men	0	Men	2018	Positive	0	2018	1	#VALUE!	NA	#VALUE!	NA	#VALUE!	NA	NA	#VALUE!	PREP	NA	2018
220999706733	Men	31	2016	Negative	[18,32)	0	Men	0	Men	2016	Negative	0	2016	0	#VALUE!	NA	#VALUE!	NA	#VALUE!	NA	NA	#VALUE!	PREP	NA	2016
220999706752	Men	32	2018	Negative	[32,43.333)	0	Men	0	Men	2018	Negative	0	2018	0	#VALUE!	NA	#VALUE!	NA	#VALUE!	NA	NA	#VALUE!	PREP	NA	2018
220999706756	Men	30	2018	Negative	[18,32)	0	Men	0	Men	2018	Negative	0	2018	0	#VALUE!	NA	#VALUE!	NA	#VALUE!	NA	NA	#VALUE!	PREP	NA	2018
220999706763	Men	36	2018	Negative	[32,43.333)	0	Men	0	Men	2018	Negative	0	2018	0	#VALUE!	NA	#VALUE!	NA	#VALUE!	NA	NA	#VALUE!	PREP	NA	2018
220999706769	Men	23	2018	Negative	[18,32)	0	Men	0	Men	2018	Negative	0	2018	0	#VALUE!	NA	#VALUE!	NA	#VALUE!	NA	NA	#VALUE!	PREP	NA	2018
220999706783	Women	21	2018	Negative	[18,32)	1	Women	1	Women	2018	Negative	0	2018	0	#VALUE!	NA	#VALUE!	NA	#VALUE!	NA	NA	#VALUE!	PREP	NA	2018
220999706793	Men	31	2018	Negative	[18,32)	0	Men	0	Men	2018	Negative	0	2018	0	#VALUE!	NA	#VALUE!	NA	#VALUE!	NA	NA	#VALUE!	PREP	NA	2018
220999706794	Men	49	2018	Negative	[43.333,78]	0	Men	0	Men	2018	Negative	28	2018	0	2019	1	#VALUE!	NA	#VALUE!	NA	NA	#VALUE!	PREP	NA	2019
220999706798	Men	29	2018	Negative	[18,32)	0	Men	0	Men	2018	Negative	0	2018	0	#VALUE!	NA	#VALUE!	NA	#VALUE!	NA	NA	#VALUE!	PREP	NA	2018
220999706799	Men	22	2018	Negative	[18,32)	0	Men	0	Men	2018	Negative	0	2018	0	#VALUE!	NA	#VALUE!	NA	#VALUE!	NA	NA	#VALUE!	PREP	NA	2018
220999706813	Men	35	2018	Positive	[32,43.333)	0	Men	0	Men	2018	Positive	0	2018	1	#VALUE!	NA	#VALUE!	NA	#VALUE!	NA	NA	#VALUE!	PREP	NA	2018
220999706821	Men	27	2018	Negative	[18,32)	0	Men	0	Men	2018	Negative	0	2018	0	#VALUE!	NA	#VALUE!	NA	#VALUE!	NA	NA	#VALUE!	PREP	NA	2018
220999706823	Men	26	2018	Negative	[18,32)	0	Men	0	Men	2018	Negative	0	2018	0	#VALUE!	NA	#VALUE!	NA	#VALUE!	NA	NA	#VALUE!	PREP	NA	2018
220999706833	Men	28	2018	Negative	[18,32)	0	Men	0	Men	2018	Negative	0	2018	0	#VALUE!	NA	#VALUE!	NA	#VALUE!	NA	NA	#VALUE!	PREP	NA	2018
220999706849	Men	38	2018	Negative	[32,43.333)	0	Men	0	Men	2018	Negative	0	2018	0	#VALUE!	NA	#VALUE!	NA	#VALUE!	NA	NA	#VALUE!	PREP	NA	2018
220999706871	Men	52	2018	Negative	[43.333,78]	0	Men	0	Men	2018	Negative	0	2018	0	#VALUE!	NA	#VALUE!	NA	#VALUE!	NA	NA	#VALUE!	PREP	NA	2018
220999706900	Men	52	2018	Positive	[43.333,78]	0	Men	0	Men	2018	Positive	0	2018	1	#VALUE!	NA	#VALUE!	NA	#VALUE!	NA	NA	#VALUE!	PREP	NA	2018
220999706911	Men	25	2018	Negative	[18,32)	0	Men	0	Men	2018	Negative	0	2018	0	#VALUE!	NA	#VALUE!	NA	#VALUE!	NA	NA	#VALUE!	PREP	NA	2018
220999706914	Men	30	2018	Positive	[18,32)	0	Men	0	Men	2018	Positive	0	2018	1	#VALUE!	NA	#VALUE!	NA	#VALUE!	NA	NA	#VALUE!	PREP	NA	2018
220999706927	Men	28	2018	Negative	[18,32)	0	Men	0	Men	2018	Negative	0	2018	0	#VALUE!	NA	#VALUE!	NA	#VALUE!	NA	NA	#VALUE!	PREP	NA	2018
220999706955	Men	44	2018	Negative	[43.333,78]	0	Men	0	Men	2018	Negative	0	2018	0	#VALUE!	NA	#VALUE!	NA	#VALUE!	NA	NA	#VALUE!	PREP	NA	2018
220999706963	Men	32	2018	Negative	[32,43.333)	0	Men	0	Men	2018	Negative	0	2018	0	#VALUE!	NA	#VALUE!	NA	#VALUE!	NA	NA	#VALUE!	PREP	NA	2018
220999706982	Men	32	2018	Negative	[32,43.333)	0	Men	0	Men	2018	Negative	0	2018	0	#VALUE!	NA	#VALUE!	NA	#VALUE!	NA	NA	#VALUE!	PREP	NA	2018
220999706983	Men	32	2018	Positive	[32,43.333)	0	Men	0	Men	2018	Positive	0	2018	1	#VALUE!	NA	#VALUE!	NA	#VALUE!	NA	NA	#VALUE!	PREP	NA	2018
220999707003	Men	39	2018	Positive	[32,43.333)	0	Men	0	Men	2018	Positive	21	2018	1	#VALUE!	NA	#VALUE!	NA	#VALUE!	NA	NA	#VALUE!	PREP	NA	2018
220999707046	Men	31	2019	Negative	[18,32)	0	Men	0	Men	2019	Negative	0	2019	0	#VALUE!	NA	#VALUE!	NA	#VALUE!	NA	NA	#VALUE!	PREP	NA	2019
220999707090	Men	25	2018	Negative	[18,32)	0	Men	0	Men	2018	Negative	0	2018	0	#VALUE!	NA	#VALUE!	NA	#VALUE!	NA	NA	#VALUE!	PREP	NA	2018
220999707093	Men	37	2018	Positive	[32,43.333)	0	Men	0	Men	2018	Positive	0	2018	1	#VALUE!	NA	#VALUE!	NA	#VALUE!	NA	NA	#VALUE!	PREP	NA	2018
220999707127	Men	29	2019	Negative	[18,32)	0	Men	0	Men	2019	Negative	0	2019	0	#VALUE!	NA	#VALUE!	NA	#VALUE!	NA	NA	#VALUE!	PREP	NA	2019
220999707217	Men	44	2018	Positive	[43.333,78]	0	Men	0	Men	2018	Positive	0	2018	1	#VALUE!	NA	#VALUE!	NA	#VALUE!	NA	NA	#VALUE!	PREP	NA	2018
220999707325	Men	42	2018	Negative	[32,43.333)	0	Men	0	Men	2018	Negative	0	2018	0	#VALUE!	NA	#VALUE!	NA	#VALUE!	NA	NA	#VALUE!	PREP	NA	2018
220999707327	Men	43	2018	Negative	[32,43.333)	0	Men	0	Men	2018	Negative	0	2018	0	#VALUE!	NA	#VALUE!	NA	#VALUE!	NA	NA	#VALUE!	PREP	NA	2018
220999707377	Men	50	2019	Positive	[43.333,78]	0	Men	0	Men	2019	Positive	0	2019	1	#VALUE!	NA	#VALUE!	NA	#VALUE!	NA	NA	#VALUE!	PREP	NA	2019
220999707384	Men	57	2019	Negative	[43.333,78]	0	Men	0	Men	2019	Negative	29	2019	0	#VALUE!	NA	#VALUE!	NA	#VALUE!	NA	NA	#VALUE!	PREP	NA	2019
220999707447	Men	44	2019	Negative	[43.333,78]	0	Men	0	Men	2019	Negative	0	2019	0	#VALUE!	NA	#VALUE!	NA	#VALUE!	NA	NA	#VALUE!	PREP	NA	2019
220999707537	Men	32	2019	Negative	[32,43.333)	0	Men	0	Men	2019	Negative	0	2019	0	#VALUE!	NA	#VALUE!	NA	#VALUE!	NA	NA	#VALUE!	PREP	NA	2019
220999707638	Men	42	2018	Negative	[32,43.333)	0	Men	0	Men	2018	Negative	0	2018	0	#VALUE!	NA	#VALUE!	NA	#VALUE!	NA	NA	#VALUE!	PREP	NA	2018
240000469387	Men	33	2015	Negative	[32,43.333)	0	Men	0	Men	2015	Negative	0	2015	0	#VALUE!	NA	#VALUE!	NA	#VALUE!	NA	NA	#VALUE!	PREP	NA	2015
240076336384	Men	54	2016	Negative	[43.333,78]	0	Men	0	Men	2016	Negative	0	2016	0	#VALUE!	NA	#VALUE!	NA	#VALUE!	NA	NA	#VALUE!	PREP	NA	2016
240168111146	Men	69	2017	Negative	[43.333,78]	0	Men	0	Men	2017	Negative	13	2017	0	#VALUE!	NA	#VALUE!	NA	#VALUE!	NA	NA	#VALUE!	PREP	NA	2017
240180394471	Men	57	2018	Negative	[43.333,78]	0	Men	0	Men	2018	Negative	0	2018	0	#VALUE!	NA	#VALUE!	NA	#VALUE!	NA	NA	#VALUE!	PREP	NA	2018
240200196773	Men	42	2016	Negative	[32,43.333)	0	Men	0	Men	2016	Negative	0	2016	0	#VALUE!	NA	#VALUE!	NA	#VALUE!	NA	NA	#VALUE!	PREP	NA	2016
240202843568	Men	61	2017	Negative	[43.333,78]	0	Men	0	Men	2017	Negative	0	2017	0	#VALUE!	NA	#VALUE!	NA	#VALUE!	NA	NA	#VALUE!	PREP	NA	2017
240208431423	Men	63	2018	Negative	[43.333,78]	0	Men	0	Men	2018	Negative	7	2018	0	2020	1	#VALUE!	NA	#VALUE!	NA	NA	#VALUE!	PREP	NA	2020
240223034084	Men	61	2016	Negative	[43.333,78]	0	Men	0	Men	2016	Negative	0	2016	0	#VALUE!	NA	#VALUE!	NA	#VALUE!	NA	NA	#VALUE!	PREP	NA	2016
240231086374	Men	40	2017	Negative	[32,43.333)	0	Men	0	Men	2017	Negative	0	2017	0	#VALUE!	NA	#VALUE!	NA	#VALUE!	NA	NA	#VALUE!	PREP	NA	2017
240236808419	Men	48	2016	Negative	[43.333,78]	0	Men	0	Men	2016	Negative	0	2016	0	#VALUE!	NA	#VALUE!	NA	#VALUE!	NA	NA	#VALUE!	PREP	NA	2016
240242328465	Men	40	2017	Negative	[32,43.333)	0	Men	0	Men	2017	Negative	0	2017	0	#VALUE!	NA	#VALUE!	NA	#VALUE!	NA	NA	#VALUE!	PREP	NA	2017
240332454860	Men	36	2017	Negative	[32,43.333)	0	Men	0	Men	2017	Negative	0	2017	0	#VALUE!	NA	#VALUE!	NA	#VALUE!	NA	NA	#VALUE!	PREP	NA	2017
240387436628	Men	45	2020	Negative	[43.333,78]	0	Men	0	Men	2020	Negative	1	2020	0	#VALUE!	NA	#VALUE!	NA	#VALUE!	NA	NA	#VALUE!	PREP	NA	2020
240464121401	Men	35	2016	Negative	[32,43.333)	0	Men	0	Men	2016	Negative	0	2016	0	#VALUE!	NA	#VALUE!	NA	#VALUE!	NA	NA	#VALUE!	PREP	NA	2016
240515265882	Men	37	2016	Negative	[32,43.333)	0	Men	0	Men	2016	Negative	0	2016	0	#VALUE!	NA	#VALUE!	NA	#VALUE!	NA	NA	#VALUE!	PREP	NA	2016
240560674012	Men	33	2018	Negative	[32,43.333)	0	Men	0	Men	2018	Negative	0	2018	0	#VALUE!	NA	#VALUE!	NA	#VALUE!	NA	NA	#VALUE!	PREP	NA	2018
240576503932	Men	52	2018	Negative	[43.333,78]	0	Men	0	Men	2018	Negative	0	2018	0	#VALUE!	NA	#VALUE!	NA	#VALUE!	NA	NA	#VALUE!	PREP	NA	2018
240659629285	Men	62	2016	Negative	[43.333,78]	0	Men	0	Men	2016	Negative	0	2016	0	2018	1	#VALUE!	NA	#VALUE!	NA	NA	#VALUE!	PREP	NA	2018
240725321352	Men	36	2018	Positive	[32,43.333)	0	Men	0	Men	2018	Positive	0	2018	1	#VALUE!	NA	#VALUE!	NA	#VALUE!	NA	NA	#VALUE!	PREP	NA	2018
240747768581	Men	49	2017	Negative	[43.333,78]	0	Men	0	Men	2017	Negative	0	2017	0	#VALUE!	NA	#VALUE!	NA	#VALUE!	NA	NA	#VALUE!	PREP	NA	2017
240830440700	Men	52	2018	Negative	[43.333,78]	0	Men	0	Men	2018	Negative	0	2018	0	#VALUE!	NA	#VALUE!	NA	#VALUE!	NA	NA	#VALUE!	PREP	NA	2018
240939785182	Men	38	2016	Negative	[32,43.333)	0	Men	0	Men	2016	Negative	0	2016	0	#VALUE!	NA	#VALUE!	NA	#VALUE!	NA	NA	#VALUE!	PREP	NA	2016
240999981576	Men	41	2016	Negative	[32,43.333)	0	Men	0	Men	2016	Negative	0	2016	0	#VALUE!	NA	#VALUE!	NA	#VALUE!	NA	NA	#VALUE!	PREP	NA	2016
240999981794	Men	30	2016	Negative	[18,32)	0	Men	0	Men	2016	Negative	0	2016	0	#VALUE!	NA	#VALUE!	NA	#VALUE!	NA	NA	#VALUE!	PREP	NA	2016
240999981862	Men	44	2016	Negative	[43.333,78]	0	Men	0	Men	2016	Negative	0	2016	0	2018	1	#VALUE!	NA	#VALUE!	NA	NA	#VALUE!	PREP	NA	2018
240999981888	Men	30	2016	Negative	[18,32)	0	Men	0	Men	2017	Negative	20	2017	0	#VALUE!	NA	#VALUE!	NA	#VALUE!	NA	NA	#VALUE!	PREP	NA	2017
240999981959	Men	31	2017	Negative	[18,32)	0	Men	0	Men	2017	Negative	0	2017	0	#VALUE!	NA	#VALUE!	NA	#VALUE!	NA	NA	#VALUE!	PREP	NA	2017
240999981996	Men	37	2016	Negative	[32,43.333)	0	Men	0	Men	2016	Negative	0	2016	0	#VALUE!	NA	#VALUE!	NA	#VALUE!	NA	NA	#VALUE!	PREP	NA	2016
240999982035	Men	42	2018	Negative	[32,43.333)	0	Men	0	Men	2018	Negative	22	2018	0	#VALUE!	NA	#VALUE!	NA	#VALUE!	NA	NA	#VALUE!	PREP	NA	2018
240999983218	Men	29	2017	Positive	[18,32)	0	Men	0	Men	2017	Positive	13	2017	1	#VALUE!	NA	2018	1	#VALUE!	NA	1	2018	PREP	1	2017
240999983246	Men	26	2016	Negative	[18,32)	0	Men	0	Men	2016	Negative	0	2016	0	#VALUE!	NA	#VALUE!	NA	#VALUE!	NA	NA	#VALUE!	PREP	NA	2016
240999983560	Men	33	2017	Negative	[32,43.333)	0	Men	0	Men	2017	Negative	0	2017	0	#VALUE!	NA	#VALUE!	NA	#VALUE!	NA	NA	#VALUE!	PREP	NA	2017
240999983828	Men	28	2016	Negative	[18,32)	0	Men	0	Men	2016	Negative	21	2016	0	#VALUE!	NA	#VALUE!	NA	#VALUE!	NA	NA	#VALUE!	PREP	NA	2016
240999983872	Men	47	2017	Negative	[43.333,78]	0	Men	0	Men	2017	Negative	0	2017	0	#VALUE!	NA	#VALUE!	NA	#VALUE!	NA	NA	#VALUE!	PREP	NA	2017
240999983917	Women	35	2019	Negative	[32,43.333)	1	Women	1	Women	2019	Negative	2	2019	0	#VALUE!	NA	#VALUE!	NA	#VALUE!	NA	NA	#VALUE!	PREP	NA	2019
240999984080	Men	43	2017	Negative	[32,43.333)	0	Men	0	Men	2017	Negative	6	2017	0	#VALUE!	NA	#VALUE!	NA	#VALUE!	NA	NA	#VALUE!	PREP	NA	2017
240999984177	Men	44	2019	Negative	[43.333,78]	0	Men	0	Men	2019	Negative	0	2019	0	#VALUE!	NA	#VALUE!	NA	#VALUE!	NA	NA	#VALUE!	PREP	NA	2019
240999984253	Men	45	2016	Negative	[43.333,78]	0	Men	0	Men	2016	Negative	0	2016	0	2018	1	2020	1	#VALUE!	NA	1	2020	PREP	1	2018
240999984432	Men	32	2015	Negative	[32,43.333)	0	Men	0	Men	2015	Negative	0	2015	0	#VALUE!	NA	#VALUE!	NA	#VALUE!	NA	NA	#VALUE!	PREP	NA	2015
240999984433	Men	45	2015	Negative	[43.333,78]	0	Men	0	Men	2015	Negative	0	2015	0	#VALUE!	NA	#VALUE!	NA	#VALUE!	NA	NA	#VALUE!	PREP	NA	2015
240999984519	Men	47	2018	Positive	[43.333,78]	0	Men	0	Men	2018	Positive	0	2018	1	#VALUE!	NA	#VALUE!	NA	#VALUE!	NA	NA	#VALUE!	PREP	NA	2018
240999984536	Men	49	2016	Negative	[43.333,78]	0	Men	0	Men	2016	Negative	0	2016	0	#VALUE!	NA	#VALUE!	NA	#VALUE!	NA	NA	#VALUE!	PREP	NA	2016
240999984556	Men	49	2016	Negative	[43.333,78]	0	Men	0	Men	2016	Negative	0	2016	0	#VALUE!	NA	#VALUE!	NA	#VALUE!	NA	NA	#VALUE!	PREP	NA	2016
240999984557	Men	47	2016	Negative	[43.333,78]	0	Men	0	Men	2016	Negative	0	2016	0	#VALUE!	NA	#VALUE!	NA	#VALUE!	NA	NA	#VALUE!	PREP	NA	2016
240999984558	Men	59	2016	Negative	[43.333,78]	0	Men	0	Men	2016	Negative	0	2016	0	2018	1	2020	1	#VALUE!	NA	1	2020	PREP	1	2018
240999984607	Men	45	2016	Negative	[43.333,78]	0	Men	0	Men	2016	Negative	0	2016	0	#VALUE!	NA	#VALUE!	NA	#VALUE!	NA	NA	#VALUE!	PREP	NA	2016
240999984608	Men	28	2016	Negative	[18,32)	0	Men	0	Men	2016	Negative	0	2016	0	#VALUE!	NA	#VALUE!	NA	#VALUE!	NA	NA	#VALUE!	PREP	NA	2016
240999984624	Men	41	2016	Negative	[32,43.333)	0	Men	0	Men	2016	Negative	0	2016	0	#VALUE!	NA	#VALUE!	NA	#VALUE!	NA	NA	#VALUE!	PREP	NA	2016
240999984639	Men	54	2016	Negative	[43.333,78]	0	Men	0	Men	2016	Negative	0	2016	0	2019	1	#VALUE!	NA	#VALUE!	NA	NA	#VALUE!	PREP	NA	2019
240999984651	Men	48	2016	Negative	[43.333,78]	0	Men	0	Men	2016	Negative	0	2016	0	#VALUE!	NA	#VALUE!	NA	#VALUE!	NA	NA	#VALUE!	PREP	NA	2016
240999984654	Men	43	2016	Negative	[32,43.333)	0	Men	0	Men	2016	Negative	0	2016	0	#VALUE!	NA	#VALUE!	NA	#VALUE!	NA	NA	#VALUE!	PREP	NA	2016
240999984685	Men	28	2017	Negative	[18,32)	0	Men	0	Men	2017	Negative	0	2017	0	#VALUE!	NA	#VALUE!	NA	#VALUE!	NA	NA	#VALUE!	PREP	NA	2017
240999984706	Men	55	2016	Negative	[43.333,78]	0	Men	0	Men	2016	Negative	0	2016	0	#VALUE!	NA	#VALUE!	NA	#VALUE!	NA	NA	#VALUE!	PREP	NA	2016
240999984707	Men	36	2016	Negative	[32,43.333)	0	Men	0	Men	2016	Negative	0	2016	0	2018	1	#VALUE!	NA	#VALUE!	NA	NA	#VALUE!	PREP	NA	2018
240999984744	Men	37	2016	Negative	[32,43.333)	0	Men	0	Men	2016	Negative	0	2016	0	#VALUE!	NA	#VALUE!	NA	#VALUE!	NA	NA	#VALUE!	PREP	NA	2016
240999984766	Men	27	2016	Negative	[18,32)	0	Men	0	Men	2016	Negative	0	2016	0	#VALUE!	NA	#VALUE!	NA	#VALUE!	NA	NA	#VALUE!	PREP	NA	2016
240999984837	Men	28	2016	Negative	[18,32)	0	Men	0	Men	2016	Negative	0	2016	0	#VALUE!	NA	#VALUE!	NA	#VALUE!	NA	NA	#VALUE!	PREP	NA	2016
240999984844	Men	32	2016	Negative	[32,43.333)	0	Men	0	Men	2016	Negative	0	2016	0	2018	1	#VALUE!	NA	#VALUE!	NA	NA	#VALUE!	PREP	NA	2018
240999984891	Men	34	2016	Negative	[32,43.333)	0	Men	0	Men	2016	Negative	0	2016	0	#VALUE!	NA	#VALUE!	NA	#VALUE!	NA	NA	#VALUE!	PREP	NA	2016
240999984938	Men	44	2016	Negative	[43.333,78]	0	Men	0	Men	2016	Negative	0	2016	0	2018	1	#VALUE!	NA	#VALUE!	NA	NA	#VALUE!	PREP	NA	2018
240999984941	Men	45	2016	Negative	[43.333,78]	0	Men	0	Men	2016	Negative	0	2016	0	#VALUE!	NA	#VALUE!	NA	#VALUE!	NA	NA	#VALUE!	PREP	NA	2016
240999984954	Men	48	2016	Negative	[43.333,78]	0	Men	0	Men	2016	Negative	0	2016	0	#VALUE!	NA	#VALUE!	NA	#VALUE!	NA	NA	#VALUE!	PREP	NA	2016
240999984955	Men	29	2016	Negative	[18,32)	0	Men	0	Men	2016	Negative	0	2016	0	#VALUE!	NA	#VALUE!	NA	#VALUE!	NA	NA	#VALUE!	PREP	NA	2016
240999984956	Men	46	2016	Negative	[43.333,78]	0	Men	0	Men	2016	Negative	0	2016	0	#VALUE!	NA	#VALUE!	NA	#VALUE!	NA	NA	#VALUE!	PREP	NA	2016
240999984958	Men	33	2016	Negative	[32,43.333)	0	Men	0	Men	2016	Negative	12	2016	0	#VALUE!	NA	#VALUE!	NA	#VALUE!	NA	NA	#VALUE!	PREP	NA	2016
240999984960	Men	29	2016	Negative	[18,32)	0	Men	0	Men	2016	Negative	0	2016	0	#VALUE!	NA	#VALUE!	NA	#VALUE!	NA	NA	#VALUE!	PREP	NA	2016
240999984992	Men	47	2016	Negative	[43.333,78]	0	Men	0	Men	2016	Negative	0	2016	0	#VALUE!	NA	#VALUE!	NA	#VALUE!	NA	NA	#VALUE!	PREP	NA	2016
240999985027	Men	36	2016	Negative	[32,43.333)	0	Men	0	Men	2016	Negative	0	2016	0	#VALUE!	NA	#VALUE!	NA	#VALUE!	NA	NA	#VALUE!	PREP	NA	2016
240999985049	Men	44	2016	Negative	[43.333,78]	0	Men	0	Men	2016	Negative	0	2016	0	#VALUE!	NA	#VALUE!	NA	#VALUE!	NA	NA	#VALUE!	PREP	NA	2016
240999985052	Men	47	2016	Negative	[43.333,78]	0	Men	0	Men	2016	Negative	0	2016	0	#VALUE!	NA	#VALUE!	NA	#VALUE!	NA	NA	#VALUE!	PREP	NA	2016
240999985074	Men	42	2016	Negative	[32,43.333)	0	Men	0	Men	2016	Negative	0	2016	0	#VALUE!	NA	#VALUE!	NA	#VALUE!	NA	NA	#VALUE!	PREP	NA	2016
240999985116	Men	43	2016	Negative	[32,43.333)	0	Men	0	Men	2016	Negative	0	2016	0	#VALUE!	NA	#VALUE!	NA	#VALUE!	NA	NA	#VALUE!	PREP	NA	2016
240999985118	Men	24	2016	Negative	[18,32)	0	Men	0	Men	2016	Negative	11	2016	0	#VALUE!	NA	#VALUE!	NA	#VALUE!	NA	NA	#VALUE!	PREP	NA	2016
240999985220	Men	60	2016	Negative	[43.333,78]	0	Men	0	Men	2016	Negative	0	2016	0	#VALUE!	NA	#VALUE!	NA	#VALUE!	NA	NA	#VALUE!	PREP	NA	2016
240999985225	Men	46	2016	Negative	[43.333,78]	0	Men	0	Men	2016	Negative	0	2016	0	#VALUE!	NA	#VALUE!	NA	#VALUE!	NA	NA	#VALUE!	PREP	NA	2016
240999985254	Men	57	2016	Negative	[43.333,78]	0	Men	0	Men	2016	Negative	0	2016	0	#VALUE!	NA	#VALUE!	NA	#VALUE!	NA	NA	#VALUE!	PREP	NA	2016
240999985257	Men	49	2016	Negative	[43.333,78]	0	Men	0	Men	2016	Negative	0	2016	0	#VALUE!	NA	#VALUE!	NA	#VALUE!	NA	NA	#VALUE!	PREP	NA	2016
240999985265	Men	28	2016	Negative	[18,32)	0	Men	0	Men	2016	Negative	0	2016	0	#VALUE!	NA	#VALUE!	NA	#VALUE!	NA	NA	#VALUE!	PREP	NA	2016
240999985278	Men	55	2016	Negative	[43.333,78]	0	Men	0	Men	2016	Negative	0	2016	0	#VALUE!	NA	#VALUE!	NA	#VALUE!	NA	NA	#VALUE!	PREP	NA	2016
240999985302	Men	57	2016	Negative	[43.333,78]	0	Men	0	Men	2016	Negative	0	2016	0	#VALUE!	NA	#VALUE!	NA	#VALUE!	NA	NA	#VALUE!	PREP	NA	2016
240999985321	Men	31	2016	Negative	[18,32)	0	Men	0	Men	2016	Negative	0	2016	0	#VALUE!	NA	#VALUE!	NA	#VALUE!	NA	NA	#VALUE!	PREP	NA	2016
240999985334	Men	67	2016	Negative	[43.333,78]	0	Men	0	Men	2016	Negative	0	2016	0	#VALUE!	NA	#VALUE!	NA	#VALUE!	NA	NA	#VALUE!	PREP	NA	2016
240999985414	Men	48	2016	Negative	[43.333,78]	0	Men	0	Men	2016	Negative	0	2016	0	#VALUE!	NA	#VALUE!	NA	#VALUE!	NA	NA	#VALUE!	PREP	NA	2016
240999985447	Men	44	2016	Negative	[43.333,78]	0	Men	0	Men	2016	Negative	0	2016	0	#VALUE!	NA	#VALUE!	NA	#VALUE!	NA	NA	#VALUE!	PREP	NA	2016
240999985474	Men	48	2016	Negative	[43.333,78]	0	Men	0	Men	2016	Negative	0	2016	0	#VALUE!	NA	#VALUE!	NA	#VALUE!	NA	NA	#VALUE!	PREP	NA	2016
240999985480	Men	48	2016	Negative	[43.333,78]	0	Men	0	Men	2016	Negative	0	2016	0	#VALUE!	NA	#VALUE!	NA	#VALUE!	NA	NA	#VALUE!	PREP	NA	2016
240999985493	Men	29	2016	Negative	[18,32)	0	Men	0	Men	2016	Negative	0	2016	0	#VALUE!	NA	#VALUE!	NA	#VALUE!	NA	NA	#VALUE!	PREP	NA	2016
240999985564	Women	20	2016	Negative	[18,32)	1	Women	1	Women	2016	Negative	0	2016	0	#VALUE!	NA	#VALUE!	NA	#VALUE!	NA	NA	#VALUE!	PREP	NA	2016
240999985566	Men	48	2016	Negative	[43.333,78]	0	Men	0	Men	2016	Negative	0	2016	0	#VALUE!	NA	#VALUE!	NA	#VALUE!	NA	NA	#VALUE!	PREP	NA	2016
240999985587	Men	46	2016	Negative	[43.333,78]	0	Men	0	Men	2016	Negative	0	2016	0	2018	1	#VALUE!	NA	#VALUE!	NA	NA	#VALUE!	PREP	NA	2018
240999985599	Men	42	2016	Negative	[32,43.333)	0	Men	0	Men	2016	Negative	0	2016	0	#VALUE!	NA	#VALUE!	NA	#VALUE!	NA	NA	#VALUE!	PREP	NA	2016
240999985613	Men	39	2016	Negative	[32,43.333)	0	Men	0	Men	2016	Negative	0	2016	0	2019	1	#VALUE!	NA	#VALUE!	NA	NA	#VALUE!	PREP	NA	2019
240999985614	Men	22	2016	Negative	[18,32)	0	Men	0	Men	2016	Negative	0	2016	0	#VALUE!	NA	#VALUE!	NA	#VALUE!	NA	NA	#VALUE!	PREP	NA	2016
240999985616	Men	56	2016	Negative	[43.333,78]	0	Men	0	Men	2016	Negative	0	2016	0	#VALUE!	NA	#VALUE!	NA	#VALUE!	NA	NA	#VALUE!	PREP	NA	2016
240999985645	Men	50	2016	Negative	[43.333,78]	0	Men	0	Men	2016	Negative	0	2016	0	#VALUE!	NA	#VALUE!	NA	#VALUE!	NA	NA	#VALUE!	PREP	NA	2016
240999985674	Men	30	2016	Negative	[18,32)	0	Men	0	Men	2016	Negative	28	2016	0	#VALUE!	NA	#VALUE!	NA	#VALUE!	NA	NA	#VALUE!	PREP	NA	2016
240999985681	Men	36	2016	Negative	[32,43.333)	0	Men	0	Men	2016	Negative	7	2016	0	2018	1	#VALUE!	NA	#VALUE!	NA	NA	#VALUE!	PREP	NA	2018
240999985700	Men	26	2016	Negative	[18,32)	0	Men	0	Men	2016	Negative	0	2016	0	#VALUE!	NA	#VALUE!	NA	#VALUE!	NA	NA	#VALUE!	PREP	NA	2016
240999985702	Men	34	2017	Negative	[32,43.333)	0	Men	0	Men	2017	Negative	0	2017	0	2019	1	#VALUE!	NA	#VALUE!	NA	NA	#VALUE!	PREP	NA	2019
240999985729	Men	36	2016	Negative	[32,43.333)	0	Men	0	Men	2016	Negative	0	2016	0	2020	1	#VALUE!	NA	#VALUE!	NA	NA	#VALUE!	PREP	NA	2020
240999985730	Men	34	2016	Negative	[32,43.333)	0	Men	0	Men	2016	Negative	0	2016	0	#VALUE!	NA	#VALUE!	NA	#VALUE!	NA	NA	#VALUE!	PREP	NA	2016
240999985796	Men	26	2016	Negative	[18,32)	0	Men	0	Men	2016	Negative	0	2016	0	#VALUE!	NA	#VALUE!	NA	#VALUE!	NA	NA	#VALUE!	PREP	NA	2016
240999985816	Men	48	2016	Negative	[43.333,78]	0	Men	0	Men	2016	Negative	0	2016	0	#VALUE!	NA	#VALUE!	NA	#VALUE!	NA	NA	#VALUE!	PREP	NA	2016
240999985829	Men	55	2016	Negative	[43.333,78]	0	Men	0	Men	2016	Negative	0	2016	0	#VALUE!	NA	#VALUE!	NA	#VALUE!	NA	NA	#VALUE!	PREP	NA	2016
240999985833	Men	29	2018	Negative	[18,32)	0	Men	0	Men	2018	Negative	0	2018	0	#VALUE!	NA	#VALUE!	NA	#VALUE!	NA	NA	#VALUE!	PREP	NA	2018
240999985869	Men	49	2017	Negative	[43.333,78]	0	Men	0	Men	2017	Negative	0	2017	0	#VALUE!	NA	#VALUE!	NA	#VALUE!	NA	NA	#VALUE!	PREP	NA	2017
240999985919	Men	33	2017	Negative	[32,43.333)	0	Men	0	Men	2017	Negative	18	2017	0	#VALUE!	NA	#VALUE!	NA	#VALUE!	NA	NA	#VALUE!	PREP	NA	2017
240999985956	Men	35	2017	Negative	[32,43.333)	0	Men	0	Men	2017	Negative	0	2017	0	#VALUE!	NA	#VALUE!	NA	#VALUE!	NA	NA	#VALUE!	PREP	NA	2017
240999985959	Men	29	2017	Negative	[18,32)	0	Men	0	Men	2017	Negative	0	2017	0	#VALUE!	NA	#VALUE!	NA	#VALUE!	NA	NA	#VALUE!	PREP	NA	2017
240999985999	Men	43	2017	Negative	[32,43.333)	0	Men	0	Men	2017	Negative	0	2017	0	#VALUE!	NA	#VALUE!	NA	#VALUE!	NA	NA	#VALUE!	PREP	NA	2017
240999986015	Men	27	2017	Negative	[18,32)	0	Men	0	Men	2017	Negative	20	2017	0	#VALUE!	NA	#VALUE!	NA	#VALUE!	NA	NA	#VALUE!	PREP	NA	2017
240999986060	Men	30	2017	Negative	[18,32)	0	Men	0	Men	2017	Negative	0	2017	0	#VALUE!	NA	#VALUE!	NA	#VALUE!	NA	NA	#VALUE!	PREP	NA	2017
240999986098	Men	30	2017	Negative	[18,32)	0	Men	0	Men	2017	Negative	0	2017	0	2019	1	#VALUE!	NA	#VALUE!	NA	NA	#VALUE!	PREP	NA	2019
240999986120	Men	40	2017	Negative	[32,43.333)	0	Men	0	Men	2017	Negative	0	2017	0	2019	1	#VALUE!	NA	#VALUE!	NA	NA	#VALUE!	PREP	NA	2019
240999986332	Men	32	2019	Negative	[32,43.333)	0	Men	0	Men	2019	Negative	16	2019	0	#VALUE!	NA	#VALUE!	NA	#VALUE!	NA	NA	#VALUE!	PREP	NA	2019
240999986346	Men	39	2017	Negative	[32,43.333)	0	Men	0	Men	2017	Negative	0	2017	0	2020	1	#VALUE!	NA	#VALUE!	NA	NA	#VALUE!	PREP	NA	2020
240999986349	Men	26	2017	Negative	[18,32)	0	Men	0	Men	2017	Negative	0	2017	0	#VALUE!	NA	#VALUE!	NA	#VALUE!	NA	NA	#VALUE!	PREP	NA	2017
240999986350	Men	46	2017	Negative	[43.333,78]	0	Men	0	Men	2017	Negative	0	2017	0	#VALUE!	NA	#VALUE!	NA	#VALUE!	NA	NA	#VALUE!	PREP	NA	2017
240999986357	Men	34	2019	Positive	[32,43.333)	0	Men	0	Men	2019	Positive	0	2019	1	#VALUE!	NA	2019	1	#VALUE!	NA	1	2019	PREP	1	2019
240999986358	Men	33	2017	Negative	[32,43.333)	0	Men	0	Men	2017	Negative	8	2017	0	#VALUE!	NA	#VALUE!	NA	#VALUE!	NA	NA	#VALUE!	PREP	NA	2017
240999986366	Men	21	2017	Negative	[18,32)	0	Men	0	Men	2017	Negative	0	2017	0	2019	1	#VALUE!	NA	#VALUE!	NA	NA	#VALUE!	PREP	NA	2019
240999986378	Men	42	2017	Negative	[32,43.333)	0	Men	0	Men	2017	Negative	0	2017	0	#VALUE!	NA	#VALUE!	NA	#VALUE!	NA	NA	#VALUE!	PREP	NA	2017
240999986385	Men	31	2017	Negative	[18,32)	0	Men	0	Men	2017	Negative	0	2017	0	#VALUE!	NA	#VALUE!	NA	#VALUE!	NA	NA	#VALUE!	PREP	NA	2017
240999986463	Men	25	2017	Negative	[18,32)	0	Men	0	Men	2017	Negative	1	2017	0	#VALUE!	NA	#VALUE!	NA	#VALUE!	NA	NA	#VALUE!	PREP	NA	2017
240999986491	Men	47	2017	Negative	[43.333,78]	0	Men	0	Men	2017	Negative	0	2017	0	#VALUE!	NA	#VALUE!	NA	#VALUE!	NA	NA	#VALUE!	PREP	NA	2017
240999986496	Men	40	2017	Negative	[32,43.333)	0	Men	0	Men	2017	Negative	23	2017	0	#VALUE!	NA	#VALUE!	NA	#VALUE!	NA	NA	#VALUE!	PREP	NA	2017
240999986500	Men	54	2017	Negative	[43.333,78]	0	Men	0	Men	2017	Negative	0	2017	0	#VALUE!	NA	#VALUE!	NA	#VALUE!	NA	NA	#VALUE!	PREP	NA	2017
240999986520	Men	21	2017	Negative	[18,32)	0	Men	0	Men	2017	Negative	0	2017	0	#VALUE!	NA	#VALUE!	NA	#VALUE!	NA	NA	#VALUE!	PREP	NA	2017
240999986554	Men	50	2017	Negative	[43.333,78]	0	Men	0	Men	2017	Negative	0	2017	0	#VALUE!	NA	#VALUE!	NA	#VALUE!	NA	NA	#VALUE!	PREP	NA	2017
240999986569	Men	21	2017	Negative	[18,32)	0	Men	0	Men	2017	Negative	0	2017	0	#VALUE!	NA	#VALUE!	NA	#VALUE!	NA	NA	#VALUE!	PREP	NA	2017
240999986581	Men	31	2017	Negative	[18,32)	0	Men	0	Men	2017	Negative	0	2017	0	2019	1	#VALUE!	NA	#VALUE!	NA	NA	#VALUE!	PREP	NA	2019
240999986618	Men	29	2017	Negative	[18,32)	0	Men	0	Men	2017	Negative	0	2017	0	#VALUE!	NA	#VALUE!	NA	#VALUE!	NA	NA	#VALUE!	PREP	NA	2017
240999986653	Men	44	2017	Negative	[43.333,78]	0	Men	0	Men	2017	Negative	0	2017	0	#VALUE!	NA	#VALUE!	NA	#VALUE!	NA	NA	#VALUE!	PREP	NA	2017
240999986676	Men	32	2017	Negative	[32,43.333)	0	Men	0	Men	2017	Negative	0	2017	0	2018	1	#VALUE!	NA	#VALUE!	NA	NA	#VALUE!	PREP	NA	2018
240999986702	Men	64	2017	Negative	[43.333,78]	0	Men	0	Men	2017	Negative	0	2017	0	#VALUE!	NA	#VALUE!	NA	#VALUE!	NA	NA	#VALUE!	PREP	NA	2017
240999986743	Men	23	2017	Negative	[18,32)	0	Men	0	Men	2017	Negative	0	2017	0	#VALUE!	NA	#VALUE!	NA	#VALUE!	NA	NA	#VALUE!	PREP	NA	2017
240999986744	Men	46	2017	Negative	[43.333,78]	0	Men	0	Men	2017	Negative	0	2017	0	#VALUE!	NA	#VALUE!	NA	#VALUE!	NA	NA	#VALUE!	PREP	NA	2017
240999986786	Men	49	2017	Negative	[43.333,78]	0	Men	0	Men	2017	Negative	0	2017	0	#VALUE!	NA	#VALUE!	NA	#VALUE!	NA	NA	#VALUE!	PREP	NA	2017
240999986863	Men	43	2017	Negative	[32,43.333)	0	Men	0	Men	2017	Negative	0	2017	0	#VALUE!	NA	#VALUE!	NA	#VALUE!	NA	NA	#VALUE!	PREP	NA	2017
240999986906	Men	40	2017	Negative	[32,43.333)	0	Men	0	Men	2017	Negative	0	2017	0	2019	1	#VALUE!	NA	#VALUE!	NA	NA	#VALUE!	PREP	NA	2019
240999986907	Men	39	2017	Negative	[32,43.333)	0	Men	0	Men	2017	Negative	0	2017	0	#VALUE!	NA	#VALUE!	NA	#VALUE!	NA	NA	#VALUE!	PREP	NA	2017
240999986911	Men	34	2017	Negative	[32,43.333)	0	Men	0	Men	2017	Negative	0	2017	0	#VALUE!	NA	#VALUE!	NA	#VALUE!	NA	NA	#VALUE!	PREP	NA	2017
240999986912	Men	53	2017	Negative	[43.333,78]	0	Men	0	Men	2017	Negative	13	2017	0	#VALUE!	NA	#VALUE!	NA	#VALUE!	NA	NA	#VALUE!	PREP	NA	2017
240999986980	Men	24	2017	Negative	[18,32)	0	Men	0	Men	2017	Negative	0	2017	0	2019	1	#VALUE!	NA	#VALUE!	NA	NA	#VALUE!	PREP	NA	2019
240999986981	Men	29	2017	Negative	[18,32)	0	Men	0	Men	2017	Negative	0	2017	0	#VALUE!	NA	#VALUE!	NA	#VALUE!	NA	NA	#VALUE!	PREP	NA	2017
240999987016	Men	53	2019	Positive	[43.333,78]	0	Men	0	Men	2019	Positive	25	2019	1	#VALUE!	NA	#VALUE!	NA	#VALUE!	NA	NA	#VALUE!	PREP	NA	2019
240999987041	Men	41	2017	Negative	[32,43.333)	0	Men	0	Men	2017	Negative	3	2017	0	#VALUE!	NA	#VALUE!	NA	#VALUE!	NA	NA	#VALUE!	PREP	NA	2017
240999987046	Men	47	2017	Negative	[43.333,78]	0	Men	0	Men	2017	Negative	0	2017	0	#VALUE!	NA	#VALUE!	NA	#VALUE!	NA	NA	#VALUE!	PREP	NA	2017
240999987051	Men	39	2017	Negative	[32,43.333)	0	Men	0	Men	2017	Negative	7	2017	0	#VALUE!	NA	#VALUE!	NA	#VALUE!	NA	NA	#VALUE!	PREP	NA	2017
240999987089	Men	33	2017	Negative	[32,43.333)	0	Men	0	Men	2017	Negative	0	2017	0	#VALUE!	NA	#VALUE!	NA	#VALUE!	NA	NA	#VALUE!	PREP	NA	2017
240999987129	Men	25	2017	Negative	[18,32)	0	Men	0	Men	2017	Negative	1	2017	0	#VALUE!	NA	#VALUE!	NA	#VALUE!	NA	NA	#VALUE!	PREP	NA	2017
240999987216	Men	24	2017	Negative	[18,32)	0	Men	0	Men	2017	Negative	0	2017	0	#VALUE!	NA	#VALUE!	NA	#VALUE!	NA	NA	#VALUE!	PREP	NA	2017
240999987308	Men	25	2018	Negative	[18,32)	0	Men	0	Men	2018	Negative	0	2018	0	#VALUE!	NA	#VALUE!	NA	#VALUE!	NA	NA	#VALUE!	PREP	NA	2018
240999987311	Men	40	2017	Negative	[32,43.333)	0	Men	0	Men	2017	Negative	0	2017	0	#VALUE!	NA	#VALUE!	NA	#VALUE!	NA	NA	#VALUE!	PREP	NA	2017
240999987330	Men	46	2017	Negative	[43.333,78]	0	Men	0	Men	2017	Negative	0	2017	0	2018	1	#VALUE!	NA	#VALUE!	NA	NA	#VALUE!	PREP	NA	2018
240999987387	Men	57	2017	Negative	[43.333,78]	0	Men	0	Men	2017	Negative	0	2017	0	#VALUE!	NA	#VALUE!	NA	#VALUE!	NA	NA	#VALUE!	PREP	NA	2017
240999987388	Men	41	2017	Negative	[32,43.333)	0	Men	0	Men	2017	Negative	0	2017	0	#VALUE!	NA	#VALUE!	NA	#VALUE!	NA	NA	#VALUE!	PREP	NA	2017
240999987438	Men	68	2019	Negative	[43.333,78]	0	Men	0	Men	2019	Negative	0	2019	0	#VALUE!	NA	#VALUE!	NA	#VALUE!	NA	NA	#VALUE!	PREP	NA	2019
240999987488	Men	45	2017	Negative	[43.333,78]	0	Men	0	Men	2017	Negative	0	2017	0	#VALUE!	NA	#VALUE!	NA	#VALUE!	NA	NA	#VALUE!	PREP	NA	2017
240999987503	Men	23	2017	Negative	[18,32)	0	Men	0	Men	2017	Negative	0	2017	0	2019	1	#VALUE!	NA	#VALUE!	NA	NA	#VALUE!	PREP	NA	2019
240999987535	Men	45	2017	Negative	[43.333,78]	0	Men	0	Men	2017	Negative	0	2017	0	#VALUE!	NA	#VALUE!	NA	#VALUE!	NA	NA	#VALUE!	PREP	NA	2017
240999987540	Men	28	2019	Negative	[18,32)	0	Men	0	Men	2019	Negative	0	2019	0	2019	1	#VALUE!	NA	#VALUE!	NA	NA	#VALUE!	PREP	NA	2019
240999987589	Men	25	2018	Positive	[18,32)	0	Men	0	Men	2018	Positive	0	2018	1	#VALUE!	NA	#VALUE!	NA	#VALUE!	NA	NA	#VALUE!	PREP	NA	2018
240999987617	Men	25	2018	Negative	[18,32)	0	Men	0	Men	2018	Negative	0	2018	0	#VALUE!	NA	#VALUE!	NA	#VALUE!	NA	NA	#VALUE!	PREP	NA	2018
240999987670	Men	25	2018	Negative	[18,32)	0	Men	0	Men	2018	Negative	0	2018	0	2018	1	#VALUE!	NA	#VALUE!	NA	NA	#VALUE!	PREP	NA	2018
240999987758	Men	26	2018	Negative	[18,32)	0	Men	0	Men	2018	Negative	0	2018	0	#VALUE!	NA	#VALUE!	NA	#VALUE!	NA	NA	#VALUE!	PREP	NA	2018
240999987786	Men	36	2018	Negative	[32,43.333)	0	Men	0	Men	2018	Negative	0	2018	0	#VALUE!	NA	#VALUE!	NA	#VALUE!	NA	NA	#VALUE!	PREP	NA	2018
240999987856	Men	25	2018	Negative	[18,32)	0	Men	0	Men	2018	Negative	0	2018	0	#VALUE!	NA	#VALUE!	NA	#VALUE!	NA	NA	#VALUE!	PREP	NA	2018
240999987943	Men	36	2018	Negative	[32,43.333)	0	Men	0	Men	2018	Negative	0	2018	0	#VALUE!	NA	#VALUE!	NA	#VALUE!	NA	NA	#VALUE!	PREP	NA	2018
240999987952	Men	52	2018	Negative	[43.333,78]	0	Men	0	Men	2018	Negative	0	2018	0	#VALUE!	NA	#VALUE!	NA	#VALUE!	NA	NA	#VALUE!	PREP	NA	2018
240999988044	Men	30	2018	Negative	[18,32)	0	Men	0	Men	2018	Negative	28	2018	0	#VALUE!	NA	#VALUE!	NA	#VALUE!	NA	NA	#VALUE!	PREP	NA	2018
240999988052	Men	57	2018	Negative	[43.333,78]	0	Men	0	Men	2018	Negative	0	2018	0	#VALUE!	NA	#VALUE!	NA	#VALUE!	NA	NA	#VALUE!	PREP	NA	2018
240999988121	Men	29	2018	Negative	[18,32)	0	Men	0	Men	2018	Negative	0	2018	0	#VALUE!	NA	#VALUE!	NA	#VALUE!	NA	NA	#VALUE!	PREP	NA	2018
240999988122	Men	33	2018	Negative	[32,43.333)	0	Men	0	Men	2018	Negative	15	2018	0	#VALUE!	NA	#VALUE!	NA	#VALUE!	NA	NA	#VALUE!	PREP	NA	2018
240999988151	Men	57	2018	Negative	[43.333,78]	0	Men	0	Men	2018	Negative	0	2018	0	#VALUE!	NA	#VALUE!	NA	#VALUE!	NA	NA	#VALUE!	PREP	NA	2018
240999988153	Men	37	2018	Negative	[32,43.333)	0	Men	0	Men	2018	Negative	0	2018	0	#VALUE!	NA	#VALUE!	NA	#VALUE!	NA	NA	#VALUE!	PREP	NA	2018
240999988180	Men	50	2018	Negative	[43.333,78]	0	Men	0	Men	2018	Negative	0	2018	0	#VALUE!	NA	#VALUE!	NA	#VALUE!	NA	NA	#VALUE!	PREP	NA	2018
240999988219	Men	26	2018	Negative	[18,32)	0	Men	0	Men	2018	Negative	0	2018	0	#VALUE!	NA	#VALUE!	NA	#VALUE!	NA	NA	#VALUE!	PREP	NA	2018
240999988237	Men	24	2018	Negative	[18,32)	0	Men	0	Men	2018	Negative	0	2018	0	#VALUE!	NA	#VALUE!	NA	#VALUE!	NA	NA	#VALUE!	PREP	NA	2018
240999988273	Men	41	2018	Positive	[32,43.333)	0	Men	0	Men	2018	Positive	0	2018	1	#VALUE!	NA	#VALUE!	NA	#VALUE!	NA	NA	#VALUE!	PREP	NA	2018
240999988311	Men	49	2018	Negative	[43.333,78]	0	Men	0	Men	2018	Negative	0	2018	0	#VALUE!	NA	#VALUE!	NA	#VALUE!	NA	NA	#VALUE!	PREP	NA	2018
240999988312	Men	40	2018	Negative	[32,43.333)	0	Men	0	Men	2018	Negative	0	2018	0	#VALUE!	NA	#VALUE!	NA	#VALUE!	NA	NA	#VALUE!	PREP	NA	2018
240999988331	Men	28	2018	Negative	[18,32)	0	Men	0	Men	2018	Negative	0	2018	0	#VALUE!	NA	#VALUE!	NA	#VALUE!	NA	NA	#VALUE!	PREP	NA	2018
240999988380	Men	41	2018	Positive	[32,43.333)	0	Men	0	Men	2018	Positive	25	2018	1	#VALUE!	NA	2019	1	#VALUE!	NA	1	2019	PREP	1	2018
240999988436	Men	54	2018	Negative	[43.333,78]	0	Men	0	Men	2018	Negative	0	2018	0	#VALUE!	NA	#VALUE!	NA	#VALUE!	NA	NA	#VALUE!	PREP	NA	2018
240999988451	Men	47	2018	Negative	[43.333,78]	0	Men	0	Men	2018	Negative	0	2018	0	#VALUE!	NA	#VALUE!	NA	#VALUE!	NA	NA	#VALUE!	PREP	NA	2018
240999988452	Men	32	2018	Negative	[32,43.333)	0	Men	0	Men	2018	Negative	0	2018	0	#VALUE!	NA	#VALUE!	NA	#VALUE!	NA	NA	#VALUE!	PREP	NA	2018
240999988455	Men	34	2018	Negative	[32,43.333)	0	Men	0	Men	2018	Negative	0	2018	0	#VALUE!	NA	#VALUE!	NA	#VALUE!	NA	NA	#VALUE!	PREP	NA	2018
240999988506	Men	50	2018	Positive	[43.333,78]	0	Men	0	Men	2018	Positive	0	2018	1	#VALUE!	NA	#VALUE!	NA	#VALUE!	NA	NA	#VALUE!	PREP	NA	2018
240999988521	Men	28	2018	Negative	[18,32)	0	Men	0	Men	2018	Negative	0	2018	0	#VALUE!	NA	#VALUE!	NA	#VALUE!	NA	NA	#VALUE!	PREP	NA	2018
240999988564	Men	34	2018	Positive	[32,43.333)	0	Men	0	Men	2018	Positive	0	2018	1	#VALUE!	NA	#VALUE!	NA	#VALUE!	NA	NA	#VALUE!	PREP	NA	2018
240999988570	Men	31	2018	Negative	[18,32)	0	Men	0	Men	2018	Negative	0	2018	0	2018	1	#VALUE!	NA	#VALUE!	NA	NA	#VALUE!	PREP	NA	2018
240999988574	Men	48	2018	Negative	[43.333,78]	0	Men	0	Men	2018	Negative	0	2018	0	#VALUE!	NA	#VALUE!	NA	#VALUE!	NA	NA	#VALUE!	PREP	NA	2018
240999988589	Men	27	2018	Negative	[18,32)	0	Men	0	Men	2018	Negative	0	2018	0	#VALUE!	NA	#VALUE!	NA	#VALUE!	NA	NA	#VALUE!	PREP	NA	2018
240999988607	Men	35	2018	Negative	[32,43.333)	0	Men	0	Men	2018	Negative	28	2018	0	2019	1	#VALUE!	NA	#VALUE!	NA	NA	#VALUE!	PREP	NA	2019
240999988636	Men	58	2018	Positive	[43.333,78]	0	Men	0	Men	2018	Positive	0	2018	1	#VALUE!	NA	#VALUE!	NA	#VALUE!	NA	NA	#VALUE!	PREP	NA	2018
240999988664	Men	26	2018	Negative	[18,32)	0	Men	0	Men	2018	Negative	0	2018	0	#VALUE!	NA	#VALUE!	NA	#VALUE!	NA	NA	#VALUE!	PREP	NA	2018
240999988665	Men	48	2018	Negative	[43.333,78]	0	Men	0	Men	2018	Negative	0	2018	0	#VALUE!	NA	#VALUE!	NA	#VALUE!	NA	NA	#VALUE!	PREP	NA	2018
240999988682	Men	32	2018	Negative	[32,43.333)	0	Men	0	Men	2018	Negative	0	2018	0	#VALUE!	NA	#VALUE!	NA	#VALUE!	NA	NA	#VALUE!	PREP	NA	2018
240999988686	Men	22	2018	Negative	[18,32)	0	Men	0	Men	2018	Negative	9	2018	0	#VALUE!	NA	#VALUE!	NA	#VALUE!	NA	NA	#VALUE!	PREP	NA	2018
240999988732	Men	32	2019	Negative	[32,43.333)	0	Men	0	Men	2019	Negative	0	2019	0	#VALUE!	NA	#VALUE!	NA	#VALUE!	NA	NA	#VALUE!	PREP	NA	2019
240999988803	Men	28	2018	Negative	[18,32)	0	Men	0	Men	2018	Negative	0	2018	0	#VALUE!	NA	#VALUE!	NA	#VALUE!	NA	NA	#VALUE!	PREP	NA	2018
240999988805	Men	32	2018	Negative	[32,43.333)	0	Men	0	Men	2018	Negative	0	2018	0	#VALUE!	NA	#VALUE!	NA	#VALUE!	NA	NA	#VALUE!	PREP	NA	2018
240999988817	Men	36	2018	Negative	[32,43.333)	0	Men	0	Men	2018	Negative	28	2018	0	#VALUE!	NA	#VALUE!	NA	#VALUE!	NA	NA	#VALUE!	PREP	NA	2018
240999988829	Men	38	2018	Negative	[32,43.333)	0	Men	0	Men	2018	Negative	0	2018	0	2019	1	#VALUE!	NA	#VALUE!	NA	NA	#VALUE!	PREP	NA	2019
240999988831	Men	29	2018	Negative	[18,32)	0	Men	0	Men	2018	Negative	0	2018	0	#VALUE!	NA	#VALUE!	NA	#VALUE!	NA	NA	#VALUE!	PREP	NA	2018
240999988832	Men	35	2018	Negative	[32,43.333)	0	Men	0	Men	2018	Negative	0	2018	0	#VALUE!	NA	#VALUE!	NA	#VALUE!	NA	NA	#VALUE!	PREP	NA	2018
240999988839	Men	65	2018	Negative	[43.333,78]	0	Men	0	Men	2018	Negative	0	2018	0	#VALUE!	NA	#VALUE!	NA	#VALUE!	NA	NA	#VALUE!	PREP	NA	2018
240999988840	Men	24	2018	Negative	[18,32)	0	Men	0	Men	2018	Negative	0	2018	0	#VALUE!	NA	#VALUE!	NA	#VALUE!	NA	NA	#VALUE!	PREP	NA	2018
240999988841	Men	61	2018	Positive	[43.333,78]	0	Men	0	Men	2018	Positive	0	2018	1	#VALUE!	NA	#VALUE!	NA	#VALUE!	NA	NA	#VALUE!	PREP	NA	2018
240999988846	Men	31	2018	Negative	[18,32)	0	Men	0	Men	2018	Negative	0	2018	0	#VALUE!	NA	#VALUE!	NA	#VALUE!	NA	NA	#VALUE!	PREP	NA	2018
240999988863	Men	53	2016	Negative	[43.333,78]	0	Men	0	Men	2016	Negative	8	2016	0	#VALUE!	NA	#VALUE!	NA	#VALUE!	NA	NA	#VALUE!	PREP	NA	2016
240999988876	Men	51	2018	Negative	[43.333,78]	0	Men	0	Men	2018	Negative	0	2018	0	2019	1	#VALUE!	NA	#VALUE!	NA	NA	#VALUE!	PREP	NA	2019
240999988885	Men	53	2018	Negative	[43.333,78]	0	Men	0	Men	2018	Negative	0	2018	0	#VALUE!	NA	#VALUE!	NA	#VALUE!	NA	NA	#VALUE!	PREP	NA	2018
240999988911	Men	44	2018	Positive	[43.333,78]	0	Men	0	Men	2018	Positive	0	2018	1	#VALUE!	NA	2019	1	#VALUE!	NA	1	2019	PREP	1	2018
240999988920	Men	56	2018	Negative	[43.333,78]	0	Men	0	Men	2018	Negative	0	2018	0	#VALUE!	NA	#VALUE!	NA	#VALUE!	NA	NA	#VALUE!	PREP	NA	2018
240999988921	Men	33	2018	Negative	[32,43.333)	0	Men	0	Men	2018	Negative	0	2018	0	#VALUE!	NA	#VALUE!	NA	#VALUE!	NA	NA	#VALUE!	PREP	NA	2018
240999988952	Men	56	2018	Positive	[43.333,78]	0	Men	0	Men	2018	Positive	0	2018	1	#VALUE!	NA	2020	1	#VALUE!	NA	1	2020	PREP	1	2018
240999988967	Men	38	2018	Positive	[32,43.333)	0	Men	0	Men	2018	Positive	0	2018	1	#VALUE!	NA	#VALUE!	NA	#VALUE!	NA	NA	#VALUE!	PREP	NA	2018
240999988972	Men	47	2018	Positive	[43.333,78]	0	Men	0	Men	2018	Positive	0	2018	1	#VALUE!	NA	#VALUE!	NA	#VALUE!	NA	NA	#VALUE!	PREP	NA	2018
240999988995	Men	32	2018	Positive	[32,43.333)	0	Men	0	Men	2018	Positive	0	2018	1	#VALUE!	NA	#VALUE!	NA	#VALUE!	NA	NA	#VALUE!	PREP	NA	2018
240999989001	Men	37	2018	Negative	[32,43.333)	0	Men	0	Men	2018	Negative	0	2018	0	#VALUE!	NA	#VALUE!	NA	#VALUE!	NA	NA	#VALUE!	PREP	NA	2018
240999989030	Women	42	2018	Negative	[32,43.333)	1	Women	1	Women	2018	Negative	0	2018	0	#VALUE!	NA	#VALUE!	NA	#VALUE!	NA	NA	#VALUE!	PREP	NA	2018
240999989047	Men	23	2018	Negative	[18,32)	0	Men	0	Men	2018	Negative	0	2018	0	#VALUE!	NA	#VALUE!	NA	#VALUE!	NA	NA	#VALUE!	PREP	NA	2018
240999989084	Men	49	2018	Negative	[43.333,78]	0	Men	0	Men	2018	Negative	0	2018	0	#VALUE!	NA	#VALUE!	NA	#VALUE!	NA	NA	#VALUE!	PREP	NA	2018
240999989118	Men	61	2018	Positive	[43.333,78]	0	Men	0	Men	2018	Positive	0	2018	1	#VALUE!	NA	#VALUE!	NA	#VALUE!	NA	NA	#VALUE!	PREP	NA	2018
240999989167	Men	31	2018	Positive	[18,32)	0	Men	0	Men	2018	Positive	0	2018	1	#VALUE!	NA	#VALUE!	NA	#VALUE!	NA	NA	#VALUE!	PREP	NA	2018
240999989174	Men	36	2019	Negative	[32,43.333)	0	Men	0	Men	2019	Negative	0	2019	0	#VALUE!	NA	#VALUE!	NA	#VALUE!	NA	NA	#VALUE!	PREP	NA	2019
240999989195	Men	50	2018	Negative	[43.333,78]	0	Men	0	Men	2018	Negative	0	2018	0	#VALUE!	NA	#VALUE!	NA	#VALUE!	NA	NA	#VALUE!	PREP	NA	2018
240999989209	Men	51	2018	Negative	[43.333,78]	0	Men	0	Men	2018	Negative	0	2018	0	#VALUE!	NA	#VALUE!	NA	#VALUE!	NA	NA	#VALUE!	PREP	NA	2018
240999989219	Transsexual Man to Woman	42	2018	Negative	[32,43.333)		NA	2	Transsexual Man to Woman/Transsexual Woman to Man	2018	Negative	0	2018	0	#VALUE!	NA	#VALUE!	NA	#VALUE!	NA	NA	#VALUE!	PREP	NA	2018
240999989223	Men	41	2018	Negative	[32,43.333)	0	Men	0	Men	2018	Negative	0	2018	0	#VALUE!	NA	#VALUE!	NA	#VALUE!	NA	NA	#VALUE!	PREP	NA	2018
240999989226	Men	34	2018	Negative	[32,43.333)	0	Men	0	Men	2018	Negative	0	2018	0	#VALUE!	NA	#VALUE!	NA	#VALUE!	NA	NA	#VALUE!	PREP	NA	2018
240999989230	Men	27	2018	Negative	[18,32)	0	Men	0	Men	2018	Negative	0	2018	0	#VALUE!	NA	#VALUE!	NA	#VALUE!	NA	NA	#VALUE!	PREP	NA	2018
240999989231	Women	49	2018	Positive	[43.333,78]	1	Women	1	Women	2018	Positive	0	2018	1	#VALUE!	NA	#VALUE!	NA	#VALUE!	NA	NA	#VALUE!	PREP	NA	2018
240999989271	Men	53	2018	Negative	[43.333,78]	0	Men	0	Men	2018	Negative	0	2018	0	#VALUE!	NA	#VALUE!	NA	#VALUE!	NA	NA	#VALUE!	PREP	NA	2018
240999989272	Men	28	2018	Negative	[18,32)	0	Men	0	Men	2018	Negative	0	2018	0	#VALUE!	NA	#VALUE!	NA	#VALUE!	NA	NA	#VALUE!	PREP	NA	2018
240999989302	Men	58	2018	Positive	[43.333,78]	0	Men	0	Men	2018	Positive	0	2018	1	#VALUE!	NA	#VALUE!	NA	#VALUE!	NA	NA	#VALUE!	PREP	NA	2018
240999989312	Men	21	2018	Negative	[18,32)	0	Men	0	Men	2018	Negative	8	2018	0	#VALUE!	NA	#VALUE!	NA	#VALUE!	NA	NA	#VALUE!	PREP	NA	2018
240999989319	Men	44	2018	Negative	[43.333,78]	0	Men	0	Men	2018	Negative	9	2018	0	#VALUE!	NA	#VALUE!	NA	#VALUE!	NA	NA	#VALUE!	PREP	NA	2018
240999989382	Men	52	2018	Negative	[43.333,78]	0	Men	0	Men	2018	Negative	0	2018	0	#VALUE!	NA	#VALUE!	NA	#VALUE!	NA	NA	#VALUE!	PREP	NA	2018
240999989387	Men	28	2018	Negative	[18,32)	0	Men	0	Men	2018	Negative	0	2018	0	#VALUE!	NA	#VALUE!	NA	#VALUE!	NA	NA	#VALUE!	PREP	NA	2018
240999989391	Men	29	2018	Negative	[18,32)	0	Men	0	Men	2018	Negative	0	2018	0	#VALUE!	NA	#VALUE!	NA	#VALUE!	NA	NA	#VALUE!	PREP	NA	2018
240999989475	Men	29	2019	Positive	[18,32)	0	Men	0	Men	2019	Positive	0	2019	1	#VALUE!	NA	#VALUE!	NA	#VALUE!	NA	NA	#VALUE!	PREP	NA	2019
240999989568	Men	51	2019	Negative	[43.333,78]	0	Men	0	Men	2019	Negative	0	2019	0	#VALUE!	NA	#VALUE!	NA	#VALUE!	NA	NA	#VALUE!	PREP	NA	2019
240999989600	Men	30	2019	Negative	[18,32)	0	Men	0	Men	2019	Negative	14	2019	0	#VALUE!	NA	#VALUE!	NA	#VALUE!	NA	NA	#VALUE!	PREP	NA	2019
240999989601	Men	36	2019	Positive	[32,43.333)	0	Men	0	Men	2019	Positive	14	2019	1	#VALUE!	NA	#VALUE!	NA	#VALUE!	NA	NA	#VALUE!	PREP	NA	2019
240999989602	Men	22	2019	Negative	[18,32)	0	Men	0	Men	2019	Negative	25	2019	0	#VALUE!	NA	#VALUE!	NA	#VALUE!	NA	NA	#VALUE!	PREP	NA	2019
240999989623	Men	23	2018	Negative	[18,32)	0	Men	0	Men	2018	Negative	14	2018	0	#VALUE!	NA	#VALUE!	NA	#VALUE!	NA	NA	#VALUE!	PREP	NA	2018
240999989625	Men	40	2019	Negative	[32,43.333)	0	Men	0	Men	2019	Negative	14	2019	0	#VALUE!	NA	#VALUE!	NA	#VALUE!	NA	NA	#VALUE!	PREP	NA	2019
240999989639	Men	53	2019	Positive	[43.333,78]	0	Men	0	Men	2019	Positive	0	2019	1	#VALUE!	NA	#VALUE!	NA	#VALUE!	NA	NA	#VALUE!	PREP	NA	2019
240999989712	Men	27	2019	Negative	[18,32)	0	Men	0	Men	2019	Negative	0	2019	0	#VALUE!	NA	#VALUE!	NA	#VALUE!	NA	NA	#VALUE!	PREP	NA	2019
240999989722	Men	24	2019	Negative	[18,32)	0	Men	0	Men	2019	Negative	0	2019	0	#VALUE!	NA	#VALUE!	NA	#VALUE!	NA	NA	#VALUE!	PREP	NA	2019
240999989724	Men	28	2019	Negative	[18,32)	0	Men	0	Men	2019	Negative	0	2019	0	#VALUE!	NA	#VALUE!	NA	#VALUE!	NA	NA	#VALUE!	PREP	NA	2019
240999989728	Men	25	2019	Negative	[18,32)	0	Men	0	Men	2019	Negative	0	2019	0	#VALUE!	NA	#VALUE!	NA	#VALUE!	NA	NA	#VALUE!	PREP	NA	2019
240999989758	Women	33	2019	Negative	[32,43.333)	1	Women	1	Women	2019	Negative	23	2019	0	#VALUE!	NA	#VALUE!	NA	#VALUE!	NA	NA	#VALUE!	PREP	NA	2019
240999989763	Men	31	2019	Negative	[18,32)	0	Men	0	Men	2019	Negative	0	2019	0	#VALUE!	NA	#VALUE!	NA	#VALUE!	NA	NA	#VALUE!	PREP	NA	2019
240999989770	Men	54	2019	Negative	[43.333,78]	0	Men	0	Men	2019	Negative	0	2019	0	#VALUE!	NA	#VALUE!	NA	#VALUE!	NA	NA	#VALUE!	PREP	NA	2019
240999989778	Men	45	2019	Negative	[43.333,78]	0	Men	0	Men	2019	Negative	0	2019	0	#VALUE!	NA	#VALUE!	NA	#VALUE!	NA	NA	#VALUE!	PREP	NA	2019
240999989812	Men	41	2019	Negative	[32,43.333)	0	Men	0	Men	2019	Negative	0	2019	0	#VALUE!	NA	#VALUE!	NA	#VALUE!	NA	NA	#VALUE!	PREP	NA	2019
240999989878	Men	37	2019	Negative	[32,43.333)	0	Men	0	Men	2019	Negative	0	2019	0	#VALUE!	NA	#VALUE!	NA	#VALUE!	NA	NA	#VALUE!	PREP	NA	2019
240999989912	Men	32	2019	Negative	[32,43.333)	0	Men	0	Men	2019	Negative	0	2019	0	#VALUE!	NA	#VALUE!	NA	#VALUE!	NA	NA	#VALUE!	PREP	NA	2019
240999989914	Men	40	2019	Negative	[32,43.333)	0	Men	0	Men	2019	Negative	0	2019	0	#VALUE!	NA	#VALUE!	NA	#VALUE!	NA	NA	#VALUE!	PREP	NA	2019
240999989922	Men	44	2019	Negative	[43.333,78]	0	Men	0	Men	2019	Negative	0	2019	0	#VALUE!	NA	#VALUE!	NA	#VALUE!	NA	NA	#VALUE!	PREP	NA	2019
240999989981	Men	31	2019	Negative	[18,32)	0	Men	0	Men	2019	Negative	0	2019	0	#VALUE!	NA	#VALUE!	NA	#VALUE!	NA	NA	#VALUE!	PREP	NA	2019
240999989985	Men	28	2019	Negative	[18,32)	0	Men	0	Men	2019	Negative	0	2019	0	#VALUE!	NA	#VALUE!	NA	#VALUE!	NA	NA	#VALUE!	PREP	NA	2019
240999989992	Men	30	2019	Negative	[18,32)	0	Men	0	Men	2019	Negative	0	2019	0	#VALUE!	NA	#VALUE!	NA	#VALUE!	NA	NA	#VALUE!	PREP	NA	2019
240999990019	Men	46	2019	Negative	[43.333,78]	0	Men	0	Men	2019	Negative	0	2019	0	#VALUE!	NA	#VALUE!	NA	#VALUE!	NA	NA	#VALUE!	PREP	NA	2019
240999990025	Men	57	2019	Negative	[43.333,78]	0	Men	0	Men	2019	Negative	0	2019	0	#VALUE!	NA	#VALUE!	NA	#VALUE!	NA	NA	#VALUE!	PREP	NA	2019
240999990034	Men	24	2019	Negative	[18,32)	0	Men	0	Men	2019	Negative	0	2019	0	#VALUE!	NA	#VALUE!	NA	#VALUE!	NA	NA	#VALUE!	PREP	NA	2019
240999990038	Men	27	2019	Negative	[18,32)	0	Men	0	Men	2019	Negative	21	2019	0	#VALUE!	NA	#VALUE!	NA	#VALUE!	NA	NA	#VALUE!	PREP	NA	2019
240999990062	Men	31	2019	Positive	[18,32)	0	Men	0	Men	2019	Positive	0	2019	1	#VALUE!	NA	#VALUE!	NA	#VALUE!	NA	NA	#VALUE!	PREP	NA	2019
240999990069	Men	34	2019	Negative	[32,43.333)	0	Men	0	Men	2019	Negative	28	2019	0	#VALUE!	NA	#VALUE!	NA	#VALUE!	NA	NA	#VALUE!	PREP	NA	2019
240999990071	Men	30	2019	Negative	[18,32)	0	Men	0	Men	2019	Negative	0	2019	0	#VALUE!	NA	#VALUE!	NA	#VALUE!	NA	NA	#VALUE!	PREP	NA	2019
240999990087	Men	27	2019	Negative	[18,32)	0	Men	0	Men	2019	Negative	0	2019	0	#VALUE!	NA	#VALUE!	NA	#VALUE!	NA	NA	#VALUE!	PREP	NA	2019
240999990093	Men	55	2019	Negative	[43.333,78]	0	Men	0	Men	2019	Negative	0	2019	0	#VALUE!	NA	#VALUE!	NA	#VALUE!	NA	NA	#VALUE!	PREP	NA	2019
240999990105	Men	19	2019	Negative	[18,32)	0	Men	0	Men	2019	Negative	0	2019	0	#VALUE!	NA	#VALUE!	NA	#VALUE!	NA	NA	#VALUE!	PREP	NA	2019
240999990122	Men	58	2019	Negative	[43.333,78]	0	Men	0	Men	2019	Negative	21	2019	0	#VALUE!	NA	#VALUE!	NA	#VALUE!	NA	NA	#VALUE!	PREP	NA	2019
240999990149	Men	29	2019	Negative	[18,32)	0	Men	0	Men	2019	Negative	14	2019	0	#VALUE!	NA	#VALUE!	NA	#VALUE!	NA	NA	#VALUE!	PREP	NA	2019
240999990171	Men	41	2019	Negative	[32,43.333)	0	Men	0	Men	2019	Negative	25	2019	0	#VALUE!	NA	#VALUE!	NA	#VALUE!	NA	NA	#VALUE!	PREP	NA	2019
240999990201	Men	24	2019	Positive	[18,32)	0	Men	0	Men	2019	Positive	0	2019	1	#VALUE!	NA	#VALUE!	NA	#VALUE!	NA	NA	#VALUE!	PREP	NA	2019
240999990212	Men	33	2019	Negative	[32,43.333)	0	Men	0	Men	2019	Negative	0	2019	0	#VALUE!	NA	#VALUE!	NA	#VALUE!	NA	NA	#VALUE!	PREP	NA	2019
240999990216	Men	32	2019	Negative	[32,43.333)	0	Men	0	Men	2019	Negative	5	2019	0	#VALUE!	NA	#VALUE!	NA	#VALUE!	NA	NA	#VALUE!	PREP	NA	2019
240999990270	Men	25	2019	Negative	[18,32)	0	Men	0	Men	2019	Negative	0	2019	0	#VALUE!	NA	#VALUE!	NA	#VALUE!	NA	NA	#VALUE!	PREP	NA	2019
240999990273	Men	57	2016	Negative	[43.333,78]	0	Men	0	Men	2016	Negative	2	2016	0	#VALUE!	NA	#VALUE!	NA	#VALUE!	NA	NA	#VALUE!	PREP	NA	2016
240999990274	Men	31	2019	Negative	[18,32)	0	Men	0	Men	2019	Negative	0	2019	0	#VALUE!	NA	#VALUE!	NA	#VALUE!	NA	NA	#VALUE!	PREP	NA	2019
240999990291	Men	30	2019	Negative	[18,32)	0	Men	0	Men	2019	Negative	0	2019	0	#VALUE!	NA	#VALUE!	NA	#VALUE!	NA	NA	#VALUE!	PREP	NA	2019
240999990306	Men	54	2019	Negative	[43.333,78]	0	Men	0	Men	2019	Negative	0	2019	0	#VALUE!	NA	#VALUE!	NA	#VALUE!	NA	NA	#VALUE!	PREP	NA	2019
240999990413	Men	33	2019	Negative	[32,43.333)	0	Men	0	Men	2019	Negative	13	2019	0	#VALUE!	NA	#VALUE!	NA	#VALUE!	NA	NA	#VALUE!	PREP	NA	2019
240999990424	Men	61	2019	Negative	[43.333,78]	0	Men	0	Men	2019	Negative	0	2019	0	#VALUE!	NA	#VALUE!	NA	#VALUE!	NA	NA	#VALUE!	PREP	NA	2019
240999990445	Men	35	2019	Negative	[32,43.333)	0	Men	0	Men	2019	Negative	15	2019	0	#VALUE!	NA	#VALUE!	NA	#VALUE!	NA	NA	#VALUE!	PREP	NA	2019
240999990456	Men	36	2019	Negative	[32,43.333)	0	Men	0	Men	2019	Negative	19	2019	0	#VALUE!	NA	#VALUE!	NA	#VALUE!	NA	NA	#VALUE!	PREP	NA	2019
240999990476	Men	39	2019	Positive	[32,43.333)	0	Men	0	Men	2019	Positive	0	2019	1	#VALUE!	NA	#VALUE!	NA	#VALUE!	NA	NA	#VALUE!	PREP	NA	2019
240999990493	Men	34	2019	Positive	[32,43.333)	0	Men	0	Men	2019	Positive	0	2019	1	#VALUE!	NA	#VALUE!	NA	#VALUE!	NA	NA	#VALUE!	PREP	NA	2019
240999990502	Men	51	2019	Negative	[43.333,78]	0	Men	0	Men	2019	Negative	0	2019	0	#VALUE!	NA	#VALUE!	NA	#VALUE!	NA	NA	#VALUE!	PREP	NA	2019
240999990512	Men	27	2019	Negative	[18,32)	0	Men	0	Men	2019	Negative	0	2019	0	#VALUE!	NA	#VALUE!	NA	#VALUE!	NA	NA	#VALUE!	PREP	NA	2019
240999990525	Men	31	2019	Negative	[18,32)	0	Men	0	Men	2019	Negative	0	2019	0	#VALUE!	NA	#VALUE!	NA	#VALUE!	NA	NA	#VALUE!	PREP	NA	2019
240999990527	Men	51	2019	Positive	[43.333,78]	0	Men	0	Men	2019	Positive	0	2019	1	#VALUE!	NA	#VALUE!	NA	#VALUE!	NA	NA	#VALUE!	PREP	NA	2019
240999990530	Men	22	2019	Negative	[18,32)	0	Men	0	Men	2019	Negative	0	2019	0	#VALUE!	NA	#VALUE!	NA	#VALUE!	NA	NA	#VALUE!	PREP	NA	2019
240999990537	Men	47	2019	Negative	[43.333,78]	0	Men	0	Men	2019	Negative	12	2019	0	#VALUE!	NA	#VALUE!	NA	#VALUE!	NA	NA	#VALUE!	PREP	NA	2019
240999990547	Men	41	2019	Negative	[32,43.333)	0	Men	0	Men	2019	Negative	0	2019	0	#VALUE!	NA	#VALUE!	NA	#VALUE!	NA	NA	#VALUE!	PREP	NA	2019
240999990556	Men	59	2019	Negative	[43.333,78]	0	Men	0	Men	2019	Negative	0	2019	0	#VALUE!	NA	#VALUE!	NA	#VALUE!	NA	NA	#VALUE!	PREP	NA	2019
240999990575	Men	43	2019	Positive	[32,43.333)	0	Men	0	Men	2019	Positive	0	2019	1	#VALUE!	NA	#VALUE!	NA	#VALUE!	NA	NA	#VALUE!	PREP	NA	2019
240999990589	Men	38	2019	Positive	[32,43.333)	0	Men	0	Men	2019	Positive	0	2019	1	#VALUE!	NA	#VALUE!	NA	#VALUE!	NA	NA	#VALUE!	PREP	NA	2019
240999990590	Men	29	2019	Positive	[18,32)	0	Men	0	Men	2019	Positive	0	2019	1	#VALUE!	NA	#VALUE!	NA	#VALUE!	NA	NA	#VALUE!	PREP	NA	2019
240999990597	Men	49	2019	Positive	[43.333,78]	0	Men	0	Men	2019	Positive	0	2019	1	#VALUE!	NA	#VALUE!	NA	#VALUE!	NA	NA	#VALUE!	PREP	NA	2019
240999990608	Men	19	2019	Negative	[18,32)	0	Men	0	Men	2019	Negative	0	2019	0	#VALUE!	NA	#VALUE!	NA	#VALUE!	NA	NA	#VALUE!	PREP	NA	2019
240999990645	Men	39	2019	Negative	[32,43.333)	0	Men	0	Men	2019	Negative	0	2019	0	#VALUE!	NA	#VALUE!	NA	#VALUE!	NA	NA	#VALUE!	PREP	NA	2019
240999990672	Men	46	2019	Negative	[43.333,78]	0	Men	0	Men	2019	Negative	0	2019	0	#VALUE!	NA	#VALUE!	NA	#VALUE!	NA	NA	#VALUE!	PREP	NA	2019
240999990690	Men	27	2019	Negative	[18,32)	0	Men	0	Men	2019	Negative	0	2019	0	#VALUE!	NA	#VALUE!	NA	#VALUE!	NA	NA	#VALUE!	PREP	NA	2019
240999990692	Men	44	2019	Negative	[43.333,78]	0	Men	0	Men	2019	Negative	0	2019	0	#VALUE!	NA	#VALUE!	NA	#VALUE!	NA	NA	#VALUE!	PREP	NA	2019
240999990701	Men	27	2019	Negative	[18,32)	0	Men	0	Men	2019	Negative	0	2019	0	#VALUE!	NA	#VALUE!	NA	#VALUE!	NA	NA	#VALUE!	PREP	NA	2019
240999990715	Men	54	2019	Negative	[43.333,78]	0	Men	0	Men	2019	Negative	0	2019	0	#VALUE!	NA	#VALUE!	NA	#VALUE!	NA	NA	#VALUE!	PREP	NA	2019
240999990748	Men	40	2019	Negative	[32,43.333)	0	Men	0	Men	2019	Negative	0	2019	0	#VALUE!	NA	#VALUE!	NA	#VALUE!	NA	NA	#VALUE!	PREP	NA	2019
240999990770	Men	36	2019	Negative	[32,43.333)	0	Men	0	Men	2019	Negative	0	2019	0	#VALUE!	NA	#VALUE!	NA	#VALUE!	NA	NA	#VALUE!	PREP	NA	2019
240999990825	Men	39	2019	Negative	[32,43.333)	0	Men	0	Men	2019	Negative	0	2019	0	#VALUE!	NA	#VALUE!	NA	#VALUE!	NA	NA	#VALUE!	PREP	NA	2019
240999990826	Men	45	2019	Positive	[43.333,78]	0	Men	0	Men	2019	Positive	0	2019	1	#VALUE!	NA	#VALUE!	NA	#VALUE!	NA	NA	#VALUE!	PREP	NA	2019
240999990881	Men	38	2019	Negative	[32,43.333)	0	Men	0	Men	2019	Negative	0	2019	0	#VALUE!	NA	#VALUE!	NA	#VALUE!	NA	NA	#VALUE!	PREP	NA	2019
240999990882	Men	48	2019	Negative	[43.333,78]	0	Men	0	Men	2019	Negative	0	2019	0	#VALUE!	NA	#VALUE!	NA	#VALUE!	NA	NA	#VALUE!	PREP	NA	2019
240999990888	Men	36	2019	Negative	[32,43.333)	0	Men	0	Men	2019	Negative	0	2019	0	#VALUE!	NA	#VALUE!	NA	#VALUE!	NA	NA	#VALUE!	PREP	NA	2019
240999990923	Men	72	2019	Negative	[43.333,78]	0	Men	0	Men	2019	Negative	0	2019	0	#VALUE!	NA	#VALUE!	NA	#VALUE!	NA	NA	#VALUE!	PREP	NA	2019
240999990926	Men	33	2019	Negative	[32,43.333)	0	Men	0	Men	2019	Negative	0	2019	0	#VALUE!	NA	#VALUE!	NA	#VALUE!	NA	NA	#VALUE!	PREP	NA	2019
240999990955	Men	50	2019	Positive	[43.333,78]	0	Men	0	Men	2019	Positive	0	2019	1	#VALUE!	NA	#VALUE!	NA	#VALUE!	NA	NA	#VALUE!	PREP	NA	2019
240999990974	Women	28	2019	Negative	[18,32)	1	Women	1	Women	2020	Negative	28	2020	0	#VALUE!	NA	#VALUE!	NA	#VALUE!	NA	NA	#VALUE!	PREP	NA	2020
240999991027	Men	26	2019	Negative	[18,32)	0	Men	0	Men	2019	Negative	0	2019	0	#VALUE!	NA	#VALUE!	NA	#VALUE!	NA	NA	#VALUE!	PREP	NA	2019
240999991042	Men	41	2019	Negative	[32,43.333)	0	Men	0	Men	2019	Negative	0	2019	0	#VALUE!	NA	#VALUE!	NA	#VALUE!	NA	NA	#VALUE!	PREP	NA	2019
240999991076	Men	32	2019	Negative	[32,43.333)	0	Men	0	Men	2019	Negative	0	2019	0	#VALUE!	NA	#VALUE!	NA	#VALUE!	NA	NA	#VALUE!	PREP	NA	2019
240999991113	Transsexual Man to Woman	52	2020	Positive	[43.333,78]		NA	2	Transsexual Man to Woman/Transsexual Woman to Man	2020	Positive	1	2020	1	#VALUE!	NA	#VALUE!	NA	#VALUE!	NA	NA	#VALUE!	PREP	NA	2020
260000006613	Men	58	2016	Negative	[43.333,78]	0	Men	0	Men	2016	Negative	0	2016	0	#VALUE!	NA	#VALUE!	NA	#VALUE!	NA	NA	#VALUE!	PREP	NA	2016
260018500746	Men	51	2016	Negative	[43.333,78]	0	Men	0	Men	2016	Negative	0	2016	0	2019	1	#VALUE!	NA	#VALUE!	NA	NA	#VALUE!	PREP	NA	2019
260059444607	Men	52	2016	Positive	[43.333,78]	0	Men	0	Men	2016	Positive	0	2016	1	#VALUE!	NA	#VALUE!	NA	#VALUE!	NA	NA	#VALUE!	PREP	NA	2016
260075253010	Men	34	2016	Negative	[32,43.333)	0	Men	0	Men	2016	Negative	0	2016	0	#VALUE!	NA	#VALUE!	NA	#VALUE!	NA	NA	#VALUE!	PREP	NA	2016
260076854885	Men	35	2016	Positive	[32,43.333)	0	Men	0	Men	2016	Positive	14	2016	1	#VALUE!	NA	2018	1	#VALUE!	NA	1	2018	PREP	3	2016
260115348459	Men	50	2016	Negative	[43.333,78]	0	Men	0	Men	2016	Negative	0	2016	0	#VALUE!	NA	#VALUE!	NA	#VALUE!	NA	NA	#VALUE!	PREP	NA	2016
260155452967	Men	33	2016	Negative	[32,43.333)	0	Men	0	Men	2016	Negative	0	2016	0	#VALUE!	NA	#VALUE!	NA	#VALUE!	NA	NA	#VALUE!	PREP	NA	2016
260172054470	Men	50	2016	Negative	[43.333,78]	0	Men	0	Men	2016	Negative	0	2016	0	#VALUE!	NA	#VALUE!	NA	#VALUE!	NA	NA	#VALUE!	PREP	NA	2016
260212239564	Men	56	2016	Positive	[43.333,78]	0	Men	0	Men	2016	Positive	0	2016	1	#VALUE!	NA	#VALUE!	NA	#VALUE!	NA	NA	#VALUE!	PREP	NA	2016
260213482082	Men	45	2016	Negative	[43.333,78]	0	Men	0	Men	2016	Negative	0	2016	0	#VALUE!	NA	#VALUE!	NA	#VALUE!	NA	NA	#VALUE!	PREP	NA	2016
260266410470	Men	41	2016	Negative	[32,43.333)	0	Men	0	Men	2016	Negative	0	2016	0	2017	1	#VALUE!	NA	#VALUE!	NA	NA	#VALUE!	PREP	NA	2017
260278270900	Men	31	2016	Negative	[18,32)	0	Men	0	Men	2016	Negative	0	2016	0	#VALUE!	NA	#VALUE!	NA	#VALUE!	NA	NA	#VALUE!	PREP	NA	2016
260335476101	Men	44	2017	Positive	[43.333,78]	0	Men	0	Men	2017	Positive	0	2017	1	#VALUE!	NA	#VALUE!	NA	#VALUE!	NA	NA	#VALUE!	PREP	NA	2017
260459708810	Men	48	2016	Positive	[43.333,78]	0	Men	0	Men	2016	Positive	0	2016	1	#VALUE!	NA	2017	1	2019	1	1	2017	PREP	2	2016
260466579616	Men	41	2016	Positive	[32,43.333)	0	Men	0	Men	2016	Positive	0	2016	1	#VALUE!	NA	#VALUE!	NA	#VALUE!	NA	NA	#VALUE!	PREP	NA	2016
260512990296	Men	57	2016	Positive	[43.333,78]	0	Men	0	Men	2016	Positive	27	2016	1	#VALUE!	NA	2017	1	#VALUE!	NA	1	2017	PREP	2	2016
260553219080	Men	35	2016	Negative	[32,43.333)	0	Men	0	Men	2016	Negative	1	2016	0	#VALUE!	NA	#VALUE!	NA	#VALUE!	NA	NA	#VALUE!	PREP	NA	2016
260554326355	Men	45	2016	Negative	[43.333,78]	0	Men	0	Men	2016	Negative	0	2016	0	2019	1	#VALUE!	NA	#VALUE!	NA	NA	#VALUE!	PREP	NA	2019
260558034241	Men	30	2016	Negative	[18,32)	0	Men	0	Men	2016	Negative	0	2016	0	2018	1	#VALUE!	NA	#VALUE!	NA	NA	#VALUE!	PREP	NA	2018
260590389430	Men	34	2016	Positive	[32,43.333)	0	Men	0	Men	2016	Positive	0	2016	1	#VALUE!	NA	#VALUE!	NA	#VALUE!	NA	NA	#VALUE!	PREP	NA	2016
260619640529	Men	31	2016	Negative	[18,32)	0	Men	0	Men	2016	Negative	0	2016	0	#VALUE!	NA	#VALUE!	NA	#VALUE!	NA	NA	#VALUE!	PREP	NA	2016
260648076355	Men	46	2017	Negative	[43.333,78]	0	Men	0	Men	2017	Negative	23	2017	0	2018	1	#VALUE!	NA	#VALUE!	NA	NA	#VALUE!	PREP	NA	2018
260677608728	Men	45	2016	Negative	[43.333,78]	0	Men	0	Men	2016	Negative	0	2016	0	2017	1	#VALUE!	NA	#VALUE!	NA	NA	#VALUE!	PREP	NA	2017
260707112610	Men	44	2016	Negative	[43.333,78]	0	Men	0	Men	2016	Negative	0	2016	0	#VALUE!	NA	#VALUE!	NA	#VALUE!	NA	NA	#VALUE!	PREP	NA	2016
260709434151	Men	66	2017	Negative	[43.333,78]	0	Men	0	Men	2017	Negative	0	2017	0	2017	1	2018	1	#VALUE!	NA	1	2018	PREP	1	2017
260712787449	Men	41	2016	Negative	[32,43.333)	0	Men	0	Men	2016	Negative	0	2016	0	2019	1	2020	1	#VALUE!	NA	1	2020	PREP	1	2019
260715175807	Men	31	2016	Negative	[18,32)	0	Men	0	Men	2016	Negative	0	2016	0	2020	1	#VALUE!	NA	#VALUE!	NA	NA	#VALUE!	PREP	NA	2020
260804256618	Men	33	2017	Negative	[32,43.333)	0	Men	0	Men	2017	Negative	0	2017	0	2019	1	#VALUE!	NA	#VALUE!	NA	NA	#VALUE!	PREP	NA	2019
260851513087	Men	35	2016	Negative	[32,43.333)	0	Men	0	Men	2016	Negative	0	2016	0	2017	1	2017	1	#VALUE!	NA	1	2017	PREP	1	2017
260889782428	Men	49	2016	Negative	[43.333,78]	0	Men	0	Men	2016	Negative	0	2016	0	#VALUE!	NA	#VALUE!	NA	#VALUE!	NA	NA	#VALUE!	PREP	NA	2016
260925191760	Men	55	2016	Negative	[43.333,78]	0	Men	0	Men	2016	Negative	0	2016	0	#VALUE!	NA	#VALUE!	NA	#VALUE!	NA	NA	#VALUE!	PREP	NA	2016
260967476010	Men	41	2016	Negative	[32,43.333)	0	Men	0	Men	2016	Negative	0	2016	0	#VALUE!	NA	#VALUE!	NA	#VALUE!	NA	NA	#VALUE!	PREP	NA	2016
260999706727	Men	34	2017	Positive	[32,43.333)	0	Men	0	Men	2017	Positive	14	2017	1	#VALUE!	NA	2018	1	#VALUE!	NA	1	2018	PREP	1	2017
260999706779	Men	26	2017	Positive	[18,32)	0	Men	0	Men	2017	Positive	0	2017	1	#VALUE!	NA	#VALUE!	NA	#VALUE!	NA	NA	#VALUE!	PREP	NA	2017
260999706868	Men	51	2016	Positive	[43.333,78]	0	Men	0	Men	2016	Positive	0	2016	1	#VALUE!	NA	#VALUE!	NA	#VALUE!	NA	NA	#VALUE!	PREP	NA	2016
260999706890	Men	37	2016	Negative	[32,43.333)	0	Men	0	Men	2016	Negative	0	2016	0	2017	1	#VALUE!	NA	#VALUE!	NA	NA	#VALUE!	PREP	NA	2017
260999706955	Men	33	2016	Positive	[32,43.333)	0	Men	0	Men	2016	Positive	0	2016	1	#VALUE!	NA	2019	1	#VALUE!	NA	1	2019	PREP	1	2016
260999707499	Men	46	2016	Negative	[43.333,78]	0	Men	0	Men	2016	Negative	0	2016	0	#VALUE!	NA	#VALUE!	NA	#VALUE!	NA	NA	#VALUE!	PREP	NA	2016
260999707869	Men	36	2017	Negative	[32,43.333)	0	Men	0	Men	2017	Negative	0	2017	0	2019	1	#VALUE!	NA	#VALUE!	NA	NA	#VALUE!	PREP	NA	2019
260999707964	Men	47	2016	Negative	[43.333,78]	0	Men	0	Men	2016	Negative	0	2016	0	#VALUE!	NA	#VALUE!	NA	#VALUE!	NA	NA	#VALUE!	PREP	NA	2016
260999708174	Men	53	2016	Negative	[43.333,78]	0	Men	0	Men	2016	Negative	0	2016	0	#VALUE!	NA	#VALUE!	NA	#VALUE!	NA	NA	#VALUE!	PREP	NA	2016
260999708187	Men	27	2016	Negative	[18,32)	0	Men	0	Men	2016	Negative	0	2016	0	#VALUE!	NA	#VALUE!	NA	#VALUE!	NA	NA	#VALUE!	PREP	NA	2016
260999708345	Men	37	2016	Negative	[32,43.333)	0	Men	0	Men	2016	Negative	0	2016	0	#VALUE!	NA	#VALUE!	NA	#VALUE!	NA	NA	#VALUE!	PREP	NA	2016
260999708702	Men	48	2016	Positive	[43.333,78]	0	Men	0	Men	2016	Positive	0	2016	1	#VALUE!	NA	2020	1	#VALUE!	NA	1	2020	PREP	1	2016
260999708841	Men	39	2016	Positive	[32,43.333)	0	Men	0	Men	2016	Positive	0	2016	1	#VALUE!	NA	#VALUE!	NA	#VALUE!	NA	NA	#VALUE!	PREP	NA	2016
260999708912	Men	48	2016	Negative	[43.333,78]	0	Men	0	Men	2016	Negative	0	2016	0	2019	1	#VALUE!	NA	#VALUE!	NA	NA	#VALUE!	PREP	NA	2019
260999709183	Men	28	2016	Positive	[18,32)	0	Men	0	Men	2016	Positive	21	2016	1	#VALUE!	NA	2018	1	#VALUE!	NA	1	2018	PREP	1	2016
260999709517	Men	37	2016	Negative	[32,43.333)	0	Men	0	Men	2016	Negative	0	2016	0	#VALUE!	NA	#VALUE!	NA	#VALUE!	NA	NA	#VALUE!	PREP	NA	2016
260999709672	Men	25	2016	Positive	[18,32)	0	Men	0	Men	2016	Positive	0	2016	1	#VALUE!	NA	#VALUE!	NA	#VALUE!	NA	NA	#VALUE!	PREP	NA	2016
260999709706	Men	32	2016	Negative	[32,43.333)	0	Men	0	Men	2016	Negative	0	2016	0	#VALUE!	NA	#VALUE!	NA	#VALUE!	NA	NA	#VALUE!	PREP	NA	2016
260999709731	Men	43	2016	Positive	[32,43.333)	0	Men	0	Men	2016	Positive	10	2016	1	#VALUE!	NA	#VALUE!	NA	#VALUE!	NA	NA	#VALUE!	PREP	NA	2016
260999709763	Men	34	2017	Negative	[32,43.333)	0	Men	0	Men	2017	Negative	0	2017	0	#VALUE!	NA	#VALUE!	NA	#VALUE!	NA	NA	#VALUE!	PREP	NA	2017
260999709769	Men	46	2016	Negative	[43.333,78]	0	Men	0	Men	2016	Negative	0	2016	0	#VALUE!	NA	#VALUE!	NA	#VALUE!	NA	NA	#VALUE!	PREP	NA	2016
260999709782	Men	30	2017	Positive	[18,32)	0	Men	0	Men	2017	Positive	0	2017	1	#VALUE!	NA	#VALUE!	NA	#VALUE!	NA	NA	#VALUE!	PREP	NA	2017
260999709807	Men	39	2016	Negative	[32,43.333)	0	Men	0	Men	2016	Negative	0	2016	0	#VALUE!	NA	#VALUE!	NA	#VALUE!	NA	NA	#VALUE!	PREP	NA	2016
260999709858	Men	34	2016	Negative	[32,43.333)	0	Men	0	Men	2016	Negative	0	2016	0	#VALUE!	NA	#VALUE!	NA	#VALUE!	NA	NA	#VALUE!	PREP	NA	2016
260999709962	Men	50	2016	Negative	[43.333,78]	0	Men	0	Men	2016	Negative	0	2016	0	2017	1	#VALUE!	NA	#VALUE!	NA	NA	#VALUE!	PREP	NA	2017
260999710080	Men	49	2017	Negative	[43.333,78]	0	Men	0	Men	2017	Negative	0	2017	0	#VALUE!	NA	#VALUE!	NA	#VALUE!	NA	NA	#VALUE!	PREP	NA	2017
260999710120	Men	28	2016	Positive	[18,32)	0	Men	0	Men	2016	Positive	0	2016	1	#VALUE!	NA	2017	1	#VALUE!	NA	1	2017	PREP	1	2016
260999710249	Men	47	2017	Negative	[43.333,78]	0	Men	0	Men	2017	Negative	0	2017	0	#VALUE!	NA	#VALUE!	NA	#VALUE!	NA	NA	#VALUE!	PREP	NA	2017
260999710298	Men	34	2016	Negative	[32,43.333)	0	Men	0	Men	2016	Negative	0	2016	0	#VALUE!	NA	#VALUE!	NA	#VALUE!	NA	NA	#VALUE!	PREP	NA	2016
260999710420	Men	39	2016	Negative	[32,43.333)	0	Men	0	Men	2016	Negative	0	2016	0	2017	1	2018	1	#VALUE!	NA	1	2018	PREP	1	2017
260999710421	Men	43	2016	Negative	[32,43.333)	0	Men	0	Men	2016	Negative	0	2016	0	#VALUE!	NA	#VALUE!	NA	#VALUE!	NA	NA	#VALUE!	PREP	NA	2016
260999710442	Men	22	2017	Negative	[18,32)	0	Men	0	Men	2017	Negative	0	2017	0	2017	1	#VALUE!	NA	#VALUE!	NA	NA	#VALUE!	PREP	NA	2017
260999710462	Men	37	2016	Positive	[32,43.333)	0	Men	0	Men	2016	Positive	11	2016	1	#VALUE!	NA	#VALUE!	NA	#VALUE!	NA	NA	#VALUE!	PREP	NA	2016
260999710467	Men	46	2016	Negative	[43.333,78]	0	Men	0	Men	2016	Negative	0	2016	0	#VALUE!	NA	#VALUE!	NA	#VALUE!	NA	NA	#VALUE!	PREP	NA	2016
260999710499	Men	40	2016	Negative	[32,43.333)	0	Men	0	Men	2016	Negative	0	2016	0	#VALUE!	NA	#VALUE!	NA	#VALUE!	NA	NA	#VALUE!	PREP	NA	2016
260999710576	Men	47	2016	Negative	[43.333,78]	0	Men	0	Men	2016	Negative	0	2016	0	#VALUE!	NA	#VALUE!	NA	#VALUE!	NA	NA	#VALUE!	PREP	NA	2016
260999710583	Men	46	2016	Negative	[43.333,78]	0	Men	0	Men	2016	Negative	0	2016	0	#VALUE!	NA	#VALUE!	NA	#VALUE!	NA	NA	#VALUE!	PREP	NA	2016
260999710595	Men	37	2016	Positive	[32,43.333)	0	Men	0	Men	2016	Positive	0	2016	1	#VALUE!	NA	#VALUE!	NA	#VALUE!	NA	NA	#VALUE!	PREP	NA	2016
260999710596	Men	32	2016	Positive	[32,43.333)	0	Men	0	Men	2016	Positive	0	2016	1	#VALUE!	NA	2018	1	#VALUE!	NA	1	2018	PREP	1	2016
260999710598	Men	22	2016	Positive	[18,32)	0	Men	0	Men	2016	Positive	0	2016	1	#VALUE!	NA	#VALUE!	NA	#VALUE!	NA	NA	#VALUE!	PREP	NA	2016
260999710682	Men	27	2016	Negative	[18,32)	0	Men	0	Men	2016	Negative	0	2016	0	#VALUE!	NA	#VALUE!	NA	#VALUE!	NA	NA	#VALUE!	PREP	NA	2016
260999710721	Men	46	2016	Positive	[43.333,78]	0	Men	0	Men	2016	Positive	0	2016	1	#VALUE!	NA	#VALUE!	NA	#VALUE!	NA	NA	#VALUE!	PREP	NA	2016
260999710722	Men	36	2016	Positive	[32,43.333)	0	Men	0	Men	2016	Positive	0	2016	1	#VALUE!	NA	#VALUE!	NA	#VALUE!	NA	NA	#VALUE!	PREP	NA	2016
260999710724	Men	52	2016	Positive	[43.333,78]	0	Men	0	Men	2016	Positive	0	2016	1	#VALUE!	NA	#VALUE!	NA	#VALUE!	NA	NA	#VALUE!	PREP	NA	2016
260999710736	Men	31	2016	Positive	[18,32)	0	Men	0	Men	2016	Positive	0	2016	1	#VALUE!	NA	#VALUE!	NA	#VALUE!	NA	NA	#VALUE!	PREP	NA	2016
260999710753	Men	51	2016	Positive	[43.333,78]	0	Men	0	Men	2016	Positive	0	2016	1	#VALUE!	NA	2017	1	#VALUE!	NA	1	2017	PREP	2	2016
260999710754	Men	34	2016	Negative	[32,43.333)	0	Men	0	Men	2016	Negative	0	2016	0	2018	1	#VALUE!	NA	#VALUE!	NA	NA	#VALUE!	PREP	NA	2018
260999710755	Men	37	2016	Negative	[32,43.333)	0	Men	0	Men	2016	Negative	0	2016	0	#VALUE!	NA	#VALUE!	NA	#VALUE!	NA	NA	#VALUE!	PREP	NA	2016
260999710779	Men	41	2016	Negative	[32,43.333)	0	Men	0	Men	2016	Negative	0	2016	0	#VALUE!	NA	#VALUE!	NA	#VALUE!	NA	NA	#VALUE!	PREP	NA	2016
260999710780	Men	38	2016	Negative	[32,43.333)	0	Men	0	Men	2016	Negative	0	2016	0	#VALUE!	NA	#VALUE!	NA	#VALUE!	NA	NA	#VALUE!	PREP	NA	2016
260999710789	Men	42	2016	Positive	[32,43.333)	0	Men	0	Men	2016	Positive	0	2016	1	#VALUE!	NA	#VALUE!	NA	#VALUE!	NA	NA	#VALUE!	PREP	NA	2016
260999710814	Men	53	2016	Negative	[43.333,78]	0	Men	0	Men	2016	Negative	0	2016	0	#VALUE!	NA	#VALUE!	NA	#VALUE!	NA	NA	#VALUE!	PREP	NA	2016
260999710817	Men	39	2016	Positive	[32,43.333)	0	Men	0	Men	2016	Positive	0	2016	1	#VALUE!	NA	2018	1	#VALUE!	NA	1	2018	PREP	2	2016
260999710819	Men	39	2016	Negative	[32,43.333)	0	Men	0	Men	2016	Negative	0	2016	0	2018	1	#VALUE!	NA	#VALUE!	NA	NA	#VALUE!	PREP	NA	2018
260999710820	Men	44	2016	Negative	[43.333,78]	0	Men	0	Men	2016	Negative	0	2016	0	#VALUE!	NA	#VALUE!	NA	#VALUE!	NA	NA	#VALUE!	PREP	NA	2016
260999710826	Men	26	2016	Negative	[18,32)	0	Men	0	Men	2016	Negative	0	2016	0	#VALUE!	NA	#VALUE!	NA	#VALUE!	NA	NA	#VALUE!	PREP	NA	2016
260999710831	Men	43	2016	Positive	[32,43.333)	0	Men	0	Men	2016	Positive	0	2016	1	#VALUE!	NA	2020	1	#VALUE!	NA	1	2020	PREP	1	2016
260999710839	Men	28	2017	Negative	[18,32)	0	Men	0	Men	2017	Negative	0	2017	0	#VALUE!	NA	#VALUE!	NA	#VALUE!	NA	NA	#VALUE!	PREP	NA	2017
260999710849	Men	47	2016	Negative	[43.333,78]	0	Men	0	Men	2016	Negative	0	2016	0	2016	1	#VALUE!	NA	#VALUE!	NA	NA	#VALUE!	PREP	NA	2016
260999710858	Men	32	2016	Negative	[32,43.333)	0	Men	0	Men	2016	Negative	0	2016	0	#VALUE!	NA	#VALUE!	NA	#VALUE!	NA	NA	#VALUE!	PREP	NA	2016
260999710880	Men	28	2016	Negative	[18,32)	0	Men	0	Men	2016	Negative	0	2016	0	#VALUE!	NA	#VALUE!	NA	#VALUE!	NA	NA	#VALUE!	PREP	NA	2016
260999710884	Men	29	2016	Negative	[18,32)	0	Men	0	Men	2016	Negative	0	2016	0	#VALUE!	NA	#VALUE!	NA	#VALUE!	NA	NA	#VALUE!	PREP	NA	2016
260999710898	Men	41	2016	Negative	[32,43.333)	0	Men	0	Men	2016	Negative	0	2016	0	#VALUE!	NA	#VALUE!	NA	#VALUE!	NA	NA	#VALUE!	PREP	NA	2016
260999710916	Men	33	2016	Negative	[32,43.333)	0	Men	0	Men	2016	Negative	0	2016	0	#VALUE!	NA	#VALUE!	NA	#VALUE!	NA	NA	#VALUE!	PREP	NA	2016
260999710932	Men	61	2016	Negative	[43.333,78]	0	Men	0	Men	2016	Negative	0	2016	0	#VALUE!	NA	#VALUE!	NA	#VALUE!	NA	NA	#VALUE!	PREP	NA	2016
260999710958	Men	36	2016	Negative	[32,43.333)	0	Men	0	Men	2016	Negative	0	2016	0	2016	1	#VALUE!	NA	#VALUE!	NA	NA	#VALUE!	PREP	NA	2016
260999710959	Men	42	2016	Negative	[32,43.333)	0	Men	0	Men	2016	Negative	0	2016	0	#VALUE!	NA	#VALUE!	NA	#VALUE!	NA	NA	#VALUE!	PREP	NA	2016
260999711006	Men	27	2016	Negative	[18,32)	0	Men	0	Men	2016	Negative	0	2016	0	#VALUE!	NA	#VALUE!	NA	#VALUE!	NA	NA	#VALUE!	PREP	NA	2016
260999711015	Men	42	2016	Negative	[32,43.333)	0	Men	0	Men	2016	Negative	0	2016	0	2018	1	#VALUE!	NA	#VALUE!	NA	NA	#VALUE!	PREP	NA	2018
260999711019	Men	21	2016	Negative	[18,32)	0	Men	0	Men	2016	Negative	0	2016	0	#VALUE!	NA	#VALUE!	NA	#VALUE!	NA	NA	#VALUE!	PREP	NA	2016
260999711041	Men	28	2016	Negative	[18,32)	0	Men	0	Men	2016	Negative	0	2016	0	#VALUE!	NA	#VALUE!	NA	#VALUE!	NA	NA	#VALUE!	PREP	NA	2016
260999711043	Men	27	2016	Negative	[18,32)	0	Men	0	Men	2016	Negative	0	2016	0	#VALUE!	NA	#VALUE!	NA	#VALUE!	NA	NA	#VALUE!	PREP	NA	2016
260999711049	Men	46	2016	Positive	[43.333,78]	0	Men	0	Men	2016	Positive	0	2016	1	#VALUE!	NA	#VALUE!	NA	#VALUE!	NA	NA	#VALUE!	PREP	NA	2016
260999711051	Men	20	2016	Negative	[18,32)	0	Men	0	Men	2016	Negative	0	2016	0	#VALUE!	NA	#VALUE!	NA	#VALUE!	NA	NA	#VALUE!	PREP	NA	2016
260999711067	Men	39	2016	Positive	[32,43.333)	0	Men	0	Men	2016	Positive	28	2016	1	#VALUE!	NA	2017	1	#VALUE!	NA	1	2017	PREP	1	2016
260999711070	Men	29	2016	Negative	[18,32)	0	Men	0	Men	2016	Negative	0	2016	0	2017	1	2017	1	#VALUE!	NA	1	2017	PREP	2	2017
260999711077	Men	24	2016	Positive	[18,32)	0	Men	0	Men	2016	Positive	1	2016	1	#VALUE!	NA	2016	1	#VALUE!	NA	1	2016	PREP	1	2016
260999711082	Men	42	2016	Negative	[32,43.333)	0	Men	0	Men	2016	Negative	0	2016	0	#VALUE!	NA	#VALUE!	NA	#VALUE!	NA	NA	#VALUE!	PREP	NA	2016
260999711108	Men	31	2016	Negative	[18,32)	0	Men	0	Men	2016	Negative	17	2016	0	#VALUE!	NA	#VALUE!	NA	#VALUE!	NA	NA	#VALUE!	PREP	NA	2016
260999711130	Men	29	2016	Positive	[18,32)	0	Men	0	Men	2016	Positive	0	2016	1	#VALUE!	NA	#VALUE!	NA	#VALUE!	NA	NA	#VALUE!	PREP	NA	2016
260999711131	Men	44	2016	Negative	[43.333,78]	0	Men	0	Men	2016	Negative	0	2016	0	#VALUE!	NA	#VALUE!	NA	#VALUE!	NA	NA	#VALUE!	PREP	NA	2016
260999711152	Men	26	2016	Negative	[18,32)	0	Men	0	Men	2016	Negative	0	2016	0	#VALUE!	NA	#VALUE!	NA	#VALUE!	NA	NA	#VALUE!	PREP	NA	2016
260999711163	Men	33	2016	Negative	[32,43.333)	0	Men	0	Men	2016	Negative	0	2016	0	#VALUE!	NA	#VALUE!	NA	#VALUE!	NA	NA	#VALUE!	PREP	NA	2016
260999711165	Men	27	2016	Negative	[18,32)	0	Men	0	Men	2016	Negative	0	2016	0	2017	1	#VALUE!	NA	#VALUE!	NA	NA	#VALUE!	PREP	NA	2017
260999711173	Men	53	2016	Positive	[43.333,78]	0	Men	0	Men	2016	Positive	30	2016	1	#VALUE!	NA	#VALUE!	NA	2018	1	1	2018	PREP	2	2016
260999711196	Men	54	2016	Positive	[43.333,78]	0	Men	0	Men	2016	Positive	0	2016	1	#VALUE!	NA	#VALUE!	NA	#VALUE!	NA	NA	#VALUE!	PREP	NA	2016
260999711223	Men	44	2016	Negative	[43.333,78]	0	Men	0	Men	2016	Negative	0	2016	0	2016	1	#VALUE!	NA	#VALUE!	NA	NA	#VALUE!	PREP	NA	2016
260999711225	Men	36	2016	Negative	[32,43.333)	0	Men	0	Men	2016	Negative	19	2016	0	#VALUE!	NA	#VALUE!	NA	#VALUE!	NA	NA	#VALUE!	PREP	NA	2016
260999711230	Men	28	2016	Positive	[18,32)	0	Men	0	Men	2016	Positive	0	2016	1	#VALUE!	NA	2017	1	2017	1	1	2017	PREP	3	2016
260999711285	Men	60	2016	Negative	[43.333,78]	0	Men	0	Men	2016	Negative	0	2016	0	#VALUE!	NA	#VALUE!	NA	#VALUE!	NA	NA	#VALUE!	PREP	NA	2016
260999711306	Men	49	2016	Negative	[43.333,78]	0	Men	0	Men	2016	Negative	0	2016	0	#VALUE!	NA	#VALUE!	NA	#VALUE!	NA	NA	#VALUE!	PREP	NA	2016
260999711326	Men	51	2016	Negative	[43.333,78]	0	Men	0	Men	2016	Negative	0	2016	0	#VALUE!	NA	#VALUE!	NA	#VALUE!	NA	NA	#VALUE!	PREP	NA	2016
260999711327	Men	23	2017	Negative	[18,32)	0	Men	0	Men	2017	Negative	20	2017	0	#VALUE!	NA	#VALUE!	NA	#VALUE!	NA	NA	#VALUE!	PREP	NA	2017
260999711328	Men	52	2016	Positive	[43.333,78]	0	Men	0	Men	2016	Positive	0	2016	1	#VALUE!	NA	2020	1	#VALUE!	NA	1	2020	PREP	1	2016
260999711358	Men	48	2016	Positive	[43.333,78]	0	Men	0	Men	2016	Positive	0	2016	1	#VALUE!	NA	2019	1	#VALUE!	NA	1	2019	PREP	1	2016
260999711359	Men	36	2016	Negative	[32,43.333)	0	Men	0	Men	2016	Negative	28	2016	0	#VALUE!	NA	#VALUE!	NA	#VALUE!	NA	NA	#VALUE!	PREP	NA	2016
260999711360	Men	28	2016	Positive	[18,32)	0	Men	0	Men	2016	Positive	0	2016	1	#VALUE!	NA	#VALUE!	NA	#VALUE!	NA	NA	#VALUE!	PREP	NA	2016
260999711362	Men	26	2016	Negative	[18,32)	0	Men	0	Men	2016	Negative	0	2016	0	#VALUE!	NA	#VALUE!	NA	#VALUE!	NA	NA	#VALUE!	PREP	NA	2016
260999711369	Men	36	2016	Negative	[32,43.333)	0	Men	0	Men	2016	Negative	0	2016	0	#VALUE!	NA	#VALUE!	NA	#VALUE!	NA	NA	#VALUE!	PREP	NA	2016
260999711370	Men	50	2016	Positive	[43.333,78]	0	Men	0	Men	2016	Positive	0	2016	1	#VALUE!	NA	#VALUE!	NA	#VALUE!	NA	NA	#VALUE!	PREP	NA	2016
260999711391	Men	55	2016	Positive	[43.333,78]	0	Men	0	Men	2016	Positive	0	2016	1	#VALUE!	NA	#VALUE!	NA	#VALUE!	NA	NA	#VALUE!	PREP	NA	2016
260999711402	Men	32	2016	Negative	[32,43.333)	0	Men	0	Men	2016	Negative	0	2016	0	#VALUE!	NA	#VALUE!	NA	#VALUE!	NA	NA	#VALUE!	PREP	NA	2016
260999711418	Men	40	2016	Positive	[32,43.333)	0	Men	0	Men	2016	Positive	0	2016	1	#VALUE!	NA	#VALUE!	NA	#VALUE!	NA	NA	#VALUE!	PREP	NA	2016
260999711435	Men	44	2016	Negative	[43.333,78]	0	Men	0	Men	2016	Negative	0	2016	0	#VALUE!	NA	#VALUE!	NA	#VALUE!	NA	NA	#VALUE!	PREP	NA	2016
260999711436	Men	45	2016	Negative	[43.333,78]	0	Men	0	Men	2016	Negative	0	2016	0	#VALUE!	NA	#VALUE!	NA	#VALUE!	NA	NA	#VALUE!	PREP	NA	2016
260999711452	Men	42	2016	Positive	[32,43.333)	0	Men	0	Men	2016	Positive	0	2016	1	#VALUE!	NA	#VALUE!	NA	#VALUE!	NA	NA	#VALUE!	PREP	NA	2016
260999711459	Men	41	2016	Negative	[32,43.333)	0	Men	0	Men	2016	Negative	0	2016	0	#VALUE!	NA	#VALUE!	NA	#VALUE!	NA	NA	#VALUE!	PREP	NA	2016
260999711460	Men	56	2016	Negative	[43.333,78]	0	Men	0	Men	2016	Negative	0	2016	0	#VALUE!	NA	#VALUE!	NA	#VALUE!	NA	NA	#VALUE!	PREP	NA	2016
260999711479	Men	65	2016	Positive	[43.333,78]	0	Men	0	Men	2016	Positive	0	2016	1	#VALUE!	NA	2017	1	2018	1	1	2017	PREP	3	2016
260999711490	Men	56	2016	Positive	[43.333,78]	0	Men	0	Men	2016	Positive	0	2016	1	#VALUE!	NA	#VALUE!	NA	#VALUE!	NA	NA	#VALUE!	PREP	NA	2016
260999711497	Men	47	2016	Negative	[43.333,78]	0	Men	0	Men	2016	Negative	0	2016	0	#VALUE!	NA	#VALUE!	NA	#VALUE!	NA	NA	#VALUE!	PREP	NA	2016
260999711519	Men	31	2016	Positive	[18,32)	0	Men	0	Men	2016	Positive	0	2016	1	#VALUE!	NA	#VALUE!	NA	#VALUE!	NA	NA	#VALUE!	PREP	NA	2016
260999711548	Men	50	2017	Positive	[43.333,78]	0	Men	0	Men	2017	Positive	0	2017	1	#VALUE!	NA	#VALUE!	NA	#VALUE!	NA	NA	#VALUE!	PREP	NA	2017
260999711550	Men	50	2016	Positive	[43.333,78]	0	Men	0	Men	2016	Positive	0	2016	1	#VALUE!	NA	#VALUE!	NA	#VALUE!	NA	NA	#VALUE!	PREP	NA	2016
260999711561	Men	38	2016	Negative	[32,43.333)	0	Men	0	Men	2016	Negative	0	2016	0	#VALUE!	NA	#VALUE!	NA	#VALUE!	NA	NA	#VALUE!	PREP	NA	2016
260999711579	Men	42	2016	Negative	[32,43.333)	0	Men	0	Men	2016	Negative	0	2016	0	#VALUE!	NA	#VALUE!	NA	#VALUE!	NA	NA	#VALUE!	PREP	NA	2016
260999711589	Men	22	2016	Negative	[18,32)	0	Men	0	Men	2016	Negative	1	2016	0	#VALUE!	NA	#VALUE!	NA	#VALUE!	NA	NA	#VALUE!	PREP	NA	2016
260999711591	Men	40	2016	Positive	[32,43.333)	0	Men	0	Men	2016	Positive	0	2016	1	#VALUE!	NA	#VALUE!	NA	2019	1	1	2019	PREP	1	2016
260999711600	Men	51	2016	Negative	[43.333,78]	0	Men	0	Men	2016	Negative	0	2016	0	#VALUE!	NA	#VALUE!	NA	#VALUE!	NA	NA	#VALUE!	PREP	NA	2016
260999711601	Men	35	2016	Negative	[32,43.333)	0	Men	0	Men	2016	Negative	0	2016	0	#VALUE!	NA	#VALUE!	NA	#VALUE!	NA	NA	#VALUE!	PREP	NA	2016
260999711613	Men	47	2016	Negative	[43.333,78]	0	Men	0	Men	2016	Negative	0	2016	0	#VALUE!	NA	#VALUE!	NA	#VALUE!	NA	NA	#VALUE!	PREP	NA	2016
260999711614	Men	51	2016	Positive	[43.333,78]	0	Men	0	Men	2016	Positive	0	2016	1	#VALUE!	NA	#VALUE!	NA	#VALUE!	NA	NA	#VALUE!	PREP	NA	2016
260999711636	Men	31	2016	Negative	[18,32)	0	Men	0	Men	2016	Negative	0	2016	0	2017	1	2018	1	#VALUE!	NA	1	2018	PREP	1	2017
260999711640	Men	51	2016	Negative	[43.333,78]	0	Men	0	Men	2016	Negative	0	2016	0	#VALUE!	NA	#VALUE!	NA	#VALUE!	NA	NA	#VALUE!	PREP	NA	2016
260999711647	Men	46	2016	Negative	[43.333,78]	0	Men	0	Men	2016	Negative	0	2016	0	2018	1	#VALUE!	NA	#VALUE!	NA	NA	#VALUE!	PREP	NA	2018
260999711648	Men	46	2016	Negative	[43.333,78]	0	Men	0	Men	2016	Negative	0	2016	0	#VALUE!	NA	#VALUE!	NA	#VALUE!	NA	NA	#VALUE!	PREP	NA	2016
260999711658	Men	29	2016	Positive	[18,32)	0	Men	0	Men	2016	Positive	0	2016	1	#VALUE!	NA	#VALUE!	NA	#VALUE!	NA	NA	#VALUE!	PREP	NA	2016
260999711677	Men	24	2016	Negative	[18,32)	0	Men	0	Men	2016	Negative	1	2016	0	#VALUE!	NA	#VALUE!	NA	#VALUE!	NA	NA	#VALUE!	PREP	NA	2016
260999711691	Men	55	2016	Positive	[43.333,78]	0	Men	0	Men	2016	Positive	0	2016	1	#VALUE!	NA	2018	1	#VALUE!	NA	1	2018	PREP	1	2016
260999711725	Men	35	2016	Negative	[32,43.333)	0	Men	0	Men	2016	Negative	0	2016	0	#VALUE!	NA	#VALUE!	NA	#VALUE!	NA	NA	#VALUE!	PREP	NA	2016
260999711727	Men	37	2016	Negative	[32,43.333)	0	Men	0	Men	2016	Negative	0	2016	0	#VALUE!	NA	#VALUE!	NA	#VALUE!	NA	NA	#VALUE!	PREP	NA	2016
260999711761	Men	24	2016	Positive	[18,32)	0	Men	0	Men	2016	Positive	0	2016	1	#VALUE!	NA	2018	1	2018	1	1	2018	PREP	2	2016
260999711787	Men	43	2016	Positive	[32,43.333)	0	Men	0	Men	2016	Positive	1	2016	1	#VALUE!	NA	#VALUE!	NA	#VALUE!	NA	NA	#VALUE!	PREP	NA	2016
260999711828	Men	66	2016	Negative	[43.333,78]	0	Men	0	Men	2016	Negative	0	2016	0	#VALUE!	NA	#VALUE!	NA	#VALUE!	NA	NA	#VALUE!	PREP	NA	2016
260999711835	Men	42	2016	Negative	[32,43.333)	0	Men	0	Men	2016	Negative	0	2016	0	#VALUE!	NA	#VALUE!	NA	#VALUE!	NA	NA	#VALUE!	PREP	NA	2016
260999711859	Men	38	2016	Negative	[32,43.333)	0	Men	0	Men	2016	Negative	0	2016	0	#VALUE!	NA	#VALUE!	NA	#VALUE!	NA	NA	#VALUE!	PREP	NA	2016
260999711899	Men	55	2016	Negative	[43.333,78]	0	Men	0	Men	2016	Negative	0	2016	0	2018	1	#VALUE!	NA	#VALUE!	NA	NA	#VALUE!	PREP	NA	2018
260999711913	Men	25	2016	Negative	[18,32)	0	Men	0	Men	2016	Negative	0	2016	0	#VALUE!	NA	#VALUE!	NA	#VALUE!	NA	NA	#VALUE!	PREP	NA	2016
260999711926	Men	56	2016	Negative	[43.333,78]	0	Men	0	Men	2016	Negative	1	2016	0	#VALUE!	NA	#VALUE!	NA	#VALUE!	NA	NA	#VALUE!	PREP	NA	2016
260999711941	Men	49	2016	Negative	[43.333,78]	0	Men	0	Men	2016	Negative	0	2016	0	2018	1	#VALUE!	NA	#VALUE!	NA	NA	#VALUE!	PREP	NA	2018
260999711943	Men	27	2016	Negative	[18,32)	0	Men	0	Men	2016	Negative	0	2016	0	#VALUE!	NA	#VALUE!	NA	#VALUE!	NA	NA	#VALUE!	PREP	NA	2016
260999711996	Men	36	2016	Positive	[32,43.333)	0	Men	0	Men	2016	Positive	0	2016	1	#VALUE!	NA	#VALUE!	NA	#VALUE!	NA	NA	#VALUE!	PREP	NA	2016
260999711997	Men	32	2016	Positive	[32,43.333)	0	Men	0	Men	2016	Positive	0	2016	1	#VALUE!	NA	2018	1	#VALUE!	NA	1	2018	PREP	1	2016
260999711998	Men	27	2016	Negative	[18,32)	0	Men	0	Men	2016	Negative	0	2016	0	#VALUE!	NA	#VALUE!	NA	#VALUE!	NA	NA	#VALUE!	PREP	NA	2016
260999712067	Men	38	2017	Negative	[32,43.333)	0	Men	0	Men	2017	Negative	0	2017	0	2017	1	2018	1	#VALUE!	NA	1	2018	PREP	1	2017
260999712152	Men	33	2017	Positive	[32,43.333)	0	Men	0	Men	2017	Positive	0	2017	1	#VALUE!	NA	#VALUE!	NA	#VALUE!	NA	NA	#VALUE!	PREP	NA	2017
260999712187	Men	37	2017	Negative	[32,43.333)	0	Men	0	Men	2017	Negative	0	2017	0	2017	1	2018	1	#VALUE!	NA	1	2018	PREP	1	2017
260999712188	Men	48	2017	Negative	[43.333,78]	0	Men	0	Men	2017	Negative	0	2017	0	2018	1	#VALUE!	NA	#VALUE!	NA	NA	#VALUE!	PREP	NA	2018
260999712209	Men	50	2017	Positive	[43.333,78]	0	Men	0	Men	2017	Positive	30	2017	1	#VALUE!	NA	#VALUE!	NA	#VALUE!	NA	NA	#VALUE!	PREP	NA	2017
260999712361	Men	31	2017	Positive	[18,32)	0	Men	0	Men	2017	Positive	0	2017	1	#VALUE!	NA	#VALUE!	NA	#VALUE!	NA	NA	#VALUE!	PREP	NA	2017
260999712406	Men	23	2017	Negative	[18,32)	0	Men	0	Men	2017	Negative	0	2017	0	#VALUE!	NA	#VALUE!	NA	#VALUE!	NA	NA	#VALUE!	PREP	NA	2017
260999712440	Men	31	2017	Positive	[18,32)	0	Men	0	Men	2017	Positive	0	2017	1	#VALUE!	NA	#VALUE!	NA	#VALUE!	NA	NA	#VALUE!	PREP	NA	2017
260999712471	Men	27	2017	Negative	[18,32)	0	Men	0	Men	2017	Negative	30	2017	0	2017	1	#VALUE!	NA	#VALUE!	NA	NA	#VALUE!	PREP	NA	2017
260999712483	Men	40	2017	Negative	[32,43.333)	0	Men	0	Men	2017	Negative	0	2017	0	2019	1	#VALUE!	NA	#VALUE!	NA	NA	#VALUE!	PREP	NA	2019
260999712487	Men	31	2017	Negative	[18,32)	0	Men	0	Men	2017	Negative	0	2017	0	#VALUE!	NA	#VALUE!	NA	#VALUE!	NA	NA	#VALUE!	PREP	NA	2017
260999712490	Men	34	2017	Negative	[32,43.333)	0	Men	0	Men	2017	Negative	0	2017	0	#VALUE!	NA	#VALUE!	NA	#VALUE!	NA	NA	#VALUE!	PREP	NA	2017
260999712502	Men	36	2017	Positive	[32,43.333)	0	Men	0	Men	2017	Positive	0	2017	1	#VALUE!	NA	#VALUE!	NA	#VALUE!	NA	NA	#VALUE!	PREP	NA	2017
260999712512	Men	54	2017	Positive	[43.333,78]	0	Men	0	Men	2017	Positive	0	2017	1	#VALUE!	NA	#VALUE!	NA	#VALUE!	NA	NA	#VALUE!	PREP	NA	2017
260999712513	Men	37	2017	Positive	[32,43.333)	0	Men	0	Men	2017	Positive	0	2017	1	#VALUE!	NA	#VALUE!	NA	#VALUE!	NA	NA	#VALUE!	PREP	NA	2017
260999712538	Men	57	2017	Positive	[43.333,78]	0	Men	0	Men	2017	Positive	0	2017	1	#VALUE!	NA	2018	1	#VALUE!	NA	1	2018	PREP	1	2017
260999712552	Men	46	2017	Negative	[43.333,78]	0	Men	0	Men	2017	Negative	0	2017	0	2017	1	#VALUE!	NA	#VALUE!	NA	NA	#VALUE!	PREP	NA	2017
260999712622	Men	27	2017	Positive	[18,32)	0	Men	0	Men	2017	Positive	0	2017	1	#VALUE!	NA	#VALUE!	NA	#VALUE!	NA	NA	#VALUE!	PREP	NA	2017
260999712626	Men	45	2017	Positive	[43.333,78]	0	Men	0	Men	2017	Positive	1	2017	1	#VALUE!	NA	#VALUE!	NA	#VALUE!	NA	NA	#VALUE!	PREP	NA	2017
260999712699	Men	48	2017	Positive	[43.333,78]	0	Men	0	Men	2017	Positive	0	2017	1	#VALUE!	NA	#VALUE!	NA	#VALUE!	NA	NA	#VALUE!	PREP	NA	2017
260999712743	Men	37	2017	Negative	[32,43.333)	0	Men	0	Men	2017	Negative	0	2017	0	#VALUE!	NA	#VALUE!	NA	#VALUE!	NA	NA	#VALUE!	PREP	NA	2017
260999712841	Men	32	2017	Negative	[32,43.333)	0	Men	0	Men	2017	Negative	0	2017	0	#VALUE!	NA	#VALUE!	NA	#VALUE!	NA	NA	#VALUE!	PREP	NA	2017
260999712896	Men	64	2017	Positive	[43.333,78]	0	Men	0	Men	2017	Positive	0	2017	1	#VALUE!	NA	#VALUE!	NA	#VALUE!	NA	NA	#VALUE!	PREP	NA	2017
260999712911	Men	49	2017	Positive	[43.333,78]	0	Men	0	Men	2017	Positive	0	2017	1	#VALUE!	NA	#VALUE!	NA	#VALUE!	NA	NA	#VALUE!	PREP	NA	2017
260999712933	Men	56	2017	Negative	[43.333,78]	0	Men	0	Men	2017	Negative	0	2017	0	2017	1	#VALUE!	NA	#VALUE!	NA	NA	#VALUE!	PREP	NA	2017
260999712949	Men	48	2017	Positive	[43.333,78]	0	Men	0	Men	2017	Positive	15	2017	1	#VALUE!	NA	2019	1	#VALUE!	NA	1	2019	PREP	1	2017
260999712959	Men	25	2017	Positive	[18,32)	0	Men	0	Men	2017	Positive	0	2017	1	#VALUE!	NA	2019	1	#VALUE!	NA	1	2019	PREP	1	2017
260999712961	Men	28	2017	Positive	[18,32)	0	Men	0	Men	2017	Positive	0	2017	1	#VALUE!	NA	2018	1	#VALUE!	NA	1	2018	PREP	1	2017
260999712988	Men	28	2017	Positive	[18,32)	0	Men	0	Men	2017	Positive	0	2017	1	#VALUE!	NA	#VALUE!	NA	#VALUE!	NA	NA	#VALUE!	PREP	NA	2017
260999712990	Men	27	2017	Negative	[18,32)	0	Men	0	Men	2017	Negative	0	2017	0	#VALUE!	NA	#VALUE!	NA	#VALUE!	NA	NA	#VALUE!	PREP	NA	2017
260999712996	Men	48	2017	Negative	[43.333,78]	0	Men	0	Men	2017	Negative	0	2017	0	#VALUE!	NA	#VALUE!	NA	#VALUE!	NA	NA	#VALUE!	PREP	NA	2017
260999713010	Men	58	2017	Negative	[43.333,78]	0	Men	0	Men	2017	Negative	0	2017	0	2018	1	#VALUE!	NA	#VALUE!	NA	NA	#VALUE!	PREP	NA	2018
260999713018	Men	36	2017	Negative	[32,43.333)	0	Men	0	Men	2017	Negative	0	2017	0	#VALUE!	NA	#VALUE!	NA	#VALUE!	NA	NA	#VALUE!	PREP	NA	2017
260999713019	Men	59	2017	Negative	[43.333,78]	0	Men	0	Men	2017	Negative	0	2017	0	#VALUE!	NA	#VALUE!	NA	#VALUE!	NA	NA	#VALUE!	PREP	NA	2017
260999713077	Men	46	2017	Negative	[43.333,78]	0	Men	0	Men	2017	Negative	0	2017	0	#VALUE!	NA	#VALUE!	NA	#VALUE!	NA	NA	#VALUE!	PREP	NA	2017
260999713104	Men	33	2017	Positive	[32,43.333)	0	Men	0	Men	2017	Positive	0	2017	1	#VALUE!	NA	#VALUE!	NA	#VALUE!	NA	NA	#VALUE!	PREP	NA	2017
260999713210	Men	23	2017	Negative	[18,32)	0	Men	0	Men	2017	Negative	0	2017	0	#VALUE!	NA	#VALUE!	NA	#VALUE!	NA	NA	#VALUE!	PREP	NA	2017
260999713220	Men	40	2017	Positive	[32,43.333)	0	Men	0	Men	2017	Positive	0	2017	1	#VALUE!	NA	#VALUE!	NA	#VALUE!	NA	NA	#VALUE!	PREP	NA	2017
260999713245	Men	34	2017	Negative	[32,43.333)	0	Men	0	Men	2017	Negative	0	2017	0	#VALUE!	NA	#VALUE!	NA	#VALUE!	NA	NA	#VALUE!	PREP	NA	2017
260999713375	Men	33	2017	Negative	[32,43.333)	0	Men	0	Men	2017	Negative	1	2017	0	#VALUE!	NA	#VALUE!	NA	#VALUE!	NA	NA	#VALUE!	PREP	NA	2017
260999713383	Men	38	2017	Negative	[32,43.333)	0	Men	0	Men	2017	Negative	0	2017	0	#VALUE!	NA	#VALUE!	NA	#VALUE!	NA	NA	#VALUE!	PREP	NA	2017
260999713401	Men	34	2017	Positive	[32,43.333)	0	Men	0	Men	2017	Positive	0	2017	1	#VALUE!	NA	#VALUE!	NA	#VALUE!	NA	NA	#VALUE!	PREP	NA	2017
260999713447	Men	44	2017	Positive	[43.333,78]	0	Men	0	Men	2017	Positive	0	2017	1	#VALUE!	NA	#VALUE!	NA	#VALUE!	NA	NA	#VALUE!	PREP	NA	2017
260999713478	Men	32	2017	Positive	[32,43.333)	0	Men	0	Men	2017	Positive	0	2017	1	#VALUE!	NA	2018	1	#VALUE!	NA	1	2018	PREP	3	2017
260999713552	Men	43	2017	Positive	[32,43.333)	0	Men	0	Men	2017	Positive	0	2017	1	#VALUE!	NA	#VALUE!	NA	#VALUE!	NA	NA	#VALUE!	PREP	NA	2017
260999713573	Men	36	2017	Positive	[32,43.333)	0	Men	0	Men	2017	Positive	0	2017	1	#VALUE!	NA	#VALUE!	NA	#VALUE!	NA	NA	#VALUE!	PREP	NA	2017
260999713595	Men	27	2017	Negative	[18,32)	0	Men	0	Men	2017	Negative	0	2017	0	2018	1	#VALUE!	NA	#VALUE!	NA	NA	#VALUE!	PREP	NA	2018
260999713605	Men	45	2017	Positive	[43.333,78]	0	Men	0	Men	2017	Positive	0	2017	1	#VALUE!	NA	#VALUE!	NA	#VALUE!	NA	NA	#VALUE!	PREP	NA	2017
260999713646	Men	41	2017	Negative	[32,43.333)	0	Men	0	Men	2017	Negative	0	2017	0	#VALUE!	NA	#VALUE!	NA	#VALUE!	NA	NA	#VALUE!	PREP	NA	2017
260999713649	Men	38	2017	Positive	[32,43.333)	0	Men	0	Men	2017	Positive	0	2017	1	#VALUE!	NA	2020	1	#VALUE!	NA	1	2020	PREP	1	2017
260999713787	Men	56	2018	Positive	[43.333,78]	0	Men	0	Men	2018	Positive	0	2018	1	#VALUE!	NA	#VALUE!	NA	#VALUE!	NA	NA	#VALUE!	PREP	NA	2018
260999713840	Men	37	2018	Positive	[32,43.333)	0	Men	0	Men	2018	Positive	7	2018	1	#VALUE!	NA	#VALUE!	NA	#VALUE!	NA	NA	#VALUE!	PREP	NA	2018
260999713850	Men	41	2018	Negative	[32,43.333)	0	Men	0	Men	2018	Negative	0	2018	0	#VALUE!	NA	#VALUE!	NA	#VALUE!	NA	NA	#VALUE!	PREP	NA	2018
260999714254	Men	27	2018	Positive	[18,32)	0	Men	0	Men	2018	Positive	0	2018	1	#VALUE!	NA	#VALUE!	NA	#VALUE!	NA	NA	#VALUE!	PREP	NA	2018
260999714355	Men	31	2018	Positive	[18,32)	0	Men	0	Men	2018	Positive	0	2018	1	#VALUE!	NA	#VALUE!	NA	#VALUE!	NA	NA	#VALUE!	PREP	NA	2018
260999715086	Men	39	2018	Positive	[32,43.333)	0	Men	0	Men	2018	Positive	0	2018	1	#VALUE!	NA	2019	1	#VALUE!	NA	1	2019	PREP	1	2018
260999717528	Men	22	2017	Negative	[18,32)	0	Men	0	Men	2017	Negative	0	2017	0	#VALUE!	NA	#VALUE!	NA	#VALUE!	NA	NA	#VALUE!	PREP	NA	2017
260999720418	Men	34	2018	Positive	[32,43.333)	0	Men	0	Men	2018	Positive	0	2018	1	#VALUE!	NA	2019	1	#VALUE!	NA	1	2019	PREP	1	2018
260999724024	Men	31	2018	Negative	[18,32)	0	Men	0	Men	2018	Negative	0	2018	0	#VALUE!	NA	#VALUE!	NA	#VALUE!	NA	NA	#VALUE!	PREP	NA	2018
300999554063	Men	26	2016	Negative	[18,32)	0	Men	0	Men	2016	Negative	0	2016	0	#VALUE!	NA	#VALUE!	NA	#VALUE!	NA	NA	#VALUE!	PREP	NA	2016
300999554106	Men	54	2016	Positive	[43.333,78]	0	Men	0	Men	2016	Positive	0	2016	1	#VALUE!	NA	#VALUE!	NA	#VALUE!	NA	NA	#VALUE!	PREP	NA	2016
300999554109	Men	46	2016	Negative	[43.333,78]	0	Men	0	Men	2016	Negative	0	2016	0	#VALUE!	NA	#VALUE!	NA	#VALUE!	NA	NA	#VALUE!	PREP	NA	2016
300999554155	Men	38	2016	Negative	[32,43.333)	0	Men	0	Men	2016	Negative	0	2016	0	#VALUE!	NA	#VALUE!	NA	#VALUE!	NA	NA	#VALUE!	PREP	NA	2016
300999554159	Men	44	2016	Negative	[43.333,78]	0	Men	0	Men	2016	Negative	0	2016	0	2017	1	2018	1	#VALUE!	NA	1	2018	PREP	1	2017
300999554182	Men	26	2017	Negative	[18,32)	0	Men	0	Men	2017	Negative	0	2017	0	#VALUE!	NA	#VALUE!	NA	#VALUE!	NA	NA	#VALUE!	PREP	NA	2017
300999554201	Men	57	2016	Negative	[43.333,78]	0	Men	0	Men	2016	Negative	0	2016	0	#VALUE!	NA	#VALUE!	NA	#VALUE!	NA	NA	#VALUE!	PREP	NA	2016
300999554244	Women	39	2017	Negative	[32,43.333)	1	Women	1	Women	2017	Negative	0	2017	0	#VALUE!	NA	#VALUE!	NA	#VALUE!	NA	NA	#VALUE!	PREP	NA	2017
300999554248	Men	30	2017	Negative	[18,32)	0	Men	0	Men	2017	Negative	0	2017	0	#VALUE!	NA	#VALUE!	NA	#VALUE!	NA	NA	#VALUE!	PREP	NA	2017
300999554281	Men	35	2017	Negative	[32,43.333)	0	Men	0	Men	2017	Negative	12	2017	0	#VALUE!	NA	#VALUE!	NA	#VALUE!	NA	NA	#VALUE!	PREP	NA	2017
300999554287	Men	35	2017	Negative	[32,43.333)	0	Men	0	Men	2017	Negative	5	2017	0	#VALUE!	NA	#VALUE!	NA	#VALUE!	NA	NA	#VALUE!	PREP	NA	2017
300999554289	Men	64	2017	Negative	[43.333,78]	0	Men	0	Men	2017	Negative	0	2017	0	#VALUE!	NA	#VALUE!	NA	#VALUE!	NA	NA	#VALUE!	PREP	NA	2017
300999554329	Men	36	2017	Negative	[32,43.333)	0	Men	0	Men	2017	Negative	20	2017	0	#VALUE!	NA	#VALUE!	NA	#VALUE!	NA	NA	#VALUE!	PREP	NA	2017
300999554359	Women	53	2017	Negative	[43.333,78]	1	Women	1	Women	2017	Negative	10	2017	0	#VALUE!	NA	#VALUE!	NA	#VALUE!	NA	NA	#VALUE!	PREP	NA	2017
300999554364	Men	41	2017	Negative	[32,43.333)	0	Men	0	Men	2017	Negative	0	2017	0	#VALUE!	NA	#VALUE!	NA	#VALUE!	NA	NA	#VALUE!	PREP	NA	2017
300999554370	Men	35	2017	Negative	[32,43.333)	0	Men	0	Men	2017	Negative	0	2017	0	#VALUE!	NA	#VALUE!	NA	#VALUE!	NA	NA	#VALUE!	PREP	NA	2017
310998910087	Men	35	2016	Positive	[32,43.333)	0	Men	0	Men	2016	Positive	28	2016	1	#VALUE!	NA	#VALUE!	NA	#VALUE!	NA	NA	#VALUE!	PREP	NA	2016
320999925185	Men	29	2017	Negative	[18,32)	0	Men	0	Men	2017	Negative	3	2017	0	#VALUE!	NA	#VALUE!	NA	#VALUE!	NA	NA	#VALUE!	PREP	NA	2017
320999925329	Men	32	2017	Negative	[32,43.333)	0	Men	0	Men	2017	Negative	3	2017	0	#VALUE!	NA	#VALUE!	NA	#VALUE!	NA	NA	#VALUE!	PREP	NA	2017
320999925419	Men	30	2017	Negative	[18,32)	0	Men	0	Men	2017	Negative	7	2017	0	#VALUE!	NA	#VALUE!	NA	#VALUE!	NA	NA	#VALUE!	PREP	NA	2017
320999925696	Men	41	2017	Negative	[32,43.333)	0	Men	0	Men	2017	Negative	16	2017	0	#VALUE!	NA	#VALUE!	NA	#VALUE!	NA	NA	#VALUE!	PREP	NA	2017
320999925719	Men	27	2016	Positive	[18,32)	0	Men	0	Men	2016	Positive	0	2016	1	#VALUE!	NA	#VALUE!	NA	#VALUE!	NA	NA	#VALUE!	PREP	NA	2016
320999925725	Men	30	2016	Negative	[18,32)	0	Men	0	Men	2016	Negative	23	2016	0	#VALUE!	NA	#VALUE!	NA	#VALUE!	NA	NA	#VALUE!	PREP	NA	2016
320999925731	Men	40	2016	Negative	[32,43.333)	0	Men	0	Men	2016	Negative	0	2016	0	#VALUE!	NA	#VALUE!	NA	#VALUE!	NA	NA	#VALUE!	PREP	NA	2016
320999925751	Men	30	2016	Negative	[18,32)	0	Men	0	Men	2016	Negative	16	2016	0	#VALUE!	NA	#VALUE!	NA	#VALUE!	NA	NA	#VALUE!	PREP	NA	2016
320999925760	Men	39	2016	Negative	[32,43.333)	0	Men	0	Men	2016	Negative	0	2016	0	#VALUE!	NA	#VALUE!	NA	#VALUE!	NA	NA	#VALUE!	PREP	NA	2016
320999925761	Men	29	2016	Negative	[18,32)	0	Men	0	Men	2016	Negative	13	2016	0	#VALUE!	NA	#VALUE!	NA	#VALUE!	NA	NA	#VALUE!	PREP	NA	2016
320999925767	Men	25	2016	Negative	[18,32)	0	Men	0	Men	2017	Negative	26	2017	0	#VALUE!	NA	#VALUE!	NA	#VALUE!	NA	NA	#VALUE!	PREP	NA	2017
320999925784	Men	43	2017	Negative	[32,43.333)	0	Men	0	Men	2017	Negative	0	2017	0	#VALUE!	NA	#VALUE!	NA	#VALUE!	NA	NA	#VALUE!	PREP	NA	2017
320999925791	Men	45	2017	Positive	[43.333,78]	0	Men	0	Men	2017	Positive	11	2017	1	#VALUE!	NA	#VALUE!	NA	#VALUE!	NA	NA	#VALUE!	PREP	NA	2017
320999925803	Men	28	2017	Negative	[18,32)	0	Men	0	Men	2017	Negative	0	2017	0	#VALUE!	NA	#VALUE!	NA	#VALUE!	NA	NA	#VALUE!	PREP	NA	2017
320999925804	Men	29	2017	Negative	[18,32)	0	Men	0	Men	2017	Negative	1	2017	0	#VALUE!	NA	#VALUE!	NA	#VALUE!	NA	NA	#VALUE!	PREP	NA	2017
320999925807	Men	26	2017	Negative	[18,32)	0	Men	0	Men	2017	Negative	0	2017	0	2019	1	#VALUE!	NA	#VALUE!	NA	NA	#VALUE!	PREP	NA	2019
320999925814	Men	25	2017	Negative	[18,32)	0	Men	0	Men	2017	Negative	0	2017	0	#VALUE!	NA	#VALUE!	NA	#VALUE!	NA	NA	#VALUE!	PREP	NA	2017
320999925815	Men	35	2017	Negative	[32,43.333)	0	Men	0	Men	2017	Negative	0	2017	0	#VALUE!	NA	#VALUE!	NA	#VALUE!	NA	NA	#VALUE!	PREP	NA	2017
320999925837	Men	39	2017	Negative	[32,43.333)	0	Men	0	Men	2017	Negative	0	2017	0	2018	1	2019	1	2019	1	1	2019	PREP	1	2018
320999925854	Men	21	2017	Negative	[18,32)	0	Men	0	Men	2017	Negative	0	2017	0	#VALUE!	NA	#VALUE!	NA	#VALUE!	NA	NA	#VALUE!	PREP	NA	2017
320999925855	Men	42	2017	Negative	[32,43.333)	0	Men	0	Men	2017	Negative	0	2017	0	#VALUE!	NA	#VALUE!	NA	#VALUE!	NA	NA	#VALUE!	PREP	NA	2017
320999925877	Men	27	2017	Negative	[18,32)	0	Men	0	Men	2017	Negative	0	2017	0	#VALUE!	NA	#VALUE!	NA	#VALUE!	NA	NA	#VALUE!	PREP	NA	2017
320999925906	Men	33	2017	Negative	[32,43.333)	0	Men	0	Men	2017	Negative	0	2017	0	#VALUE!	NA	#VALUE!	NA	#VALUE!	NA	NA	#VALUE!	PREP	NA	2017
320999925909	Men	38	2017	Negative	[32,43.333)	0	Men	0	Men	2017	Negative	2	2017	0	#VALUE!	NA	#VALUE!	NA	#VALUE!	NA	NA	#VALUE!	PREP	NA	2017
320999925918	Men	51	2017	Negative	[43.333,78]	0	Men	0	Men	2017	Negative	1	2017	0	#VALUE!	NA	#VALUE!	NA	#VALUE!	NA	NA	#VALUE!	PREP	NA	2017
320999925919	Men	41	2017	Negative	[32,43.333)	0	Men	0	Men	2017	Negative	0	2017	0	#VALUE!	NA	#VALUE!	NA	#VALUE!	NA	NA	#VALUE!	PREP	NA	2017
320999925935	Men	33	2017	Negative	[32,43.333)	0	Men	0	Men	2017	Negative	8	2017	0	#VALUE!	NA	#VALUE!	NA	#VALUE!	NA	NA	#VALUE!	PREP	NA	2017
320999925936	Men	47	2017	Negative	[43.333,78]	0	Men	0	Men	2017	Negative	3	2017	0	#VALUE!	NA	#VALUE!	NA	#VALUE!	NA	NA	#VALUE!	PREP	NA	2017
320999925937	Men	46	2017	Positive	[43.333,78]	0	Men	0	Men	2017	Positive	6	2017	1	#VALUE!	NA	#VALUE!	NA	#VALUE!	NA	NA	#VALUE!	PREP	NA	2017
320999925965	Men	36	2017	Negative	[32,43.333)	0	Men	0	Men	2017	Negative	1	2017	0	2019	1	#VALUE!	NA	#VALUE!	NA	NA	#VALUE!	PREP	NA	2019
320999925966	Men	29	2017	Negative	[18,32)	0	Men	0	Men	2017	Negative	1	2017	0	#VALUE!	NA	#VALUE!	NA	#VALUE!	NA	NA	#VALUE!	PREP	NA	2017
320999925971	Men	30	2017	Negative	[18,32)	0	Men	0	Men	2017	Negative	21	2017	0	#VALUE!	NA	#VALUE!	NA	#VALUE!	NA	NA	#VALUE!	PREP	NA	2017
320999925975	Men	44	2017	Negative	[43.333,78]	0	Men	0	Men	2017	Negative	0	2017	0	#VALUE!	NA	#VALUE!	NA	#VALUE!	NA	NA	#VALUE!	PREP	NA	2017
320999925978	Men	38	2017	Negative	[32,43.333)	0	Men	0	Men	2017	Negative	1	2017	0	#VALUE!	NA	#VALUE!	NA	#VALUE!	NA	NA	#VALUE!	PREP	NA	2017
320999925982	Men	26	2017	Negative	[18,32)	0	Men	0	Men	2017	Negative	17	2017	0	#VALUE!	NA	#VALUE!	NA	#VALUE!	NA	NA	#VALUE!	PREP	NA	2017
320999925983	Men	27	2017	Negative	[18,32)	0	Men	0	Men	2017	Negative	14	2017	0	2018	1	#VALUE!	NA	#VALUE!	NA	NA	#VALUE!	PREP	NA	2018
320999925984	Men	26	2017	Negative	[18,32)	0	Men	0	Men	2017	Negative	15	2017	0	#VALUE!	NA	#VALUE!	NA	#VALUE!	NA	NA	#VALUE!	PREP	NA	2017
320999925986	Men	22	2017	Negative	[18,32)	0	Men	0	Men	2017	Negative	12	2017	0	#VALUE!	NA	#VALUE!	NA	#VALUE!	NA	NA	#VALUE!	PREP	NA	2017
320999925987	Men	28	2017	Positive	[18,32)	0	Men	0	Men	2017	Positive	1	2017	1	#VALUE!	NA	#VALUE!	NA	#VALUE!	NA	NA	#VALUE!	PREP	NA	2017
320999925990	Men	31	2017	Negative	[18,32)	0	Men	0	Men	2017	Negative	0	2017	0	#VALUE!	NA	#VALUE!	NA	#VALUE!	NA	NA	#VALUE!	PREP	NA	2017
320999925995	Men	37	2017	Negative	[32,43.333)	0	Men	0	Men	2017	Negative	0	2017	0	#VALUE!	NA	#VALUE!	NA	#VALUE!	NA	NA	#VALUE!	PREP	NA	2017
320999925999	Men	37	2017	Negative	[32,43.333)	0	Men	0	Men	2017	Negative	0	2017	0	2018	1	#VALUE!	NA	#VALUE!	NA	NA	#VALUE!	PREP	NA	2018
320999926028	Men	33	2017	Negative	[32,43.333)	0	Men	0	Men	2017	Negative	7	2017	0	#VALUE!	NA	#VALUE!	NA	#VALUE!	NA	NA	#VALUE!	PREP	NA	2017
320999926031	Men	35	2017	Negative	[32,43.333)	0	Men	0	Men	2017	Negative	11	2017	0	2019	1	#VALUE!	NA	#VALUE!	NA	NA	#VALUE!	PREP	NA	2019
320999926044	Men	27	2017	Negative	[18,32)	0	Men	0	Men	2017	Negative	0	2017	0	#VALUE!	NA	#VALUE!	NA	#VALUE!	NA	NA	#VALUE!	PREP	NA	2017
320999926045	Men	48	2017	Positive	[43.333,78]	0	Men	0	Men	2017	Positive	0	2017	1	#VALUE!	NA	#VALUE!	NA	#VALUE!	NA	NA	#VALUE!	PREP	NA	2017
320999926058	Men	48	2017	Negative	[43.333,78]	0	Men	0	Men	2017	Negative	1	2017	0	#VALUE!	NA	#VALUE!	NA	#VALUE!	NA	NA	#VALUE!	PREP	NA	2017
320999926091	Men	58	2017	Negative	[43.333,78]	0	Men	0	Men	2017	Negative	1	2017	0	#VALUE!	NA	#VALUE!	NA	#VALUE!	NA	NA	#VALUE!	PREP	NA	2017
320999926107	Men	48	2018	Negative	[43.333,78]	0	Men	0	Men	2018	Negative	0	2018	0	#VALUE!	NA	#VALUE!	NA	#VALUE!	NA	NA	#VALUE!	PREP	NA	2018
320999926109	Men	33	2018	Negative	[32,43.333)	0	Men	0	Men	2018	Negative	21	2018	0	#VALUE!	NA	#VALUE!	NA	#VALUE!	NA	NA	#VALUE!	PREP	NA	2018
320999926119	Men	38	2018	Negative	[32,43.333)	0	Men	0	Men	2018	Negative	1	2018	0	#VALUE!	NA	#VALUE!	NA	#VALUE!	NA	NA	#VALUE!	PREP	NA	2018
320999926150	Men	38	2018	Negative	[32,43.333)	0	Men	0	Men	2018	Negative	0	2018	0	#VALUE!	NA	#VALUE!	NA	#VALUE!	NA	NA	#VALUE!	PREP	NA	2018
320999926159	Men	41	2018	Negative	[32,43.333)	0	Men	0	Men	2018	Negative	0	2018	0	#VALUE!	NA	#VALUE!	NA	#VALUE!	NA	NA	#VALUE!	PREP	NA	2018
320999926163	Men	36	2018	Negative	[32,43.333)	0	Men	0	Men	2018	Negative	1	2018	0	#VALUE!	NA	#VALUE!	NA	#VALUE!	NA	NA	#VALUE!	PREP	NA	2018
320999926165	Men	48	2018	Negative	[43.333,78]	0	Men	0	Men	2018	Negative	0	2018	0	#VALUE!	NA	#VALUE!	NA	#VALUE!	NA	NA	#VALUE!	PREP	NA	2018
320999926185	Men	47	2018	Negative	[43.333,78]	0	Men	0	Men	2018	Negative	4	2018	0	#VALUE!	NA	#VALUE!	NA	#VALUE!	NA	NA	#VALUE!	PREP	NA	2018
320999926204	Men	49	2018	Negative	[43.333,78]	0	Men	0	Men	2018	Negative	4	2018	0	#VALUE!	NA	#VALUE!	NA	#VALUE!	NA	NA	#VALUE!	PREP	NA	2018
320999926205	Men	54	2018	Negative	[43.333,78]	0	Men	0	Men	2018	Negative	0	2018	0	#VALUE!	NA	#VALUE!	NA	#VALUE!	NA	NA	#VALUE!	PREP	NA	2018
320999926206	Men	48	2018	Negative	[43.333,78]	0	Men	0	Men	2018	Negative	3	2018	0	#VALUE!	NA	#VALUE!	NA	#VALUE!	NA	NA	#VALUE!	PREP	NA	2018
320999926209	Men	35	2018	Negative	[32,43.333)	0	Men	0	Men	2018	Negative	2	2018	0	#VALUE!	NA	#VALUE!	NA	#VALUE!	NA	NA	#VALUE!	PREP	NA	2018
320999926215	Men	49	2018	Negative	[43.333,78]	0	Men	0	Men	2018	Negative	2	2018	0	#VALUE!	NA	#VALUE!	NA	#VALUE!	NA	NA	#VALUE!	PREP	NA	2018
320999926219	Men	27	2018	Negative	[18,32)	0	Men	0	Men	2018	Negative	7	2018	0	#VALUE!	NA	#VALUE!	NA	#VALUE!	NA	NA	#VALUE!	PREP	NA	2018
320999926257	Men	53	2018	Negative	[43.333,78]	0	Men	0	Men	2018	Negative	7	2018	0	#VALUE!	NA	#VALUE!	NA	#VALUE!	NA	NA	#VALUE!	PREP	NA	2018
320999926261	Men	28	2018	Negative	[18,32)	0	Men	0	Men	2018	Negative	1	2018	0	2019	1	#VALUE!	NA	#VALUE!	NA	NA	#VALUE!	PREP	NA	2019
320999926262	Men	26	2018	Negative	[18,32)	0	Men	0	Men	2018	Negative	0	2018	0	#VALUE!	NA	#VALUE!	NA	#VALUE!	NA	NA	#VALUE!	PREP	NA	2018
320999926271	Men	40	2018	Positive	[32,43.333)	0	Men	0	Men	2018	Positive	6	2018	1	#VALUE!	NA	#VALUE!	NA	#VALUE!	NA	NA	#VALUE!	PREP	NA	2018
320999926278	Men	28	2018	Negative	[18,32)	0	Men	0	Men	2018	Negative	0	2018	0	2019	1	#VALUE!	NA	#VALUE!	NA	NA	#VALUE!	PREP	NA	2019
320999926287	Men	29	2018	Negative	[18,32)	0	Men	0	Men	2018	Negative	0	2018	0	#VALUE!	NA	#VALUE!	NA	#VALUE!	NA	NA	#VALUE!	PREP	NA	2018
320999926288	Men	22	2018	Negative	[18,32)	0	Men	0	Men	2018	Negative	22	2018	0	#VALUE!	NA	#VALUE!	NA	#VALUE!	NA	NA	#VALUE!	PREP	NA	2018
320999926289	Men	34	2018	Negative	[32,43.333)	0	Men	0	Men	2018	Negative	1	2018	0	#VALUE!	NA	#VALUE!	NA	#VALUE!	NA	NA	#VALUE!	PREP	NA	2018
320999926315	Men	36	2018	Negative	[32,43.333)	0	Men	0	Men	2018	Negative	7	2018	0	#VALUE!	NA	#VALUE!	NA	#VALUE!	NA	NA	#VALUE!	PREP	NA	2018
320999926323	Men	33	2018	Negative	[32,43.333)	0	Men	0	Men	2018	Negative	24	2018	0	#VALUE!	NA	#VALUE!	NA	#VALUE!	NA	NA	#VALUE!	PREP	NA	2018
320999926337	Men	56	2018	Positive	[43.333,78]	0	Men	0	Men	2018	Positive	7	2018	1	#VALUE!	NA	#VALUE!	NA	#VALUE!	NA	NA	#VALUE!	PREP	NA	2018
320999926340	Men	57	2018	Negative	[43.333,78]	0	Men	0	Men	2018	Negative	2	2018	0	#VALUE!	NA	#VALUE!	NA	#VALUE!	NA	NA	#VALUE!	PREP	NA	2018
320999926344	Men	39	2018	Negative	[32,43.333)	0	Men	0	Men	2018	Negative	2	2018	0	#VALUE!	NA	#VALUE!	NA	#VALUE!	NA	NA	#VALUE!	PREP	NA	2018
320999926345	Men	27	2018	Negative	[18,32)	0	Men	0	Men	2018	Negative	1	2018	0	#VALUE!	NA	#VALUE!	NA	#VALUE!	NA	NA	#VALUE!	PREP	NA	2018
320999926351	Men	42	2018	Positive	[32,43.333)	0	Men	0	Men	2018	Positive	0	2018	1	#VALUE!	NA	#VALUE!	NA	#VALUE!	NA	NA	#VALUE!	PREP	NA	2018
320999926352	Men	30	2018	Negative	[18,32)	0	Men	0	Men	2018	Negative	2	2018	0	#VALUE!	NA	#VALUE!	NA	#VALUE!	NA	NA	#VALUE!	PREP	NA	2018
320999926359	Men	48	2018	Negative	[43.333,78]	0	Men	0	Men	2018	Negative	1	2018	0	#VALUE!	NA	#VALUE!	NA	#VALUE!	NA	NA	#VALUE!	PREP	NA	2018
320999926360	Men	51	2018	Negative	[43.333,78]	0	Men	0	Men	2018	Negative	1	2018	0	#VALUE!	NA	#VALUE!	NA	#VALUE!	NA	NA	#VALUE!	PREP	NA	2018
320999926391	Men	32	2018	Negative	[32,43.333)	0	Men	0	Men	2018	Negative	24	2018	0	#VALUE!	NA	#VALUE!	NA	#VALUE!	NA	NA	#VALUE!	PREP	NA	2018
320999926401	Men	48	2018	Negative	[43.333,78]	0	Men	0	Men	2018	Negative	3	2018	0	#VALUE!	NA	#VALUE!	NA	#VALUE!	NA	NA	#VALUE!	PREP	NA	2018
320999926402	Men	36	2018	Negative	[32,43.333)	0	Men	0	Men	2018	Negative	2	2018	0	2019	1	#VALUE!	NA	#VALUE!	NA	NA	#VALUE!	PREP	NA	2019
320999926411	Men	31	2018	Negative	[18,32)	0	Men	0	Men	2018	Negative	1	2018	0	2020	1	#VALUE!	NA	#VALUE!	NA	NA	#VALUE!	PREP	NA	2020
320999926412	Men	25	2018	Negative	[18,32)	0	Men	0	Men	2018	Negative	22	2018	0	#VALUE!	NA	#VALUE!	NA	#VALUE!	NA	NA	#VALUE!	PREP	NA	2018
320999926418	Men	27	2018	Negative	[18,32)	0	Men	0	Men	2018	Negative	4	2018	0	#VALUE!	NA	#VALUE!	NA	#VALUE!	NA	NA	#VALUE!	PREP	NA	2018
320999926419	Men	31	2018	Positive	[18,32)	0	Men	0	Men	2018	Positive	1	2018	1	#VALUE!	NA	#VALUE!	NA	#VALUE!	NA	NA	#VALUE!	PREP	NA	2018
320999926423	Men	32	2018	Negative	[32,43.333)	0	Men	0	Men	2018	Negative	6	2018	0	#VALUE!	NA	#VALUE!	NA	#VALUE!	NA	NA	#VALUE!	PREP	NA	2018
320999926425	Men	38	2018	Negative	[32,43.333)	0	Men	0	Men	2018	Negative	1	2018	0	#VALUE!	NA	#VALUE!	NA	#VALUE!	NA	NA	#VALUE!	PREP	NA	2018
320999926426	Men	35	2018	Negative	[32,43.333)	0	Men	0	Men	2018	Negative	1	2018	0	#VALUE!	NA	#VALUE!	NA	#VALUE!	NA	NA	#VALUE!	PREP	NA	2018
320999926428	Men	24	2018	Negative	[18,32)	0	Men	0	Men	2018	Negative	1	2018	0	#VALUE!	NA	#VALUE!	NA	#VALUE!	NA	NA	#VALUE!	PREP	NA	2018
320999926432	Men	29	2018	Negative	[18,32)	0	Men	0	Men	2018	Negative	1	2018	0	2019	1	#VALUE!	NA	#VALUE!	NA	NA	#VALUE!	PREP	NA	2019
320999926439	Men	42	2018	Negative	[32,43.333)	0	Men	0	Men	2019	Negative	22	2019	0	#VALUE!	NA	#VALUE!	NA	#VALUE!	NA	NA	#VALUE!	PREP	NA	2019
320999926459	Men	29	2019	Negative	[18,32)	0	Men	0	Men	2019	Negative	23	2019	0	#VALUE!	NA	#VALUE!	NA	#VALUE!	NA	NA	#VALUE!	PREP	NA	2019
320999926460	Men	22	2019	Negative	[18,32)	0	Men	0	Men	2019	Negative	1	2019	0	#VALUE!	NA	#VALUE!	NA	#VALUE!	NA	NA	#VALUE!	PREP	NA	2019
320999926466	Men	33	2019	Negative	[32,43.333)	0	Men	0	Men	2019	Negative	1	2019	0	#VALUE!	NA	#VALUE!	NA	#VALUE!	NA	NA	#VALUE!	PREP	NA	2019
320999926473	Men	28	2019	Negative	[18,32)	0	Men	0	Men	2019	Negative	17	2019	0	#VALUE!	NA	#VALUE!	NA	#VALUE!	NA	NA	#VALUE!	PREP	NA	2019
320999926479	Men	42	2019	Positive	[32,43.333)	0	Men	0	Men	2019	Positive	2	2019	1	#VALUE!	NA	#VALUE!	NA	#VALUE!	NA	NA	#VALUE!	PREP	NA	2019
320999926480	Men	20	2019	Negative	[18,32)	0	Men	0	Men	2019	Negative	2	2019	0	#VALUE!	NA	#VALUE!	NA	#VALUE!	NA	NA	#VALUE!	PREP	NA	2019
320999926487	Men	52	2019	Negative	[43.333,78]	0	Men	0	Men	2019	Negative	3	2019	0	#VALUE!	NA	#VALUE!	NA	#VALUE!	NA	NA	#VALUE!	PREP	NA	2019
320999926498	Men	26	2019	Negative	[18,32)	0	Men	0	Men	2019	Negative	1	2019	0	#VALUE!	NA	#VALUE!	NA	#VALUE!	NA	NA	#VALUE!	PREP	NA	2019
320999926500	Men	31	2019	Negative	[18,32)	0	Men	0	Men	2019	Negative	14	2019	0	#VALUE!	NA	#VALUE!	NA	#VALUE!	NA	NA	#VALUE!	PREP	NA	2019
320999926501	Men	41	2019	Negative	[32,43.333)	0	Men	0	Men	2019	Negative	18	2019	0	#VALUE!	NA	#VALUE!	NA	#VALUE!	NA	NA	#VALUE!	PREP	NA	2019
320999926507	Men	29	2019	Negative	[18,32)	0	Men	0	Men	2019	Negative	3	2019	0	#VALUE!	NA	#VALUE!	NA	#VALUE!	NA	NA	#VALUE!	PREP	NA	2019
320999926509	Men	34	2019	Negative	[32,43.333)	0	Men	0	Men	2019	Negative	0	2019	0	#VALUE!	NA	#VALUE!	NA	#VALUE!	NA	NA	#VALUE!	PREP	NA	2019
320999926514	Men	25	2019	Negative	[18,32)	0	Men	0	Men	2019	Negative	0	2019	0	#VALUE!	NA	#VALUE!	NA	#VALUE!	NA	NA	#VALUE!	PREP	NA	2019
320999926519	Men	28	2019	Positive	[18,32)	0	Men	0	Men	2019	Positive	1	2019	1	#VALUE!	NA	#VALUE!	NA	#VALUE!	NA	NA	#VALUE!	PREP	NA	2019
320999926522	Men	51	2019	Negative	[43.333,78]	0	Men	0	Men	2019	Negative	14	2019	0	#VALUE!	NA	#VALUE!	NA	#VALUE!	NA	NA	#VALUE!	PREP	NA	2019
320999926536	Men	25	2019	Negative	[18,32)	0	Men	0	Men	2019	Negative	27	2019	0	#VALUE!	NA	#VALUE!	NA	#VALUE!	NA	NA	#VALUE!	PREP	NA	2019
320999926544	Men	37	2019	Negative	[32,43.333)	0	Men	0	Men	2019	Negative	1	2019	0	#VALUE!	NA	#VALUE!	NA	#VALUE!	NA	NA	#VALUE!	PREP	NA	2019
320999926545	Men	42	2019	Negative	[32,43.333)	0	Men	0	Men	2019	Negative	17	2019	0	#VALUE!	NA	#VALUE!	NA	#VALUE!	NA	NA	#VALUE!	PREP	NA	2019
320999926555	Men	42	2019	Positive	[32,43.333)	0	Men	0	Men	2019	Positive	1	2019	1	#VALUE!	NA	#VALUE!	NA	#VALUE!	NA	NA	#VALUE!	PREP	NA	2019
320999926569	Men	24	2019	Positive	[18,32)	0	Men	0	Men	2019	Positive	3	2019	1	#VALUE!	NA	#VALUE!	NA	#VALUE!	NA	NA	#VALUE!	PREP	NA	2019
320999926597	Men	21	2019	Negative	[18,32)	0	Men	0	Men	2019	Negative	0	2019	0	#VALUE!	NA	#VALUE!	NA	#VALUE!	NA	NA	#VALUE!	PREP	NA	2019
320999926601	Men	34	2019	Negative	[32,43.333)	0	Men	0	Men	2019	Negative	6	2019	0	#VALUE!	NA	#VALUE!	NA	#VALUE!	NA	NA	#VALUE!	PREP	NA	2019
320999926621	Men	28	2019	Positive	[18,32)	0	Men	0	Men	2019	Positive	1	2019	1	#VALUE!	NA	#VALUE!	NA	#VALUE!	NA	NA	#VALUE!	PREP	NA	2019
330999704356	Men	33	2016	Positive	[32,43.333)	0	Men	0	Men	2016	Positive	0	2016	1	#VALUE!	NA	#VALUE!	NA	#VALUE!	NA	NA	#VALUE!	PREP	NA	2016
330999704577	Men	23	2017	Positive	[18,32)	0	Men	0	Men	2017	Positive	0	2017	1	#VALUE!	NA	#VALUE!	NA	#VALUE!	NA	NA	#VALUE!	PREP	NA	2017
330999704852	Men	42	2016	Negative	[32,43.333)	0	Men	0	Men	2016	Negative	0	2016	0	#VALUE!	NA	#VALUE!	NA	#VALUE!	NA	NA	#VALUE!	PREP	NA	2016
330999704928	Men	46	2017	Negative	[43.333,78]	0	Men	0	Men	2017	Negative	0	2017	0	#VALUE!	NA	#VALUE!	NA	#VALUE!	NA	NA	#VALUE!	PREP	NA	2017
330999704959	Men	41	2016	Positive	[32,43.333)	0	Men	0	Men	2016	Positive	0	2016	1	#VALUE!	NA	2019	1	#VALUE!	NA	1	2019	PREP	1	2016
330999705036	Men	31	2017	Positive	[18,32)	0	Men	0	Men	2017	Positive	28	2017	1	#VALUE!	NA	2019	1	#VALUE!	NA	1	2019	PREP	1	2017
330999705090	Men	38	2017	Negative	[32,43.333)	0	Men	0	Men	2017	Negative	0	2017	0	#VALUE!	NA	#VALUE!	NA	#VALUE!	NA	NA	#VALUE!	PREP	NA	2017
330999705312	Men	31	2017	Negative	[18,32)	0	Men	0	Men	2017	Negative	0	2017	0	#VALUE!	NA	#VALUE!	NA	#VALUE!	NA	NA	#VALUE!	PREP	NA	2017
330999705432	Men	43	2017	Negative	[32,43.333)	0	Men	0	Men	2017	Negative	0	2017	0	#VALUE!	NA	#VALUE!	NA	#VALUE!	NA	NA	#VALUE!	PREP	NA	2017
330999705502	Men	27	2017	Negative	[18,32)	0	Men	0	Men	2017	Negative	0	2017	0	#VALUE!	NA	#VALUE!	NA	#VALUE!	NA	NA	#VALUE!	PREP	NA	2017
330999705716	Men	36	2017	Negative	[32,43.333)	0	Men	0	Men	2017	Negative	0	2017	0	#VALUE!	NA	#VALUE!	NA	#VALUE!	NA	NA	#VALUE!	PREP	NA	2017
330999705789	Men	30	2017	Positive	[18,32)	0	Men	0	Men	2017	Positive	0	2017	1	#VALUE!	NA	#VALUE!	NA	#VALUE!	NA	NA	#VALUE!	PREP	NA	2017
330999705831	Men	43	2017	Positive	[32,43.333)	0	Men	0	Men	2017	Positive	0	2017	1	#VALUE!	NA	#VALUE!	NA	#VALUE!	NA	NA	#VALUE!	PREP	NA	2017
330999705878	Men	51	2017	Negative	[43.333,78]	0	Men	0	Men	2017	Negative	0	2017	0	#VALUE!	NA	#VALUE!	NA	#VALUE!	NA	NA	#VALUE!	PREP	NA	2017
330999706733	Men	31	2016	Negative	[18,32)	0	Men	0	Men	2016	Negative	0	2016	0	#VALUE!	NA	#VALUE!	NA	#VALUE!	NA	NA	#VALUE!	PREP	NA	2016
330999707638	Men	42	2018	Negative	[32,43.333)	0	Men	0	Men	2018	Negative	0	2018	0	#VALUE!	NA	#VALUE!	NA	#VALUE!	NA	NA	#VALUE!	PREP	NA	2018
340998438817	Men	56	2016	Negative	[43.333,78]	0	Men	0	Men	2016	Negative	0	2016	0	#VALUE!	NA	#VALUE!	NA	#VALUE!	NA	NA	#VALUE!	PREP	NA	2016
340998439322	Men	34	2016	Positive	[32,43.333)	0	Men	0	Men	2016	Positive	0	2016	1	#VALUE!	NA	#VALUE!	NA	#VALUE!	NA	NA	#VALUE!	PREP	NA	2016
340998439355	Men	50	2016	Positive	[43.333,78]	0	Men	0	Men	2016	Positive	21	2016	1	#VALUE!	NA	#VALUE!	NA	#VALUE!	NA	NA	#VALUE!	PREP	NA	2016
340998439467	Men	51	2017	Positive	[43.333,78]	0	Men	0	Men	2017	Positive	0	2017	1	#VALUE!	NA	#VALUE!	NA	#VALUE!	NA	NA	#VALUE!	PREP	NA	2017
340998439475	Men	57	2018	Positive	[43.333,78]	0	Men	0	Men	2018	Positive	0	2018	1	#VALUE!	NA	#VALUE!	NA	#VALUE!	NA	NA	#VALUE!	PREP	NA	2018
340998439521	Men	30	2017	Negative	[18,32)	0	Men	0	Men	2017	Negative	0	2017	0	2018	1	#VALUE!	NA	#VALUE!	NA	NA	#VALUE!	PREP	NA	2018
340998439540	Men	56	2017	Negative	[43.333,78]	0	Men	0	Men	2017	Negative	0	2017	0	#VALUE!	NA	#VALUE!	NA	#VALUE!	NA	NA	#VALUE!	PREP	NA	2017
340998439668	Men	54	2017	Negative	[43.333,78]	0	Men	0	Men	2017	Negative	0	2017	0	#VALUE!	NA	#VALUE!	NA	#VALUE!	NA	NA	#VALUE!	PREP	NA	2017
340998439723	Men	53	2017	Positive	[43.333,78]	0	Men	0	Men	2017	Positive	0	2017	1	#VALUE!	NA	#VALUE!	NA	#VALUE!	NA	NA	#VALUE!	PREP	NA	2017
340998439828	Men	48	2017	Positive	[43.333,78]	0	Men	0	Men	2017	Positive	28	2017	1	#VALUE!	NA	#VALUE!	NA	#VALUE!	NA	NA	#VALUE!	PREP	NA	2017
340998439830	Men	42	2017	Negative	[32,43.333)	0	Men	0	Men	2017	Negative	0	2017	0	#VALUE!	NA	#VALUE!	NA	#VALUE!	NA	NA	#VALUE!	PREP	NA	2017
340998439867	Men	59	2017	Negative	[43.333,78]	0	Men	0	Men	2017	Negative	28	2017	0	#VALUE!	NA	#VALUE!	NA	#VALUE!	NA	NA	#VALUE!	PREP	NA	2017
340998439868	Men	33	2017	Negative	[32,43.333)	0	Men	0	Men	2017	Negative	0	2017	0	2018	1	#VALUE!	NA	#VALUE!	NA	NA	#VALUE!	PREP	NA	2018
340998439963	Men	54	2017	Negative	[43.333,78]	0	Men	0	Men	2017	Negative	0	2017	0	#VALUE!	NA	#VALUE!	NA	#VALUE!	NA	NA	#VALUE!	PREP	NA	2017
340998439983	Men	43	2017	Positive	[32,43.333)	0	Men	0	Men	2017	Positive	0	2017	1	#VALUE!	NA	#VALUE!	NA	#VALUE!	NA	NA	#VALUE!	PREP	NA	2017
340998440051	Men	45	2017	Negative	[43.333,78]	0	Men	0	Men	2017	Negative	0	2017	0	#VALUE!	NA	#VALUE!	NA	#VALUE!	NA	NA	#VALUE!	PREP	NA	2017
340998440076	Men	45	2017	Negative	[43.333,78]	0	Men	0	Men	2017	Negative	0	2017	0	#VALUE!	NA	#VALUE!	NA	#VALUE!	NA	NA	#VALUE!	PREP	NA	2017
340998440087	Men	43	2017	Negative	[32,43.333)	0	Men	0	Men	2017	Negative	0	2017	0	#VALUE!	NA	#VALUE!	NA	#VALUE!	NA	NA	#VALUE!	PREP	NA	2017
340998440130	Men	44	2017	Negative	[43.333,78]	0	Men	0	Men	2017	Negative	0	2017	0	#VALUE!	NA	#VALUE!	NA	#VALUE!	NA	NA	#VALUE!	PREP	NA	2017
340998440162	Men	55	2017	Negative	[43.333,78]	0	Men	0	Men	2017	Negative	0	2017	0	#VALUE!	NA	#VALUE!	NA	#VALUE!	NA	NA	#VALUE!	PREP	NA	2017
340998440175	Men	41	2017	Negative	[32,43.333)	0	Men	0	Men	2017	Negative	0	2017	0	#VALUE!	NA	#VALUE!	NA	#VALUE!	NA	NA	#VALUE!	PREP	NA	2017
340998440204	Men	60	2017	Positive	[43.333,78]	0	Men	0	Men	2017	Positive	0	2017	1	#VALUE!	NA	#VALUE!	NA	#VALUE!	NA	NA	#VALUE!	PREP	NA	2017
340998440271	Men	51	2017	Positive	[43.333,78]	0	Men	0	Men	2017	Positive	0	2017	1	#VALUE!	NA	#VALUE!	NA	#VALUE!	NA	NA	#VALUE!	PREP	NA	2017
340998440310	Men	27	2017	Positive	[18,32)	0	Men	0	Men	2017	Positive	0	2017	1	#VALUE!	NA	2019	1	#VALUE!	NA	1	2019	PREP	1	2017
340998440319	Men	52	2017	Negative	[43.333,78]	0	Men	0	Men	2017	Negative	0	2017	0	2019	1	#VALUE!	NA	#VALUE!	NA	NA	#VALUE!	PREP	NA	2019
340998440408	Men	32	2017	Negative	[32,43.333)	0	Men	0	Men	2017	Negative	0	2017	0	#VALUE!	NA	#VALUE!	NA	#VALUE!	NA	NA	#VALUE!	PREP	NA	2017
340998440483	Men	46	2018	Negative	[43.333,78]	0	Men	0	Men	2018	Negative	0	2018	0	2019	1	#VALUE!	NA	#VALUE!	NA	NA	#VALUE!	PREP	NA	2019
340998440541	Men	22	2018	Negative	[18,32)	0	Men	0	Men	2018	Negative	1	2018	0	#VALUE!	NA	#VALUE!	NA	#VALUE!	NA	NA	#VALUE!	PREP	NA	2018
340998440557	Men	45	2018	Positive	[43.333,78]	0	Men	0	Men	2018	Positive	0	2018	1	#VALUE!	NA	2019	1	#VALUE!	NA	1	2019	PREP	1	2018
340998440639	Men	38	2018	Negative	[32,43.333)	0	Men	0	Men	2018	Negative	0	2018	0	#VALUE!	NA	#VALUE!	NA	#VALUE!	NA	NA	#VALUE!	PREP	NA	2018
340998440641	Men	53	2018	Negative	[43.333,78]	0	Men	0	Men	2018	Negative	28	2018	0	#VALUE!	NA	#VALUE!	NA	#VALUE!	NA	NA	#VALUE!	PREP	NA	2018
340998440784	Men	43	2018	Negative	[32,43.333)	0	Men	0	Men	2018	Negative	0	2018	0	#VALUE!	NA	#VALUE!	NA	#VALUE!	NA	NA	#VALUE!	PREP	NA	2018
340998440900	Men	48	2018	Negative	[43.333,78]	0	Men	0	Men	2018	Negative	0	2018	0	#VALUE!	NA	#VALUE!	NA	#VALUE!	NA	NA	#VALUE!	PREP	NA	2018
340998440940	Men	51	2018	Positive	[43.333,78]	0	Men	0	Men	2018	Positive	0	2018	1	#VALUE!	NA	2019	1	#VALUE!	NA	1	2019	PREP	1	2018
340998441018	Men	24	2018	Negative	[18,32)	0	Men	0	Men	2018	Negative	28	2018	0	#VALUE!	NA	#VALUE!	NA	#VALUE!	NA	NA	#VALUE!	PREP	NA	2018
340998441033	Men	43	2018	Negative	[32,43.333)	0	Men	0	Men	2018	Negative	0	2018	0	#VALUE!	NA	#VALUE!	NA	#VALUE!	NA	NA	#VALUE!	PREP	NA	2018
340998441086	Men	31	2018	Negative	[18,32)	0	Men	0	Men	2018	Negative	28	2018	0	#VALUE!	NA	#VALUE!	NA	#VALUE!	NA	NA	#VALUE!	PREP	NA	2018
340998441090	Men	44	2018	Negative	[43.333,78]	0	Men	0	Men	2018	Negative	24	2018	0	#VALUE!	NA	#VALUE!	NA	#VALUE!	NA	NA	#VALUE!	PREP	NA	2018
340998441110	Men	54	2018	Negative	[43.333,78]	0	Men	0	Men	2018	Negative	27	2018	0	#VALUE!	NA	#VALUE!	NA	#VALUE!	NA	NA	#VALUE!	PREP	NA	2018
350999972259	Men	57	2018	Positive	[43.333,78]	0	Men	0	Men	2018	Positive	0	2018	1	#VALUE!	NA	#VALUE!	NA	#VALUE!	NA	NA	#VALUE!	PREP	NA	2018
350999972726	Men	28	2019	Positive	[18,32)	0	Men	0	Men	2019	Positive	0	2019	1	#VALUE!	NA	#VALUE!	NA	#VALUE!	NA	NA	#VALUE!	PREP	NA	2019
350999972787	Men	51	2019	Negative	[43.333,78]	0	Men	0	Men	2019	Negative	0	2019	0	#VALUE!	NA	#VALUE!	NA	#VALUE!	NA	NA	#VALUE!	PREP	NA	2019
350999972853	Men	44	2019	Negative	[43.333,78]	0	Men	0	Men	2019	Negative	0	2019	0	#VALUE!	NA	#VALUE!	NA	#VALUE!	NA	NA	#VALUE!	PREP	NA	2019
350999972865	Men	36	2019	Negative	[32,43.333)	0	Men	0	Men	2019	Negative	0	2019	0	#VALUE!	NA	#VALUE!	NA	#VALUE!	NA	NA	#VALUE!	PREP	NA	2019
350999972876	Men	51	2019	Negative	[43.333,78]	0	Men	0	Men	2019	Negative	0	2019	0	#VALUE!	NA	#VALUE!	NA	#VALUE!	NA	NA	#VALUE!	PREP	NA	2019
350999972881	Men	28	2019	Negative	[18,32)	0	Men	0	Men	2019	Negative	0	2019	0	#VALUE!	NA	#VALUE!	NA	#VALUE!	NA	NA	#VALUE!	PREP	NA	2019
350999972892	Men	42	2019	Negative	[32,43.333)	0	Men	0	Men	2019	Negative	0	2019	0	#VALUE!	NA	#VALUE!	NA	#VALUE!	NA	NA	#VALUE!	PREP	NA	2019
350999972894	Men	27	2019	Negative	[18,32)	0	Men	0	Men	2019	Negative	0	2019	0	#VALUE!	NA	#VALUE!	NA	#VALUE!	NA	NA	#VALUE!	PREP	NA	2019
350999972897	Men	72	2019	Negative	[43.333,78]	0	Men	0	Men	2019	Negative	0	2019	0	#VALUE!	NA	#VALUE!	NA	#VALUE!	NA	NA	#VALUE!	PREP	NA	2019
350999972902	Men	39	2019	Negative	[32,43.333)	0	Men	0	Men	2019	Negative	0	2019	0	#VALUE!	NA	#VALUE!	NA	#VALUE!	NA	NA	#VALUE!	PREP	NA	2019
350999972917	Men	24	2019	Negative	[18,32)	0	Men	0	Men	2019	Negative	0	2019	0	#VALUE!	NA	#VALUE!	NA	#VALUE!	NA	NA	#VALUE!	PREP	NA	2019
350999972923	Men	30	2019	Negative	[18,32)	0	Men	0	Men	2019	Negative	0	2019	0	#VALUE!	NA	#VALUE!	NA	#VALUE!	NA	NA	#VALUE!	PREP	NA	2019
350999972927	Men	41	2019	Positive	[32,43.333)	0	Men	0	Men	2019	Positive	0	2019	1	#VALUE!	NA	#VALUE!	NA	#VALUE!	NA	NA	#VALUE!	PREP	NA	2019
350999972931	Men	50	2019	Positive	[43.333,78]	0	Men	0	Men	2019	Positive	0	2019	1	#VALUE!	NA	#VALUE!	NA	#VALUE!	NA	NA	#VALUE!	PREP	NA	2019
350999972937	Men	26	2019	Negative	[18,32)	0	Men	0	Men	2019	Negative	22	2019	0	#VALUE!	NA	#VALUE!	NA	#VALUE!	NA	NA	#VALUE!	PREP	NA	2019
350999972938	Men	19	2019	Negative	[18,32)	0	Men	0	Men	2019	Negative	22	2019	0	#VALUE!	NA	#VALUE!	NA	#VALUE!	NA	NA	#VALUE!	PREP	NA	2019
350999972948	Men	18	2019	Negative	[18,32)	0	Men	0	Men	2019	Negative	0	2019	0	#VALUE!	NA	#VALUE!	NA	#VALUE!	NA	NA	#VALUE!	PREP	NA	2019
350999972949	Men	44	2019	Negative	[43.333,78]	0	Men	0	Men	2019	Negative	0	2019	0	#VALUE!	NA	#VALUE!	NA	#VALUE!	NA	NA	#VALUE!	PREP	NA	2019
350999972952	Men	32	2019	Negative	[32,43.333)	0	Men	0	Men	2019	Negative	0	2019	0	#VALUE!	NA	#VALUE!	NA	#VALUE!	NA	NA	#VALUE!	PREP	NA	2019
350999972963	Men	49	2019	Negative	[43.333,78]	0	Men	0	Men	2019	Negative	0	2019	0	#VALUE!	NA	#VALUE!	NA	#VALUE!	NA	NA	#VALUE!	PREP	NA	2019
350999972967	Men	25	2019	Positive	[18,32)	0	Men	0	Men	2019	Positive	0	2019	1	#VALUE!	NA	#VALUE!	NA	#VALUE!	NA	NA	#VALUE!	PREP	NA	2019
350999972970	Men	27	2019	Negative	[18,32)	0	Men	0	Men	2019	Negative	0	2019	0	#VALUE!	NA	#VALUE!	NA	#VALUE!	NA	NA	#VALUE!	PREP	NA	2019
