# Supplementary material for: High syphilis prevalence and incidence in people living with HIV and Preexposure Prophylaxis users: A retrospective review in the French Dat’AIDS cohort
Source: PLoS One. 2022 May 19;17(5):e0268670. doi: 10.1371/journal.pone.0268670 (PMC9119478; doi:10.1371/journal.pone.0268670)
Supplement: S2 Dataset — (XLSX) [file pone.0268670.s002.xlsx]

## Sheet: base_vih
PATNUME2	GROUPE	ANNEE_VIH	SEXE	AGE	SIDA	ANNEE_SIDA	CD4_J0	CD8_J0	RAP_CD4CD8_J0	CVVIH_J0	FDR3cl	FDR3clf	AGE3cl	sexe2cl	sexe2clf	sexe3cl	sexe3clf	CD4_J02cl	CD4_J02clf	CD4_J04cl	CD4_J04clf	CD4_J03cl	CD4_J03clf	CD8_J02cl	CD8_J02clf	RAP_CD4CD8_J02cl	RAP_CD4CD8_J02clf	CVVIH_J02cl	CVVIH_J02clf	annee_test_treponem	res_test_treponem	diff_time_vih_test	Anne_bilan_initial	contamination_bilan_initial	Annee_Bilan_Contamination	contamination	Annee_Bilan_1er_reContamination_VDRL_quali	recontamination_vdrl_quali	Annee_Bilan_1er_reContamination_VDRL_quanti	recontamination_vdrl_quanti	recontamination	Annee_recontamination	vih_prep	nb_recontamination	year_diag
10053092421	Negative	2013	Men	47	No	NA	243.8	884	0,2757918552	26	0	Homosexual/Bisexual	[47,88]	0	Men	0	Men	1	<500	2	[200;350[	2	[200;500[	0	<=1000	1	<1	0	<=50	2013	Negative	7	2013	0	#VALUE!	NA	#VALUE!	NA	#VALUE!	NA	NA	#VALUE!	VIH	NA	2013
10069072903	Positive	2011	Men	35	No	NA	736	554	1,3285198556	40	1	Heterosexual	[35,47)	0	Men	0	Men	0	>=500	0	>=500	0	>=500	0	<=1000	0	>=1	0	<=50	2011	Positive	0	2011	1	#VALUE!	NA	#VALUE!	NA	#VALUE!	NA	NA	#VALUE!	VIH	NA	2011
10080329359	Negative	1987	Men	59	No	NA	488	1623	0,30067775724	30	0	Homosexual/Bisexual	[47,88]	0	Men	0	Men	1	<500	3	[350;500[	2	[200;500[	1	>1000	1	<1	0	<=50	1987	Negative	27	1987	0	#VALUE!	NA	#VALUE!	NA	#VALUE!	NA	NA	#VALUE!	VIH	NA	1987
10100682557	Positive	2012	Men	51	No	NA	573	675	0,84888888889	30	0	Homosexual/Bisexual	[47,88]	0	Men	0	Men	0	>=500	0	>=500	0	>=500	0	<=1000	1	<1	0	<=50	2012	Positive	15	2012	1	#VALUE!	NA	#VALUE!	NA	#VALUE!	NA	NA	#VALUE!	VIH	NA	2012
10137807191	Negative	2010	Men	33	No	NA	900	NA	NA	20	0	Homosexual/Bisexual	[15,35)	0	Men	0	Men	0	>=500	0	>=500	0	>=500	NA	NA	NA	NA	0	<=50	2010	Negative	1	2010	0	#VALUE!	NA	#VALUE!	NA	#VALUE!	NA	NA	#VALUE!	VIH	NA	2010
10284629464	Negative	2008	Men	40	No	NA	783	887	0,88275084555	40	0	Homosexual/Bisexual	[35,47)	0	Men	0	Men	0	>=500	0	>=500	0	>=500	0	<=1000	1	<1	0	<=50	2008	Negative	0	2008	0	#VALUE!	NA	#VALUE!	NA	#VALUE!	NA	NA	#VALUE!	VIH	NA	2008
10309276760	Negative	2010	Women	30	No	NA	820	844	0,97156398104	30	1	Heterosexual	[15,35)	1	Women	1	Women	0	>=500	0	>=500	0	>=500	0	<=1000	1	<1	0	<=50	2010	Negative	0	2010	0	#VALUE!	NA	#VALUE!	NA	#VALUE!	NA	NA	#VALUE!	VIH	NA	2010
10316280544	Negative	2009	Men	45	No	NA	691	850	0,81294117647	30	0	Homosexual/Bisexual	[35,47)	0	Men	0	Men	0	>=500	0	>=500	0	>=500	0	<=1000	1	<1	0	<=50	2009	Negative	25	2009	0	2016	1	2018	1	#VALUE!	NA	1	2018	VIH	1	2016
10323171497	Negative	2010	Men	39	No	NA	644	1289	0,4996121024	30	1	Heterosexual	[35,47)	0	Men	0	Men	0	>=500	0	>=500	0	>=500	1	>1000	1	<1	0	<=50	2010	Negative	0	2010	0	#VALUE!	NA	#VALUE!	NA	#VALUE!	NA	NA	#VALUE!	VIH	NA	2010
10323630750	Negative	2010	Women	49	No	NA	856	677	1,2644017725	40	1	Heterosexual	[47,88]	1	Women	1	Women	0	>=500	0	>=500	0	>=500	0	<=1000	0	>=1	0	<=50	2010	Negative	23	2010	0	#VALUE!	NA	#VALUE!	NA	#VALUE!	NA	NA	#VALUE!	VIH	NA	2010
10341283143	Negative	2012	Men	25	No	NA	488	614	0,79478827362	40	0	Homosexual/Bisexual	[15,35)	0	Men	0	Men	1	<500	3	[350;500[	2	[200;500[	0	<=1000	1	<1	0	<=50	2012	Negative	0	2012	0	#VALUE!	NA	#VALUE!	NA	#VALUE!	NA	NA	#VALUE!	VIH	NA	2012
10372197986	Negative	2013	Women	26	No	NA	784	463	1,6933045356	30	1	Heterosexual	[15,35)	1	Women	1	Women	0	>=500	0	>=500	0	>=500	0	<=1000	0	>=1	0	<=50	2013	Negative	0	2013	0	#VALUE!	NA	#VALUE!	NA	#VALUE!	NA	NA	#VALUE!	VIH	NA	2013
10387524128	Negative	2008	Men	45	No	NA	747	493	1,5152129817	30	2	Other/Unknown	[35,47)	0	Men	0	Men	0	>=500	0	>=500	0	>=500	0	<=1000	0	>=1	0	<=50	2008	Negative	22	2008	0	#VALUE!	NA	#VALUE!	NA	#VALUE!	NA	NA	#VALUE!	VIH	NA	2008
10390057087	Negative	2012	Men	37	No	NA	1280	1407	0,90973702914	676	0	Homosexual/Bisexual	[35,47)	0	Men	0	Men	0	>=500	0	>=500	0	>=500	1	>1000	1	<1	1	>50	2012	Negative	0	2012	0	#VALUE!	NA	#VALUE!	NA	#VALUE!	NA	NA	#VALUE!	VIH	NA	2012
10398296535	Negative	2012	Men	37	No	NA	674	771	0,87418936446	30	0	Homosexual/Bisexual	[35,47)	0	Men	0	Men	0	>=500	0	>=500	0	>=500	0	<=1000	1	<1	0	<=50	2012	Negative	0	2012	0	#VALUE!	NA	#VALUE!	NA	#VALUE!	NA	NA	#VALUE!	VIH	NA	2012
10417105377	Negative	2009	Men	63	No	NA	623	549	1,1347905282	30	0	Homosexual/Bisexual	[47,88]	0	Men	0	Men	0	>=500	0	>=500	0	>=500	0	<=1000	0	>=1	0	<=50	2009	Negative	14	2009	0	#VALUE!	NA	#VALUE!	NA	#VALUE!	NA	NA	#VALUE!	VIH	NA	2009
10499614954	Negative	2012	Men	53	No	NA	1011	1399	0,72265904217	30	0	Homosexual/Bisexual	[47,88]	0	Men	0	Men	0	>=500	0	>=500	0	>=500	1	>1000	1	<1	0	<=50	2012	Negative	12	2012	0	#VALUE!	NA	#VALUE!	NA	#VALUE!	NA	NA	#VALUE!	VIH	NA	2012
10501258314	Negative	2010	Women	41	Yes	2010	362	547	0,66179159049	30	1	Heterosexual	[35,47)	1	Women	1	Women	1	<500	3	[350;500[	2	[200;500[	0	<=1000	1	<1	0	<=50	2010	Negative	10	2010	0	#VALUE!	NA	#VALUE!	NA	#VALUE!	NA	NA	#VALUE!	VIH	NA	2010
10556072414	Negative	2010	Men	37	No	NA	673	446	1,5089686099	30	0	Homosexual/Bisexual	[35,47)	0	Men	0	Men	0	>=500	0	>=500	0	>=500	0	<=1000	0	>=1	0	<=50	2010	Negative	0	2010	0	2013	1	2018	1	2018	1	1	2018	VIH	1	2013
10558849513	Positive	2010	Men	38	No	NA	624	934	0,66809421842	40	0	Homosexual/Bisexual	[35,47)	0	Men	0	Men	0	>=500	0	>=500	0	>=500	0	<=1000	1	<1	0	<=50	2010	Positive	0	2010	1	#VALUE!	NA	#VALUE!	NA	#VALUE!	NA	NA	#VALUE!	VIH	NA	2010
10690940499	Negative	2012	Women	28	Yes	2012	146.4	656,6	0,22296679866	49	2	Other/Unknown	[15,35)	1	Women	1	Women	1	<500	1	< 200	1	< 200	0	<=1000	1	<1	0	<=50	2012	Negative	3	2012	0	#VALUE!	NA	#VALUE!	NA	#VALUE!	NA	NA	#VALUE!	VIH	NA	2012
10710704982	Positive	2013	Men	48	No	NA	320	311	1,0289389068	30	0	Homosexual/Bisexual	[47,88]	0	Men	0	Men	1	<500	2	[200;350[	2	[200;500[	0	<=1000	0	>=1	0	<=50	2013	Positive	0	2013	1	#VALUE!	NA	#VALUE!	NA	2016	1	1	2016	VIH	1	2013
10713695705	Positive	2013	Men	49	No	NA	1105	948	1,1656118143	30	1	Heterosexual	[47,88]	0	Men	0	Men	0	>=500	0	>=500	0	>=500	0	<=1000	0	>=1	0	<=50	2013	Positive	0	2013	1	#VALUE!	NA	#VALUE!	NA	#VALUE!	NA	NA	#VALUE!	VIH	NA	2013
10734325588	Negative	2012	Women	64	No	NA	626	579	1,0811744387	30	2	Other/Unknown	[47,88]	1	Women	1	Women	0	>=500	0	>=500	0	>=500	0	<=1000	0	>=1	0	<=50	2012	Negative	0	2012	0	#VALUE!	NA	#VALUE!	NA	#VALUE!	NA	NA	#VALUE!	VIH	NA	2012
10744664490	Positive	2012	Men	25	No	NA	710.4	998	0,71182364729	5550	2	Other/Unknown	[15,35)	0	Men	0	Men	0	>=500	0	>=500	0	>=500	0	<=1000	1	<1	1	>50	2012	Positive	0	2012	1	#VALUE!	NA	#VALUE!	NA	#VALUE!	NA	NA	#VALUE!	VIH	NA	2012
10762111902	Negative	2009	Men	36	No	NA	849	1051	0,80780209324	30	0	Homosexual/Bisexual	[35,47)	0	Men	0	Men	0	>=500	0	>=500	0	>=500	1	>1000	1	<1	0	<=50	2009	Negative	7	2009	0	#VALUE!	NA	#VALUE!	NA	#VALUE!	NA	NA	#VALUE!	VIH	NA	2009
10843668520	Positive	2010	Men	37	No	NA	645.4	980	0,65857142857	20	1	Heterosexual	[35,47)	0	Men	0	Men	0	>=500	0	>=500	0	>=500	0	<=1000	1	<1	0	<=50	2010	Positive	0	2010	1	#VALUE!	NA	#VALUE!	NA	#VALUE!	NA	NA	#VALUE!	VIH	NA	2010
10914501369	Positive	2012	Men	34	No	NA	300	419	0,71599045346	43	0	Homosexual/Bisexual	[15,35)	0	Men	0	Men	1	<500	2	[200;350[	2	[200;500[	0	<=1000	1	<1	0	<=50	2012	Positive	0	2012	1	#VALUE!	NA	#VALUE!	NA	#VALUE!	NA	NA	#VALUE!	VIH	NA	2012
10933895349	Negative	2012	Men	52	No	NA	902	658	1,3708206687	30	0	Homosexual/Bisexual	[47,88]	0	Men	0	Men	0	>=500	0	>=500	0	>=500	0	<=1000	0	>=1	0	<=50	2012	Negative	0	2012	0	#VALUE!	NA	#VALUE!	NA	#VALUE!	NA	NA	#VALUE!	VIH	NA	2012
10937352478	Negative	2004	Women	40	No	NA	244	1426	0,17110799439	96	2	Other/Unknown	[35,47)	1	Women	1	Women	1	<500	2	[200;350[	2	[200;500[	1	>1000	1	<1	1	>50	2004	Negative	20	2004	0	#VALUE!	NA	#VALUE!	NA	#VALUE!	NA	NA	#VALUE!	VIH	NA	2004
10940755188	Positive	2012	Men	33	No	NA	427	843	0,50652431791	28085	0	Homosexual/Bisexual	[15,35)	0	Men	0	Men	1	<500	3	[350;500[	2	[200;500[	0	<=1000	1	<1	1	>50	2012	Positive	0	2012	1	#VALUE!	NA	#VALUE!	NA	#VALUE!	NA	NA	#VALUE!	VIH	NA	2012
10998806189	Positive	2013	Men	45	No	NA	2359	1100	2,1445454545	38	0	Homosexual/Bisexual	[35,47)	0	Men	0	Men	0	>=500	0	>=500	0	>=500	1	>1000	0	>=1	0	<=50	2013	Positive	6	2013	1	#VALUE!	NA	#VALUE!	NA	#VALUE!	NA	NA	#VALUE!	VIH	NA	2013
10998806248	Positive	2013	Men	32	No	NA	477	692	0,68930635838	17950	0	Homosexual/Bisexual	[15,35)	0	Men	0	Men	1	<500	3	[350;500[	2	[200;500[	0	<=1000	1	<1	1	>50	2013	Positive	29	2013	1	#VALUE!	NA	#VALUE!	NA	#VALUE!	NA	NA	#VALUE!	VIH	NA	2013
10998806353	Positive	2013	Men	27	No	NA	798	711	1,1223628692	30	0	Homosexual/Bisexual	[15,35)	0	Men	0	Men	0	>=500	0	>=500	0	>=500	0	<=1000	0	>=1	0	<=50	2013	Positive	0	2013	1	#VALUE!	NA	#VALUE!	NA	2018	1	1	2018	VIH	1	2013
10998806381	Negative	2002	Men	55	No	NA	989	1423	0,69501054111	30	1	Heterosexual	[47,88]	0	Men	0	Men	0	>=500	0	>=500	0	>=500	1	>1000	1	<1	0	<=50	2002	Negative	10	2002	0	#VALUE!	NA	#VALUE!	NA	#VALUE!	NA	NA	#VALUE!	VIH	NA	2002
10998806392	Positive	2014	Men	39	No	NA	843	892	0,94506726457	30	0	Homosexual/Bisexual	[35,47)	0	Men	0	Men	0	>=500	0	>=500	0	>=500	0	<=1000	1	<1	0	<=50	2014	Positive	0	2014	1	#VALUE!	NA	#VALUE!	NA	2015	1	1	2015	VIH	2	2014
10998806397	Negative	1988	Men	64	Yes	2017	71	2961	0,023978385681	30	0	Homosexual/Bisexual	[47,88]	0	Men	0	Men	1	<500	1	< 200	1	< 200	1	>1000	1	<1	0	<=50	1988	Negative	0	1988	0	#VALUE!	NA	#VALUE!	NA	#VALUE!	NA	NA	#VALUE!	VIH	NA	1988
10998806399	Negative	2009	Men	29	No	NA	1279	1128	1,1338652482	30	0	Homosexual/Bisexual	[15,35)	0	Men	0	Men	0	>=500	0	>=500	0	>=500	1	>1000	0	>=1	0	<=50	2009	Negative	6	2009	0	#VALUE!	NA	#VALUE!	NA	#VALUE!	NA	NA	#VALUE!	VIH	NA	2009
10998806444	Positive	2014	Men	23	No	NA	644	609	1,0574712644	270	0	Homosexual/Bisexual	[15,35)	0	Men	0	Men	0	>=500	0	>=500	0	>=500	0	<=1000	0	>=1	1	>50	2014	Positive	0	2014	1	#VALUE!	NA	#VALUE!	NA	#VALUE!	NA	NA	#VALUE!	VIH	NA	2014
10998806494	Negative	2014	Men	68	Yes	2014	260	494	0,52631578947	30	2	Other/Unknown	[47,88]	0	Men	0	Men	1	<500	2	[200;350[	2	[200;500[	0	<=1000	1	<1	0	<=50	2014	Negative	0	2014	0	#VALUE!	NA	#VALUE!	NA	#VALUE!	NA	NA	#VALUE!	VIH	NA	2014
10998806524	Positive	2006	Men	40	No	NA	757.3	1371	0,55237053246	1614	0	Homosexual/Bisexual	[35,47)	0	Men	0	Men	0	>=500	0	>=500	0	>=500	1	>1000	1	<1	1	>50	2006	Positive	0	2006	1	#VALUE!	NA	#VALUE!	NA	2014	1	1	2014	VIH	2	2006
10998806566	Positive	2006	Men	47	No	NA	623	543	1,1473296501	40	0	Homosexual/Bisexual	[47,88]	0	Men	0	Men	0	>=500	0	>=500	0	>=500	0	<=1000	0	>=1	0	<=50	2006	Positive	0	2006	1	#VALUE!	NA	2014	1	2014	1	1	2014	VIH	1	2006
10998806591	Negative	2012	Men	37	No	NA	647	678	0,95427728614	30	0	Homosexual/Bisexual	[35,47)	0	Men	0	Men	0	>=500	0	>=500	0	>=500	0	<=1000	1	<1	0	<=50	2012	Negative	0	2012	0	#VALUE!	NA	#VALUE!	NA	#VALUE!	NA	NA	#VALUE!	VIH	NA	2012
10998806608	Positive	2007	Men	53	No	NA	820	610	1,3442622951	40	2	Other/Unknown	[47,88]	0	Men	0	Men	0	>=500	0	>=500	0	>=500	0	<=1000	0	>=1	0	<=50	2007	Positive	0	2007	1	#VALUE!	NA	#VALUE!	NA	#VALUE!	NA	NA	#VALUE!	VIH	NA	2007
10998806612	Positive	2014	Men	56	No	NA	1104	912	1,2105263158	30	0	Homosexual/Bisexual	[47,88]	0	Men	0	Men	0	>=500	0	>=500	0	>=500	0	<=1000	0	>=1	0	<=50	2014	Positive	0	2014	1	#VALUE!	NA	#VALUE!	NA	2015	1	1	2015	VIH	1	2014
10998806723	Positive	2014	Men	24	No	NA	365	431	0,84686774942	40	0	Homosexual/Bisexual	[15,35)	0	Men	0	Men	1	<500	3	[350;500[	2	[200;500[	0	<=1000	1	<1	0	<=50	2014	Positive	0	2014	1	#VALUE!	NA	#VALUE!	NA	#VALUE!	NA	NA	#VALUE!	VIH	NA	2014
10998806785	Negative	2015	Men	52	No	NA	1088	410	2,6536585366	30	1	Heterosexual	[47,88]	0	Men	0	Men	0	>=500	0	>=500	0	>=500	0	<=1000	0	>=1	0	<=50	2015	Negative	0	2015	0	#VALUE!	NA	#VALUE!	NA	#VALUE!	NA	NA	#VALUE!	VIH	NA	2015
10998806808	Positive	2014	Men	31	No	NA	693	895	0,77430167598	4310	0	Homosexual/Bisexual	[15,35)	0	Men	0	Men	0	>=500	0	>=500	0	>=500	0	<=1000	1	<1	1	>50	2014	Positive	17	2014	1	#VALUE!	NA	#VALUE!	NA	#VALUE!	NA	NA	#VALUE!	VIH	NA	2014
10998806939	Positive	2014	Men	38	No	NA	394.8	479	0,824217119	30	0	Homosexual/Bisexual	[35,47)	0	Men	0	Men	1	<500	3	[350;500[	2	[200;500[	0	<=1000	1	<1	0	<=50	2014	Positive	0	2014	1	#VALUE!	NA	#VALUE!	NA	2018	1	1	2018	VIH	1	2014
10998806991	Negative	2015	Men	30	No	NA	553	471	1,1740976645	40	0	Homosexual/Bisexual	[15,35)	0	Men	0	Men	0	>=500	0	>=500	0	>=500	0	<=1000	0	>=1	0	<=50	2015	Negative	2	2015	0	#VALUE!	NA	#VALUE!	NA	#VALUE!	NA	NA	#VALUE!	VIH	NA	2015
10998807017	Negative	2010	Women	30	No	NA	1208	965	1,2518134715	30	1	Heterosexual	[15,35)	1	Women	1	Women	0	>=500	0	>=500	0	>=500	0	<=1000	0	>=1	0	<=50	2010	Negative	4	2010	0	#VALUE!	NA	#VALUE!	NA	#VALUE!	NA	NA	#VALUE!	VIH	NA	2010
10998807068	Negative	2003	Women	32	No	NA	667	630	1,0587301587	40	1	Heterosexual	[15,35)	1	Women	1	Women	0	>=500	0	>=500	0	>=500	0	<=1000	0	>=1	0	<=50	2003	Negative	0	2003	0	#VALUE!	NA	#VALUE!	NA	#VALUE!	NA	NA	#VALUE!	VIH	NA	2003
10998807069	Positive	2015	Men	24	No	NA	392	550	0,71272727273	161	0	Homosexual/Bisexual	[15,35)	0	Men	0	Men	1	<500	3	[350;500[	2	[200;500[	0	<=1000	1	<1	1	>50	2015	Positive	0	2015	1	#VALUE!	NA	#VALUE!	NA	#VALUE!	NA	NA	#VALUE!	VIH	NA	2015
10998807070	Positive	2016	Men	34	No	NA	858	401	2,1396508728	30	0	Homosexual/Bisexual	[15,35)	0	Men	0	Men	0	>=500	0	>=500	0	>=500	0	<=1000	0	>=1	0	<=50	2016	Positive	0	2016	1	#VALUE!	NA	#VALUE!	NA	2018	1	1	2018	VIH	1	2016
10998807071	Negative	2014	Women	45	No	NA	1329	421	3,1567695962	30	1	Heterosexual	[35,47)	1	Women	1	Women	0	>=500	0	>=500	0	>=500	0	<=1000	0	>=1	0	<=50	2014	Negative	0	2014	0	#VALUE!	NA	#VALUE!	NA	#VALUE!	NA	NA	#VALUE!	VIH	NA	2014
10998807173	Positive	2016	Men	31	No	NA	415	1822	0,22777167947	40	0	Homosexual/Bisexual	[15,35)	0	Men	0	Men	1	<500	3	[350;500[	2	[200;500[	1	>1000	1	<1	0	<=50	2016	Positive	0	2016	1	#VALUE!	NA	#VALUE!	NA	#VALUE!	NA	NA	#VALUE!	VIH	NA	2016
10998807192	Negative	2016	Men	29	No	NA	604	398	1,5175879397	30	0	Homosexual/Bisexual	[15,35)	0	Men	0	Men	0	>=500	0	>=500	0	>=500	0	<=1000	0	>=1	0	<=50	2016	Negative	0	2016	0	#VALUE!	NA	#VALUE!	NA	#VALUE!	NA	NA	#VALUE!	VIH	NA	2016
10998807375	Positive	2016	Men	22	No	NA	1071	754	1,4204244032	40	0	Homosexual/Bisexual	[15,35)	0	Men	0	Men	0	>=500	0	>=500	0	>=500	0	<=1000	0	>=1	0	<=50	2016	Positive	5	2016	1	#VALUE!	NA	#VALUE!	NA	#VALUE!	NA	NA	#VALUE!	VIH	NA	2016
10998807442	Positive	2016	Men	27	No	NA	1063.3	2019	0,52664685488	30	0	Homosexual/Bisexual	[15,35)	0	Men	0	Men	0	>=500	0	>=500	0	>=500	1	>1000	1	<1	0	<=50	2016	Positive	0	2016	1	#VALUE!	NA	#VALUE!	NA	#VALUE!	NA	NA	#VALUE!	VIH	NA	2016
10998807474	Negative	2016	Women	31	No	NA	236	588	0,40136054422	52	1	Heterosexual	[15,35)	1	Women	1	Women	1	<500	2	[200;350[	2	[200;500[	0	<=1000	1	<1	1	>50	2016	Negative	0	2016	0	#VALUE!	NA	#VALUE!	NA	#VALUE!	NA	NA	#VALUE!	VIH	NA	2016
10998807475	Negative	2016	Men	31	No	NA	819	328	2,4969512195	79	0	Homosexual/Bisexual	[15,35)	0	Men	0	Men	0	>=500	0	>=500	0	>=500	0	<=1000	0	>=1	1	>50	2016	Negative	11	2016	0	#VALUE!	NA	#VALUE!	NA	#VALUE!	NA	NA	#VALUE!	VIH	NA	2016
10998807491	Negative	2017	Men	47	No	NA	560	378	1,4814814815	30	1	Heterosexual	[47,88]	0	Men	0	Men	0	>=500	0	>=500	0	>=500	0	<=1000	0	>=1	0	<=50	2017	Negative	0	2017	0	#VALUE!	NA	#VALUE!	NA	#VALUE!	NA	NA	#VALUE!	VIH	NA	2017
10998807532	Negative	2017	Men	29	No	NA	621	486	1,2777777778	30	1	Heterosexual	[15,35)	0	Men	0	Men	0	>=500	0	>=500	0	>=500	0	<=1000	0	>=1	0	<=50	2017	Negative	0	2017	0	#VALUE!	NA	#VALUE!	NA	#VALUE!	NA	NA	#VALUE!	VIH	NA	2017
10998807623	Negative	2017	Women	33	No	NA	298	538	0,55390334572	30	1	Heterosexual	[15,35)	1	Women	1	Women	1	<500	2	[200;350[	2	[200;500[	0	<=1000	1	<1	0	<=50	2017	Negative	0	2017	0	#VALUE!	NA	#VALUE!	NA	#VALUE!	NA	NA	#VALUE!	VIH	NA	2017
10998807826	Negative	2017	Men	54	No	NA	167	441	0,37868480726	30	0	Homosexual/Bisexual	[47,88]	0	Men	0	Men	1	<500	1	< 200	1	< 200	0	<=1000	1	<1	0	<=50	2017	Negative	0	2017	0	#VALUE!	NA	#VALUE!	NA	#VALUE!	NA	NA	#VALUE!	VIH	NA	2017
10998807904	Negative	2015	Men	60	Yes	2015	306	779	0,39281129653	30	1	Heterosexual	[47,88]	0	Men	0	Men	1	<500	2	[200;350[	2	[200;500[	0	<=1000	1	<1	0	<=50	2015	Negative	9	2015	0	#VALUE!	NA	#VALUE!	NA	#VALUE!	NA	NA	#VALUE!	VIH	NA	2015
10998807912	Negative	2017	Women	36	No	NA	494	1037	0,47637415622	44	1	Heterosexual	[35,47)	1	Women	1	Women	1	<500	3	[350;500[	2	[200;500[	1	>1000	1	<1	0	<=50	2017	Negative	24	2017	0	#VALUE!	NA	#VALUE!	NA	#VALUE!	NA	NA	#VALUE!	VIH	NA	2017
10998807950	Negative	2017	Women	33	No	NA	139	186	0,74731182796	122767	1	Heterosexual	[15,35)	1	Women	1	Women	1	<500	1	< 200	1	< 200	0	<=1000	1	<1	1	>50	2017	Negative	5	2017	0	#VALUE!	NA	#VALUE!	NA	#VALUE!	NA	NA	#VALUE!	VIH	NA	2017
10998807974	Negative	2011	Women	32	No	NA	577	533	1,0825515947	30	1	Heterosexual	[15,35)	1	Women	1	Women	0	>=500	0	>=500	0	>=500	0	<=1000	0	>=1	0	<=50	2011	Negative	0	2011	0	#VALUE!	NA	#VALUE!	NA	#VALUE!	NA	NA	#VALUE!	VIH	NA	2011
10998808075	Positive	2011	Men	52	No	NA	658	1088	0,60477941176	50	0	Homosexual/Bisexual	[47,88]	0	Men	0	Men	0	>=500	0	>=500	0	>=500	1	>1000	1	<1	0	<=50	2011	Positive	0	2011	1	#VALUE!	NA	#VALUE!	NA	#VALUE!	NA	NA	#VALUE!	VIH	NA	2011
10998808113	Negative	2016	Men	48	No	NA	1030	648	1,5895061728	30	0	Homosexual/Bisexual	[47,88]	0	Men	0	Men	0	>=500	0	>=500	0	>=500	0	<=1000	0	>=1	0	<=50	2016	Negative	10	2016	0	#VALUE!	NA	#VALUE!	NA	#VALUE!	NA	NA	#VALUE!	VIH	NA	2016
10998808253	Negative	2018	Women	21	No	NA	648	550	1,1781818182	30	1	Heterosexual	[15,35)	1	Women	1	Women	0	>=500	0	>=500	0	>=500	0	<=1000	0	>=1	0	<=50	2018	Negative	0	2018	0	#VALUE!	NA	#VALUE!	NA	#VALUE!	NA	NA	#VALUE!	VIH	NA	2018
10998808265	Negative	2018	Men	50	No	NA	489	351	1,3931623932	35	1	Heterosexual	[47,88]	0	Men	0	Men	1	<500	3	[350;500[	2	[200;500[	0	<=1000	0	>=1	0	<=50	2018	Negative	0	2018	0	#VALUE!	NA	#VALUE!	NA	#VALUE!	NA	NA	#VALUE!	VIH	NA	2018
10998808274	Negative	2018	Men	70	No	NA	739	274	2,697080292	30	0	Homosexual/Bisexual	[47,88]	0	Men	0	Men	0	>=500	0	>=500	0	>=500	0	<=1000	0	>=1	0	<=50	2018	Negative	3	2018	0	#VALUE!	NA	#VALUE!	NA	#VALUE!	NA	NA	#VALUE!	VIH	NA	2018
10998808371	Negative	2011	Women	26	Yes	2018	386	789	0,48922686946	30	2	Other/Unknown	[15,35)	1	Women	1	Women	1	<500	3	[350;500[	2	[200;500[	0	<=1000	1	<1	0	<=50	2011	Negative	0	2011	0	#VALUE!	NA	#VALUE!	NA	#VALUE!	NA	NA	#VALUE!	VIH	NA	2011
10998808448	Negative	2018	Men	34	No	NA	469	874	0,53661327231	30	0	Homosexual/Bisexual	[15,35)	0	Men	0	Men	1	<500	3	[350;500[	2	[200;500[	0	<=1000	1	<1	0	<=50	2018	Negative	0	2018	0	#VALUE!	NA	#VALUE!	NA	#VALUE!	NA	NA	#VALUE!	VIH	NA	2018
10998808451	Negative	2018	Men	26	No	NA	708	906	0,78145695364	30	0	Homosexual/Bisexual	[15,35)	0	Men	0	Men	0	>=500	0	>=500	0	>=500	0	<=1000	1	<1	0	<=50	2018	Negative	0	2018	0	#VALUE!	NA	#VALUE!	NA	#VALUE!	NA	NA	#VALUE!	VIH	NA	2018
10998808467	Negative	2019	Men	58	No	NA	417	735	0,56734693878	30	0	Homosexual/Bisexual	[47,88]	0	Men	0	Men	1	<500	3	[350;500[	2	[200;500[	0	<=1000	1	<1	0	<=50	2019	Negative	0	2019	0	#VALUE!	NA	#VALUE!	NA	#VALUE!	NA	NA	#VALUE!	VIH	NA	2019
10998808587	Negative	2006	Women	47	No	NA	873.6	393	2,2229007634	30	1	Heterosexual	[47,88]	1	Women	1	Women	0	>=500	0	>=500	0	>=500	0	<=1000	0	>=1	0	<=50	2006	Negative	0	2006	0	#VALUE!	NA	#VALUE!	NA	#VALUE!	NA	NA	#VALUE!	VIH	NA	2006
10998808590	Negative	2013	Men	44	No	NA	1032.3	1219	0,8468416735	30	0	Homosexual/Bisexual	[35,47)	0	Men	0	Men	0	>=500	0	>=500	0	>=500	1	>1000	1	<1	0	<=50	2014	Negative	15	2014	0	#VALUE!	NA	#VALUE!	NA	#VALUE!	NA	NA	#VALUE!	VIH	NA	2014
10998808619	Negative	2015	Men	64	Yes	2015	546	751	0,72703062583	20	1	Heterosexual	[47,88]	0	Men	0	Men	0	>=500	0	>=500	0	>=500	0	<=1000	1	<1	0	<=50	2015	Negative	4	2015	0	#VALUE!	NA	#VALUE!	NA	#VALUE!	NA	NA	#VALUE!	VIH	NA	2015
10998808775	Positive	2016	Men	30	No	NA	962.9	821,3	1,1724095945	30	0	Homosexual/Bisexual	[15,35)	0	Men	0	Men	0	>=500	0	>=500	0	>=500	0	<=1000	0	>=1	0	<=50	2016	Positive	22	2016	1	#VALUE!	NA	#VALUE!	NA	2019	1	1	2019	VIH	1	2016
10998808866	Negative	2019	Men	49	No	NA	109	750	0,14533333333	30	1	Heterosexual	[47,88]	0	Men	0	Men	1	<500	1	< 200	1	< 200	0	<=1000	1	<1	0	<=50	2019	Negative	0	2019	0	#VALUE!	NA	#VALUE!	NA	#VALUE!	NA	NA	#VALUE!	VIH	NA	2019
10998808894	Negative	2016	Women	25	No	NA	670	594	1,1279461279	30	1	Heterosexual	[15,35)	1	Women	1	Women	0	>=500	0	>=500	0	>=500	0	<=1000	0	>=1	0	<=50	2016	Negative	14	2016	0	#VALUE!	NA	#VALUE!	NA	#VALUE!	NA	NA	#VALUE!	VIH	NA	2016
10998808900	Negative	2019	Women	39	No	NA	269	412	0,65291262136	30	1	Heterosexual	[35,47)	1	Women	1	Women	1	<500	2	[200;350[	2	[200;500[	0	<=1000	1	<1	0	<=50	2019	Negative	0	2019	0	#VALUE!	NA	#VALUE!	NA	#VALUE!	NA	NA	#VALUE!	VIH	NA	2019
10998808907	Negative	2013	Men	34	No	NA	132	625	0,2112	30	1	Heterosexual	[15,35)	0	Men	0	Men	1	<500	1	< 200	1	< 200	0	<=1000	1	<1	0	<=50	2013	Negative	0	2013	0	#VALUE!	NA	#VALUE!	NA	#VALUE!	NA	NA	#VALUE!	VIH	NA	2013
50000002685	Negative	2009	Men	40	No	NA	778	1014	0,76725838264	35	0	Homosexual/Bisexual	[35,47)	0	Men	0	Men	0	>=500	0	>=500	0	>=500	1	>1000	1	<1	0	<=50	2009	Negative	8	2009	0	#VALUE!	NA	#VALUE!	NA	#VALUE!	NA	NA	#VALUE!	VIH	NA	2009
50000002722	Negative	2010	Women	37	No	NA	794.4	529,6	1,5	127	1	Heterosexual	[35,47)	1	Women	1	Women	0	>=500	0	>=500	0	>=500	0	<=1000	0	>=1	1	>50	2010	Negative	7	2010	0	#VALUE!	NA	#VALUE!	NA	#VALUE!	NA	NA	#VALUE!	VIH	NA	2010
50000002764	Positive	2010	Men	49	No	NA	866	515	1,6815533981	40	0	Homosexual/Bisexual	[47,88]	0	Men	0	Men	0	>=500	0	>=500	0	>=500	0	<=1000	0	>=1	0	<=50	2010	Positive	0	2010	1	#VALUE!	NA	#VALUE!	NA	2014	1	1	2014	VIH	1	2010
50000003342	Negative	2011	Men	52	No	NA	1002	1078	0,92949907236	40	0	Homosexual/Bisexual	[47,88]	0	Men	0	Men	0	>=500	0	>=500	0	>=500	1	>1000	1	<1	0	<=50	2011	Negative	24	2011	0	2014	1	2019	1	#VALUE!	NA	1	2019	VIH	1	2014
50000004232	Negative	2010	Women	42	No	NA	915.8	747,9	1,2244952534	40	1	Heterosexual	[35,47)	1	Women	1	Women	0	>=500	0	>=500	0	>=500	0	<=1000	0	>=1	0	<=50	2010	Negative	15	2010	0	#VALUE!	NA	#VALUE!	NA	#VALUE!	NA	NA	#VALUE!	VIH	NA	2010
50013454617	Negative	2004	Men	40	No	NA	838	863	0,97103128621	40	0	Homosexual/Bisexual	[35,47)	0	Men	0	Men	0	>=500	0	>=500	0	>=500	0	<=1000	1	<1	0	<=50	2004	Negative	25	2004	0	#VALUE!	NA	#VALUE!	NA	#VALUE!	NA	NA	#VALUE!	VIH	NA	2004
50037380398	Negative	2013	Men	27	Yes	2013	354	817,5	0,43302752294	40	1	Heterosexual	[15,35)	0	Men	0	Men	1	<500	3	[350;500[	2	[200;500[	0	<=1000	1	<1	0	<=50	2013	Negative	0	2013	0	#VALUE!	NA	#VALUE!	NA	#VALUE!	NA	NA	#VALUE!	VIH	NA	2013
50054252267	Positive	2011	Men	36	No	NA	1047	1205	0,86887966805	40	1	Heterosexual	[35,47)	0	Men	0	Men	0	>=500	0	>=500	0	>=500	1	>1000	1	<1	0	<=50	2011	Positive	7	2011	1	#VALUE!	NA	#VALUE!	NA	2013	1	1	2013	VIH	5	2011
50060177029	Negative	2012	Men	41	No	NA	521	1103	0,47234814143	35	2	Other/Unknown	[35,47)	0	Men	0	Men	0	>=500	0	>=500	0	>=500	1	>1000	1	<1	0	<=50	2012	Negative	0	2012	0	#VALUE!	NA	#VALUE!	NA	#VALUE!	NA	NA	#VALUE!	VIH	NA	2012
50082637966	Negative	2011	Men	63	No	NA	718	617,5	1,1627530364	30	0	Homosexual/Bisexual	[47,88]	0	Men	0	Men	0	>=500	0	>=500	0	>=500	0	<=1000	0	>=1	0	<=50	2011	Negative	0	2011	0	#VALUE!	NA	#VALUE!	NA	#VALUE!	NA	NA	#VALUE!	VIH	NA	2011
50088710964	Negative	2011	Women	62	No	NA	317	555	0,57117117117	40	1	Heterosexual	[47,88]	1	Women	1	Women	1	<500	2	[200;350[	2	[200;500[	0	<=1000	1	<1	0	<=50	2011	Negative	0	2011	0	#VALUE!	NA	#VALUE!	NA	#VALUE!	NA	NA	#VALUE!	VIH	NA	2011
50091121853	Negative	2011	Women	41	No	NA	470.6	592,4	0,7943956786	30	1	Heterosexual	[35,47)	1	Women	1	Women	1	<500	3	[350;500[	2	[200;500[	0	<=1000	1	<1	0	<=50	2011	Negative	3	2011	0	#VALUE!	NA	#VALUE!	NA	#VALUE!	NA	NA	#VALUE!	VIH	NA	2011
50107647181	Negative	2012	Men	33	Yes	2012	607.1	515,1	1,1786060959	30	1	Heterosexual	[15,35)	0	Men	0	Men	0	>=500	0	>=500	0	>=500	0	<=1000	0	>=1	0	<=50	2012	Negative	14	2012	0	#VALUE!	NA	#VALUE!	NA	#VALUE!	NA	NA	#VALUE!	VIH	NA	2012
50115062893	Positive	2012	Men	57	No	NA	577	1274	0,45290423862	35	1	Heterosexual	[47,88]	0	Men	0	Men	0	>=500	0	>=500	0	>=500	1	>1000	1	<1	0	<=50	2012	Positive	0	2012	1	#VALUE!	NA	#VALUE!	NA	2013	1	1	2013	VIH	2	2012
50158381045	Negative	2010	Men	33	No	NA	557.8	1294,1	0,43103315045	150896	0	Homosexual/Bisexual	[15,35)	0	Men	0	Men	0	>=500	0	>=500	0	>=500	1	>1000	1	<1	1	>50	2010	Negative	0	2010	0	#VALUE!	NA	#VALUE!	NA	#VALUE!	NA	NA	#VALUE!	VIH	NA	2010
50160778225	Negative	2010	Men	63	No	NA	32	45,5	0,7032967033	20	1	Heterosexual	[47,88]	0	Men	0	Men	1	<500	1	< 200	1	< 200	0	<=1000	1	<1	0	<=50	2010	Negative	9	2010	0	#VALUE!	NA	#VALUE!	NA	#VALUE!	NA	NA	#VALUE!	VIH	NA	2010
50213344753	Negative	2009	Women	44	No	NA	282.2	879,7	0,32079117881	30	1	Heterosexual	[35,47)	1	Women	1	Women	1	<500	2	[200;350[	2	[200;500[	0	<=1000	1	<1	0	<=50	2009	Negative	0	2009	0	#VALUE!	NA	#VALUE!	NA	#VALUE!	NA	NA	#VALUE!	VIH	NA	2009
50252849758	Negative	2012	Men	34	No	NA	817.7	839,8	0,97368421053	35	0	Homosexual/Bisexual	[15,35)	0	Men	0	Men	0	>=500	0	>=500	0	>=500	0	<=1000	1	<1	0	<=50	2012	Negative	10	2012	0	#VALUE!	NA	#VALUE!	NA	#VALUE!	NA	NA	#VALUE!	VIH	NA	2012
50253423035	Negative	2012	Women	44	No	NA	799.5	526,5	1,5185185185	30	1	Heterosexual	[35,47)	1	Women	1	Women	0	>=500	0	>=500	0	>=500	0	<=1000	0	>=1	0	<=50	2012	Negative	0	2012	0	#VALUE!	NA	#VALUE!	NA	#VALUE!	NA	NA	#VALUE!	VIH	NA	2012
50256213963	Negative	2011	Men	34	No	NA	520	1219	0,42657916325	40	1	Heterosexual	[15,35)	0	Men	0	Men	0	>=500	0	>=500	0	>=500	1	>1000	1	<1	0	<=50	2011	Negative	5	2011	0	#VALUE!	NA	#VALUE!	NA	#VALUE!	NA	NA	#VALUE!	VIH	NA	2011
50290386379	Negative	2012	Men	49	No	NA	252	815	0,30920245399	40	1	Heterosexual	[47,88]	0	Men	0	Men	1	<500	2	[200;350[	2	[200;500[	0	<=1000	1	<1	0	<=50	2012	Negative	4	2012	0	2013	1	#VALUE!	NA	#VALUE!	NA	NA	#VALUE!	VIH	NA	2013
50296749294	Negative	2011	Men	46	No	NA	691.9	1144,4	0,604596295	35	1	Heterosexual	[35,47)	0	Men	0	Men	0	>=500	0	>=500	0	>=500	1	>1000	1	<1	0	<=50	2011	Negative	0	2011	0	#VALUE!	NA	#VALUE!	NA	#VALUE!	NA	NA	#VALUE!	VIH	NA	2011
50307720363	Positive	2012	Men	53	No	NA	213	1904	0,1118697479	70	0	Homosexual/Bisexual	[47,88]	0	Men	0	Men	1	<500	2	[200;350[	2	[200;500[	1	>1000	1	<1	1	>50	2012	Positive	0	2012	1	#VALUE!	NA	#VALUE!	NA	#VALUE!	NA	NA	#VALUE!	VIH	NA	2012
50317760647	Negative	2008	Men	49	No	NA	1186.4	1051,6	1,1281856219	40	1	Heterosexual	[47,88]	0	Men	0	Men	0	>=500	0	>=500	0	>=500	1	>1000	0	>=1	0	<=50	2008	Negative	0	2008	0	#VALUE!	NA	#VALUE!	NA	#VALUE!	NA	NA	#VALUE!	VIH	NA	2008
50344707668	Positive	2011	Men	40	No	NA	1427	1608	0,88743781095	35	0	Homosexual/Bisexual	[35,47)	0	Men	0	Men	0	>=500	0	>=500	0	>=500	1	>1000	1	<1	0	<=50	2011	Positive	0	2011	1	#VALUE!	NA	#VALUE!	NA	2013	1	1	2013	VIH	1	2011
50365120053	Negative	2012	Women	32	No	NA	602	877	0,68643101482	40	1	Heterosexual	[15,35)	1	Women	1	Women	0	>=500	0	>=500	0	>=500	0	<=1000	1	<1	0	<=50	2012	Negative	2	2012	0	#VALUE!	NA	#VALUE!	NA	#VALUE!	NA	NA	#VALUE!	VIH	NA	2012
50376258493	Negative	2011	Women	39	No	NA	640	921	0,69489685125	20	1	Heterosexual	[35,47)	1	Women	1	Women	0	>=500	0	>=500	0	>=500	0	<=1000	1	<1	0	<=50	2011	Negative	0	2011	0	#VALUE!	NA	#VALUE!	NA	#VALUE!	NA	NA	#VALUE!	VIH	NA	2011
50376995325	Negative	2005	Men	40	Yes	2012	378	418	0,9043062201	35	1	Heterosexual	[35,47)	0	Men	0	Men	1	<500	3	[350;500[	2	[200;500[	0	<=1000	1	<1	0	<=50	2005	Negative	29	2005	0	#VALUE!	NA	#VALUE!	NA	#VALUE!	NA	NA	#VALUE!	VIH	NA	2005
50381306946	Positive	2012	Men	72	No	NA	498	335	1,4865671642	30	0	Homosexual/Bisexual	[47,88]	0	Men	0	Men	1	<500	3	[350;500[	2	[200;500[	0	<=1000	0	>=1	0	<=50	2012	Positive	15	2012	1	#VALUE!	NA	#VALUE!	NA	#VALUE!	NA	NA	#VALUE!	VIH	NA	2012
50383022487	Negative	2012	Men	32	No	NA	541	1532,7	0,35297187969	69823	0	Homosexual/Bisexual	[15,35)	0	Men	0	Men	0	>=500	0	>=500	0	>=500	1	>1000	1	<1	1	>50	2012	Negative	10	2012	0	#VALUE!	NA	#VALUE!	NA	#VALUE!	NA	NA	#VALUE!	VIH	NA	2012
50390904725	Negative	2010	Men	42	No	NA	844	867	0,97347174164	35	1	Heterosexual	[35,47)	0	Men	0	Men	0	>=500	0	>=500	0	>=500	0	<=1000	1	<1	0	<=50	2010	Negative	0	2010	0	#VALUE!	NA	#VALUE!	NA	#VALUE!	NA	NA	#VALUE!	VIH	NA	2010
50455990017	Negative	2012	Men	39	Yes	2012	569.2	550,2	1,0345328971	30	1	Heterosexual	[35,47)	0	Men	0	Men	0	>=500	0	>=500	0	>=500	0	<=1000	0	>=1	0	<=50	2012	Negative	0	2012	0	#VALUE!	NA	#VALUE!	NA	#VALUE!	NA	NA	#VALUE!	VIH	NA	2012
50459906995	Positive	2013	Men	45	No	NA	720	1011	0,71216617211	40	0	Homosexual/Bisexual	[35,47)	0	Men	0	Men	0	>=500	0	>=500	0	>=500	1	>1000	1	<1	0	<=50	2013	Positive	0	2013	1	#VALUE!	NA	#VALUE!	NA	#VALUE!	NA	NA	#VALUE!	VIH	NA	2013
50479401350	Negative	2012	Women	55	No	NA	1185	734	1,6144414169	35	1	Heterosexual	[47,88]	1	Women	1	Women	0	>=500	0	>=500	0	>=500	0	<=1000	0	>=1	0	<=50	2012	Negative	9	2012	0	#VALUE!	NA	#VALUE!	NA	#VALUE!	NA	NA	#VALUE!	VIH	NA	2012
50491157651	Negative	2009	Women	46	No	NA	1194	904	1,3207964602	40	1	Heterosexual	[35,47)	1	Women	1	Women	0	>=500	0	>=500	0	>=500	0	<=1000	0	>=1	0	<=50	2009	Negative	4	2009	0	#VALUE!	NA	#VALUE!	NA	#VALUE!	NA	NA	#VALUE!	VIH	NA	2009
50513073146	Negative	2011	Women	41	No	NA	367	325	1,1292307692	35	1	Heterosexual	[35,47)	1	Women	1	Women	1	<500	3	[350;500[	2	[200;500[	0	<=1000	0	>=1	0	<=50	2011	Negative	0	2011	0	2013	1	#VALUE!	NA	#VALUE!	NA	NA	#VALUE!	VIH	NA	2013
50590847194	Negative	2009	Women	35	Yes	2017	644	1078	0,5974025974	35	1	Heterosexual	[35,47)	1	Women	1	Women	0	>=500	0	>=500	0	>=500	1	>1000	1	<1	0	<=50	2009	Negative	0	2009	0	#VALUE!	NA	#VALUE!	NA	#VALUE!	NA	NA	#VALUE!	VIH	NA	2009
50597356677	Negative	2011	Men	47	No	NA	766	794	0,96473551637	35	0	Homosexual/Bisexual	[47,88]	0	Men	0	Men	0	>=500	0	>=500	0	>=500	0	<=1000	1	<1	0	<=50	2011	Negative	2	2011	0	2012	1	#VALUE!	NA	#VALUE!	NA	NA	#VALUE!	VIH	NA	2012
50601844251	Negative	2010	Women	28	No	NA	618.8	1238	0,49983844911	30	1	Heterosexual	[15,35)	1	Women	1	Women	0	>=500	0	>=500	0	>=500	1	>1000	1	<1	0	<=50	2010	Negative	8	2010	0	#VALUE!	NA	#VALUE!	NA	#VALUE!	NA	NA	#VALUE!	VIH	NA	2010
50640438259	Negative	2011	Men	46	No	NA	755.7	1269,5	0,59527372981	30	0	Homosexual/Bisexual	[35,47)	0	Men	0	Men	0	>=500	0	>=500	0	>=500	1	>1000	1	<1	0	<=50	2011	Negative	20	2011	0	2016	1	#VALUE!	NA	#VALUE!	NA	NA	#VALUE!	VIH	NA	2016
50647350490	Negative	2012	Men	53	No	NA	304	555,1	0,54764907224	30	1	Heterosexual	[47,88]	0	Men	0	Men	1	<500	2	[200;350[	2	[200;500[	0	<=1000	1	<1	0	<=50	2012	Negative	3	2012	0	#VALUE!	NA	#VALUE!	NA	#VALUE!	NA	NA	#VALUE!	VIH	NA	2012
50657013953	Negative	2010	Men	52	No	NA	789	737	1,0705563094	35	0	Homosexual/Bisexual	[47,88]	0	Men	0	Men	0	>=500	0	>=500	0	>=500	0	<=1000	0	>=1	0	<=50	2010	Negative	0	2010	0	#VALUE!	NA	#VALUE!	NA	#VALUE!	NA	NA	#VALUE!	VIH	NA	2010
50663753688	Negative	2012	Women	44	No	NA	666.3	1056,9	0,63042861198	30	1	Heterosexual	[35,47)	1	Women	1	Women	0	>=500	0	>=500	0	>=500	1	>1000	1	<1	0	<=50	2012	Negative	0	2012	0	#VALUE!	NA	#VALUE!	NA	#VALUE!	NA	NA	#VALUE!	VIH	NA	2012
50665172756	Negative	2010	Women	41	Yes	2010	468.7	489,5	0,95750766088	40	1	Heterosexual	[35,47)	1	Women	1	Women	1	<500	3	[350;500[	2	[200;500[	0	<=1000	1	<1	0	<=50	2010	Negative	1	2010	0	#VALUE!	NA	#VALUE!	NA	#VALUE!	NA	NA	#VALUE!	VIH	NA	2010
50683162868	Negative	2011	Men	31	No	NA	458.7	550,4	0,83339389535	30	0	Homosexual/Bisexual	[15,35)	0	Men	0	Men	1	<500	3	[350;500[	2	[200;500[	0	<=1000	1	<1	0	<=50	2011	Negative	7	2011	0	#VALUE!	NA	#VALUE!	NA	#VALUE!	NA	NA	#VALUE!	VIH	NA	2011
50713436305	Negative	2013	Women	56	Yes	2013	417	651	0,64055299539	40	1	Heterosexual	[47,88]	1	Women	1	Women	1	<500	3	[350;500[	2	[200;500[	0	<=1000	1	<1	0	<=50	2013	Negative	7	2013	0	#VALUE!	NA	#VALUE!	NA	#VALUE!	NA	NA	#VALUE!	VIH	NA	2013
50715613961	Negative	2011	Women	41	No	NA	553	782	0,70716112532	40	1	Heterosexual	[35,47)	1	Women	1	Women	0	>=500	0	>=500	0	>=500	0	<=1000	1	<1	0	<=50	2011	Negative	28	2011	0	#VALUE!	NA	#VALUE!	NA	#VALUE!	NA	NA	#VALUE!	VIH	NA	2011
50718166530	Positive	2011	Men	48	No	NA	948.6	991,8	0,95644283122	30	0	Homosexual/Bisexual	[47,88]	0	Men	0	Men	0	>=500	0	>=500	0	>=500	0	<=1000	1	<1	0	<=50	2011	Positive	0	2011	1	#VALUE!	NA	#VALUE!	NA	#VALUE!	NA	NA	#VALUE!	VIH	NA	2011
50736407041	Negative	2011	Women	30	No	NA	619.4	521,6	1,1875	30	1	Heterosexual	[15,35)	1	Women	1	Women	0	>=500	0	>=500	0	>=500	0	<=1000	0	>=1	0	<=50	2011	Negative	1	2011	0	#VALUE!	NA	#VALUE!	NA	#VALUE!	NA	NA	#VALUE!	VIH	NA	2011
50749553859	Negative	2011	Women	41	No	NA	639	675	0,94666666667	40	1	Heterosexual	[35,47)	1	Women	1	Women	0	>=500	0	>=500	0	>=500	0	<=1000	1	<1	0	<=50	2011	Negative	8	2011	0	#VALUE!	NA	#VALUE!	NA	#VALUE!	NA	NA	#VALUE!	VIH	NA	2011
50752895534	Negative	2011	Men	51	Yes	2012	601	1177	0,5106202209	35	1	Heterosexual	[47,88]	0	Men	0	Men	0	>=500	0	>=500	0	>=500	1	>1000	1	<1	0	<=50	2011	Negative	13	2011	0	#VALUE!	NA	#VALUE!	NA	#VALUE!	NA	NA	#VALUE!	VIH	NA	2011
50775661647	Negative	2012	Men	40	No	NA	823.8	993,4	0,82927320314	30	0	Homosexual/Bisexual	[35,47)	0	Men	0	Men	0	>=500	0	>=500	0	>=500	0	<=1000	1	<1	0	<=50	2012	Negative	0	2012	0	2017	1	#VALUE!	NA	#VALUE!	NA	NA	#VALUE!	VIH	NA	2017
50777563274	Negative	2010	Men	53	No	NA	1009	1007	1,0019860973	35	0	Homosexual/Bisexual	[47,88]	0	Men	0	Men	0	>=500	0	>=500	0	>=500	1	>1000	0	>=1	0	<=50	2010	Negative	0	2010	0	#VALUE!	NA	#VALUE!	NA	#VALUE!	NA	NA	#VALUE!	VIH	NA	2010
50798259914	Negative	2012	Women	65	No	NA	710	352	2,0170454545	40	1	Heterosexual	[47,88]	1	Women	1	Women	0	>=500	0	>=500	0	>=500	0	<=1000	0	>=1	0	<=50	2012	Negative	24	2012	0	#VALUE!	NA	#VALUE!	NA	#VALUE!	NA	NA	#VALUE!	VIH	NA	2012
50808391750	Negative	2011	Women	28	No	NA	1215	831	1,4620938628	40	1	Heterosexual	[15,35)	1	Women	1	Women	0	>=500	0	>=500	0	>=500	0	<=1000	0	>=1	0	<=50	2012	Negative	29	2012	0	2013	1	#VALUE!	NA	#VALUE!	NA	NA	#VALUE!	VIH	NA	2013
50808773219	Negative	2012	Women	39	Yes	2012	1153.6	827,6	1,3939101015	30	1	Heterosexual	[35,47)	1	Women	1	Women	0	>=500	0	>=500	0	>=500	0	<=1000	0	>=1	0	<=50	2012	Negative	7	2012	0	#VALUE!	NA	#VALUE!	NA	#VALUE!	NA	NA	#VALUE!	VIH	NA	2012
50851970851	Positive	2010	Men	40	No	NA	908	645	1,407751938	40	0	Homosexual/Bisexual	[35,47)	0	Men	0	Men	0	>=500	0	>=500	0	>=500	0	<=1000	0	>=1	0	<=50	2010	Positive	0	2010	1	#VALUE!	NA	2020	1	2013	1	1	2013	VIH	3	2010
50852123439	Negative	2011	Men	73	No	NA	633.6	364,3	1,7392259127	35	1	Heterosexual	[47,88]	0	Men	0	Men	0	>=500	0	>=500	0	>=500	0	<=1000	0	>=1	0	<=50	2011	Negative	4	2011	0	#VALUE!	NA	#VALUE!	NA	#VALUE!	NA	NA	#VALUE!	VIH	NA	2011
50864483058	Negative	2012	Men	61	No	NA	552	482	1,1452282158	35	0	Homosexual/Bisexual	[47,88]	0	Men	0	Men	0	>=500	0	>=500	0	>=500	0	<=1000	0	>=1	0	<=50	2012	Negative	15	2012	0	#VALUE!	NA	#VALUE!	NA	#VALUE!	NA	NA	#VALUE!	VIH	NA	2012
50865636170	Negative	2011	Women	54	No	NA	1130	258	4,3798449612	35	1	Heterosexual	[47,88]	1	Women	1	Women	0	>=500	0	>=500	0	>=500	0	<=1000	0	>=1	0	<=50	2011	Negative	7	2011	0	#VALUE!	NA	#VALUE!	NA	#VALUE!	NA	NA	#VALUE!	VIH	NA	2011
50894980847	Negative	2011	Women	44	No	NA	392	681	0,57562408223	35	1	Heterosexual	[35,47)	1	Women	1	Women	1	<500	3	[350;500[	2	[200;500[	0	<=1000	1	<1	0	<=50	2011	Negative	0	2011	0	#VALUE!	NA	#VALUE!	NA	#VALUE!	NA	NA	#VALUE!	VIH	NA	2011
50896660447	Negative	2010	Men	33	No	NA	692	728	0,95054945055	35	2	Other/Unknown	[15,35)	0	Men	0	Men	0	>=500	0	>=500	0	>=500	0	<=1000	1	<1	0	<=50	2011	Negative	8	2011	0	#VALUE!	NA	#VALUE!	NA	#VALUE!	NA	NA	#VALUE!	VIH	NA	2011
50910878479	Negative	2012	Women	42	No	NA	1332	396	3,3636363636	40	1	Heterosexual	[35,47)	1	Women	1	Women	0	>=500	0	>=500	0	>=500	0	<=1000	0	>=1	0	<=50	2012	Negative	0	2012	0	#VALUE!	NA	#VALUE!	NA	#VALUE!	NA	NA	#VALUE!	VIH	NA	2012
50922262072	Negative	2010	Men	52	No	NA	339	514	0,65953307393	35	1	Heterosexual	[47,88]	0	Men	0	Men	1	<500	2	[200;350[	2	[200;500[	0	<=1000	1	<1	0	<=50	2010	Negative	21	2010	0	#VALUE!	NA	#VALUE!	NA	#VALUE!	NA	NA	#VALUE!	VIH	NA	2010
50929372131	Negative	2004	Men	47	No	NA	868	1310	0,66259541985	40	2	Other/Unknown	[47,88]	0	Men	0	Men	0	>=500	0	>=500	0	>=500	1	>1000	1	<1	0	<=50	2004	Negative	0	2004	0	#VALUE!	NA	#VALUE!	NA	#VALUE!	NA	NA	#VALUE!	VIH	NA	2004
50946514308	Positive	2011	Men	55	No	NA	943	699	1,3490701001	35	0	Homosexual/Bisexual	[47,88]	0	Men	0	Men	0	>=500	0	>=500	0	>=500	0	<=1000	0	>=1	0	<=50	2011	Positive	1	2011	1	#VALUE!	NA	#VALUE!	NA	#VALUE!	NA	NA	#VALUE!	VIH	NA	2011
50949075639	Positive	2010	Men	49	Yes	2011	438	1674	0,26164874552	40	1	Heterosexual	[47,88]	0	Men	0	Men	1	<500	3	[350;500[	2	[200;500[	1	>1000	1	<1	0	<=50	2010	Positive	0	2010	1	#VALUE!	NA	#VALUE!	NA	#VALUE!	NA	NA	#VALUE!	VIH	NA	2010
50949550807	Negative	2011	Men	47	No	NA	531	274	1,9379562044	40	1	Heterosexual	[47,88]	0	Men	0	Men	0	>=500	0	>=500	0	>=500	0	<=1000	0	>=1	0	<=50	2011	Negative	9	2011	0	#VALUE!	NA	#VALUE!	NA	#VALUE!	NA	NA	#VALUE!	VIH	NA	2011
50993663966	Negative	2012	Men	60	No	NA	957	963	0,9937694704	35	0	Homosexual/Bisexual	[47,88]	0	Men	0	Men	0	>=500	0	>=500	0	>=500	0	<=1000	1	<1	0	<=50	2012	Negative	0	2012	0	2018	1	#VALUE!	NA	#VALUE!	NA	NA	#VALUE!	VIH	NA	2018
50996619641	Negative	2011	Women	41	No	NA	1276	1234	1,0340356564	35	1	Heterosexual	[35,47)	1	Women	1	Women	0	>=500	0	>=500	0	>=500	1	>1000	0	>=1	0	<=50	2011	Negative	0	2011	0	#VALUE!	NA	#VALUE!	NA	#VALUE!	NA	NA	#VALUE!	VIH	NA	2011
50998436119	Negative	2013	Men	37	No	NA	851	506	1,6818181818	35	0	Homosexual/Bisexual	[35,47)	0	Men	0	Men	0	>=500	0	>=500	0	>=500	0	<=1000	0	>=1	0	<=50	2013	Negative	8	2013	0	2016	1	#VALUE!	NA	#VALUE!	NA	NA	#VALUE!	VIH	NA	2016
50998436141	Negative	2013	Men	43	No	NA	568	1222	0,46481178396	40	1	Heterosexual	[35,47)	0	Men	0	Men	0	>=500	0	>=500	0	>=500	1	>1000	1	<1	0	<=50	2013	Negative	20	2013	0	#VALUE!	NA	#VALUE!	NA	#VALUE!	NA	NA	#VALUE!	VIH	NA	2013
50998436153	Positive	2010	Men	45	Yes	2010	203	485	0,41855670103	35	0	Homosexual/Bisexual	[35,47)	0	Men	0	Men	1	<500	2	[200;350[	2	[200;500[	0	<=1000	1	<1	0	<=50	2010	Positive	15	2010	1	#VALUE!	NA	#VALUE!	NA	#VALUE!	NA	NA	#VALUE!	VIH	NA	2010
50998436165	Negative	2013	Women	33	No	NA	405	547	0,74040219378	35	1	Heterosexual	[15,35)	1	Women	1	Women	1	<500	3	[350;500[	2	[200;500[	0	<=1000	1	<1	0	<=50	2013	Negative	0	2013	0	#VALUE!	NA	#VALUE!	NA	#VALUE!	NA	NA	#VALUE!	VIH	NA	2013
50998436178	Negative	2013	Women	73	No	NA	542	1405	0,38576512456	43	1	Heterosexual	[47,88]	1	Women	1	Women	0	>=500	0	>=500	0	>=500	1	>1000	1	<1	0	<=50	2013	Negative	1	2013	0	#VALUE!	NA	#VALUE!	NA	#VALUE!	NA	NA	#VALUE!	VIH	NA	2013
50998436197	Negative	2013	Women	36	No	NA	613	1242	0,49355877617	35	1	Heterosexual	[35,47)	1	Women	1	Women	0	>=500	0	>=500	0	>=500	1	>1000	1	<1	0	<=50	2013	Negative	0	2013	0	#VALUE!	NA	#VALUE!	NA	#VALUE!	NA	NA	#VALUE!	VIH	NA	2013
50998436258	Positive	2013	Men	56	No	NA	1131	589	1,9202037351	35	0	Homosexual/Bisexual	[47,88]	0	Men	0	Men	0	>=500	0	>=500	0	>=500	0	<=1000	0	>=1	0	<=50	2013	Positive	27	2013	1	#VALUE!	NA	#VALUE!	NA	#VALUE!	NA	NA	#VALUE!	VIH	NA	2013
50998436267	Negative	2013	Men	66	Yes	2013	827	1004	0,82370517928	35	0	Homosexual/Bisexual	[47,88]	0	Men	0	Men	0	>=500	0	>=500	0	>=500	1	>1000	1	<1	0	<=50	2013	Negative	3	2013	0	#VALUE!	NA	#VALUE!	NA	#VALUE!	NA	NA	#VALUE!	VIH	NA	2013
50998436274	Negative	2013	Men	49	No	NA	572	708	0,80790960452	35	0	Homosexual/Bisexual	[47,88]	0	Men	0	Men	0	>=500	0	>=500	0	>=500	0	<=1000	1	<1	0	<=50	2013	Negative	21	2013	0	#VALUE!	NA	#VALUE!	NA	#VALUE!	NA	NA	#VALUE!	VIH	NA	2013
50998436340	Positive	2013	Men	21	No	NA	825	598	1,3795986622	40	0	Homosexual/Bisexual	[15,35)	0	Men	0	Men	0	>=500	0	>=500	0	>=500	0	<=1000	0	>=1	0	<=50	2013	Positive	1	2013	1	#VALUE!	NA	#VALUE!	NA	#VALUE!	NA	NA	#VALUE!	VIH	NA	2013
50998436345	Positive	2013	Men	61	No	NA	207	771	0,26848249027	35	0	Homosexual/Bisexual	[47,88]	0	Men	0	Men	1	<500	2	[200;350[	2	[200;500[	0	<=1000	1	<1	0	<=50	2013	Positive	1	2013	1	#VALUE!	NA	#VALUE!	NA	#VALUE!	NA	NA	#VALUE!	VIH	NA	2013
50998436367	Positive	2013	Men	34	No	NA	428	692	0,61849710983	35	1	Heterosexual	[15,35)	0	Men	0	Men	1	<500	3	[350;500[	2	[200;500[	0	<=1000	1	<1	0	<=50	2013	Positive	0	2013	1	#VALUE!	NA	#VALUE!	NA	#VALUE!	NA	NA	#VALUE!	VIH	NA	2013
50998436368	Positive	2013	Men	59	Yes	2013	366	1034	0,35396518375	35	2	Other/Unknown	[47,88]	0	Men	0	Men	1	<500	3	[350;500[	2	[200;500[	1	>1000	1	<1	0	<=50	2013	Positive	10	2013	1	#VALUE!	NA	#VALUE!	NA	#VALUE!	NA	NA	#VALUE!	VIH	NA	2013
50998436370	Negative	2013	Men	34	No	NA	1043	1466	0,71145975443	35	1	Heterosexual	[15,35)	0	Men	0	Men	0	>=500	0	>=500	0	>=500	1	>1000	1	<1	0	<=50	2013	Negative	1	2013	0	#VALUE!	NA	#VALUE!	NA	#VALUE!	NA	NA	#VALUE!	VIH	NA	2013
50998436414	Negative	2013	Women	46	No	NA	343	391	0,87723785166	40	1	Heterosexual	[35,47)	1	Women	1	Women	1	<500	2	[200;350[	2	[200;500[	0	<=1000	1	<1	0	<=50	2013	Negative	0	2013	0	#VALUE!	NA	#VALUE!	NA	#VALUE!	NA	NA	#VALUE!	VIH	NA	2013
50998436454	Negative	2014	Women	29	No	NA	694	662	1,0483383686	35	1	Heterosexual	[15,35)	1	Women	1	Women	0	>=500	0	>=500	0	>=500	0	<=1000	0	>=1	0	<=50	2014	Negative	0	2014	0	#VALUE!	NA	#VALUE!	NA	#VALUE!	NA	NA	#VALUE!	VIH	NA	2014
50998436475	Negative	2010	Women	42	No	NA	588	806	0,72952853598	35	1	Heterosexual	[35,47)	1	Women	1	Women	0	>=500	0	>=500	0	>=500	0	<=1000	1	<1	0	<=50	2010	Negative	0	2010	0	#VALUE!	NA	#VALUE!	NA	#VALUE!	NA	NA	#VALUE!	VIH	NA	2010
50998436476	Negative	2014	Women	42	No	NA	374.5	696	0,53807471264	40	1	Heterosexual	[35,47)	1	Women	1	Women	1	<500	3	[350;500[	2	[200;500[	0	<=1000	1	<1	0	<=50	2014	Negative	4	2014	0	#VALUE!	NA	#VALUE!	NA	#VALUE!	NA	NA	#VALUE!	VIH	NA	2014
50998436479	Negative	2014	Women	59	No	NA	257.6	232,7	1,1070047271	30	1	Heterosexual	[47,88]	1	Women	1	Women	1	<500	2	[200;350[	2	[200;500[	0	<=1000	0	>=1	0	<=50	2014	Negative	1	2014	0	#VALUE!	NA	#VALUE!	NA	#VALUE!	NA	NA	#VALUE!	VIH	NA	2014
50998436492	Negative	2014	Men	51	No	NA	858	2278	0,37664618086	35	0	Homosexual/Bisexual	[47,88]	0	Men	0	Men	0	>=500	0	>=500	0	>=500	1	>1000	1	<1	0	<=50	2014	Negative	0	2014	0	2019	1	#VALUE!	NA	#VALUE!	NA	NA	#VALUE!	VIH	NA	2019
50998436524	Negative	2014	Women	70	Yes	2014	417	918	0,45424836601	40	1	Heterosexual	[47,88]	1	Women	1	Women	1	<500	3	[350;500[	2	[200;500[	0	<=1000	1	<1	0	<=50	2014	Negative	28	2014	0	#VALUE!	NA	#VALUE!	NA	#VALUE!	NA	NA	#VALUE!	VIH	NA	2014
50998436529	Negative	2013	Men	53	Yes	2014	575.4	701,3	0,82047625838	20	0	Homosexual/Bisexual	[47,88]	0	Men	0	Men	0	>=500	0	>=500	0	>=500	0	<=1000	1	<1	0	<=50	2014	Negative	6	2014	0	#VALUE!	NA	#VALUE!	NA	#VALUE!	NA	NA	#VALUE!	VIH	NA	2014
50998436578	Negative	2014	Men	36	No	NA	1264	830	1,5228915663	40	0	Homosexual/Bisexual	[35,47)	0	Men	0	Men	0	>=500	0	>=500	0	>=500	0	<=1000	0	>=1	0	<=50	2014	Negative	0	2014	0	2016	1	#VALUE!	NA	#VALUE!	NA	NA	#VALUE!	VIH	NA	2016
50998436586	Positive	2012	Men	24	No	NA	761	701	1,0855920114	40	0	Homosexual/Bisexual	[15,35)	0	Men	0	Men	0	>=500	0	>=500	0	>=500	0	<=1000	0	>=1	0	<=50	2012	Positive	20	2012	1	#VALUE!	NA	#VALUE!	NA	#VALUE!	NA	NA	#VALUE!	VIH	NA	2012
50998436612	Negative	2014	Men	62	No	NA	694	753	0,92164674635	40	0	Homosexual/Bisexual	[47,88]	0	Men	0	Men	0	>=500	0	>=500	0	>=500	0	<=1000	1	<1	0	<=50	2014	Negative	0	2014	0	#VALUE!	NA	#VALUE!	NA	#VALUE!	NA	NA	#VALUE!	VIH	NA	2014
50998436626	Positive	2014	Men	50	Yes	2015	422	840	0,50238095238	35	2	Other/Unknown	[47,88]	0	Men	0	Men	1	<500	3	[350;500[	2	[200;500[	0	<=1000	1	<1	0	<=50	2014	Positive	0	2014	1	#VALUE!	NA	#VALUE!	NA	#VALUE!	NA	NA	#VALUE!	VIH	NA	2014
50998436676	Negative	2014	Men	42	No	NA	721	611	1,1800327332	40	0	Homosexual/Bisexual	[35,47)	0	Men	0	Men	0	>=500	0	>=500	0	>=500	0	<=1000	0	>=1	0	<=50	2014	Negative	6	2014	0	2016	1	#VALUE!	NA	#VALUE!	NA	NA	#VALUE!	VIH	NA	2016
50998436691	Negative	2014	Men	58	No	NA	589	742	0,79380053908	35	0	Homosexual/Bisexual	[47,88]	0	Men	0	Men	0	>=500	0	>=500	0	>=500	0	<=1000	1	<1	0	<=50	2014	Negative	2	2014	0	2016	1	#VALUE!	NA	#VALUE!	NA	NA	#VALUE!	VIH	NA	2016
50998436708	Negative	2014	Men	46	No	NA	1148	714	1,6078431373	40	1	Heterosexual	[35,47)	0	Men	0	Men	0	>=500	0	>=500	0	>=500	0	<=1000	0	>=1	0	<=50	2014	Negative	1	2014	0	#VALUE!	NA	#VALUE!	NA	#VALUE!	NA	NA	#VALUE!	VIH	NA	2014
50998436716	Negative	2009	Men	48	No	NA	643	645	0,99689922481	40	1	Heterosexual	[47,88]	0	Men	0	Men	0	>=500	0	>=500	0	>=500	0	<=1000	1	<1	0	<=50	2009	Negative	29	2009	0	#VALUE!	NA	#VALUE!	NA	#VALUE!	NA	NA	#VALUE!	VIH	NA	2009
50998436724	Negative	2012	Men	22	No	NA	197	970	0,20309278351	4575	1	Heterosexual	[15,35)	0	Men	0	Men	1	<500	1	< 200	1	< 200	0	<=1000	1	<1	1	>50	2012	Negative	0	2012	0	#VALUE!	NA	#VALUE!	NA	#VALUE!	NA	NA	#VALUE!	VIH	NA	2012
50998436769	Negative	2008	Women	31	No	NA	723	1390	0,52014388489	35	1	Heterosexual	[15,35)	1	Women	1	Women	0	>=500	0	>=500	0	>=500	1	>1000	1	<1	0	<=50	2008	Negative	0	2008	0	#VALUE!	NA	#VALUE!	NA	#VALUE!	NA	NA	#VALUE!	VIH	NA	2008
50998436802	Negative	2014	Men	33	No	NA	864	1129	0,76527900797	40	0	Homosexual/Bisexual	[15,35)	0	Men	0	Men	0	>=500	0	>=500	0	>=500	1	>1000	1	<1	0	<=50	2014	Negative	17	2014	0	#VALUE!	NA	#VALUE!	NA	#VALUE!	NA	NA	#VALUE!	VIH	NA	2014
50998436807	Negative	2014	Women	44	No	NA	592	1203	0,49210307564	35	1	Heterosexual	[35,47)	1	Women	1	Women	0	>=500	0	>=500	0	>=500	1	>1000	1	<1	0	<=50	2014	Negative	0	2014	0	#VALUE!	NA	#VALUE!	NA	#VALUE!	NA	NA	#VALUE!	VIH	NA	2014
50998436809	Negative	2014	Men	64	No	NA	982	678	1,4483775811	35	1	Heterosexual	[47,88]	0	Men	0	Men	0	>=500	0	>=500	0	>=500	0	<=1000	0	>=1	0	<=50	2014	Negative	0	2014	0	2017	1	#VALUE!	NA	#VALUE!	NA	NA	#VALUE!	VIH	NA	2017
50998436815	Positive	2014	Men	39	No	NA	1325	964	1,3744813278	35	2	Other/Unknown	[35,47)	0	Men	0	Men	0	>=500	0	>=500	0	>=500	0	<=1000	0	>=1	0	<=50	2014	Positive	0	2014	1	#VALUE!	NA	#VALUE!	NA	2015	1	1	2015	VIH	2	2014
50998436828	Positive	2011	Men	30	Yes	2011	798	883	0,90373725934	35	0	Homosexual/Bisexual	[15,35)	0	Men	0	Men	0	>=500	0	>=500	0	>=500	0	<=1000	1	<1	0	<=50	2011	Positive	3	2011	1	#VALUE!	NA	#VALUE!	NA	#VALUE!	NA	NA	#VALUE!	VIH	NA	2011
50998436845	Negative	2014	Men	44	No	NA	1236	734	1,6839237057	40	0	Homosexual/Bisexual	[35,47)	0	Men	0	Men	0	>=500	0	>=500	0	>=500	0	<=1000	0	>=1	0	<=50	2014	Negative	0	2014	0	#VALUE!	NA	#VALUE!	NA	#VALUE!	NA	NA	#VALUE!	VIH	NA	2014
50998436870	Negative	2014	Men	61	Yes	2014	465	531	0,87570621469	35	2	Other/Unknown	[47,88]	0	Men	0	Men	1	<500	3	[350;500[	2	[200;500[	0	<=1000	1	<1	0	<=50	2014	Negative	4	2014	0	#VALUE!	NA	#VALUE!	NA	#VALUE!	NA	NA	#VALUE!	VIH	NA	2014
50998436894	Negative	2014	Men	51	Yes	2014	330.4	567,2	0,58251057828	40	1	Heterosexual	[47,88]	0	Men	0	Men	1	<500	2	[200;350[	2	[200;500[	0	<=1000	1	<1	0	<=50	2014	Negative	13	2014	0	#VALUE!	NA	#VALUE!	NA	#VALUE!	NA	NA	#VALUE!	VIH	NA	2014
50998436907	Negative	2014	Men	59	No	NA	1547	1020	1,5166666667	35	0	Homosexual/Bisexual	[47,88]	0	Men	0	Men	0	>=500	0	>=500	0	>=500	1	>1000	0	>=1	0	<=50	2014	Negative	0	2014	0	#VALUE!	NA	#VALUE!	NA	#VALUE!	NA	NA	#VALUE!	VIH	NA	2014
50998436911	Negative	2014	Men	56	Yes	2014	482	979	0,49233912155	35	1	Heterosexual	[47,88]	0	Men	0	Men	1	<500	3	[350;500[	2	[200;500[	0	<=1000	1	<1	0	<=50	2014	Negative	1	2014	0	2015	1	#VALUE!	NA	#VALUE!	NA	NA	#VALUE!	VIH	NA	2015
50998436936	Positive	2014	Men	26	No	NA	1082	943	1,1474019088	35	0	Homosexual/Bisexual	[15,35)	0	Men	0	Men	0	>=500	0	>=500	0	>=500	0	<=1000	0	>=1	0	<=50	2014	Positive	6	2014	1	#VALUE!	NA	#VALUE!	NA	#VALUE!	NA	NA	#VALUE!	VIH	NA	2014
50998436951	Negative	2014	Men	49	No	NA	819	NA	NA	40	1	Heterosexual	[47,88]	0	Men	0	Men	0	>=500	0	>=500	0	>=500	NA	NA	NA	NA	0	<=50	2014	Negative	0	2014	0	#VALUE!	NA	#VALUE!	NA	#VALUE!	NA	NA	#VALUE!	VIH	NA	2014
50998436954	Positive	2014	Men	25	No	NA	641	1170	0,54786324786	52	2	Other/Unknown	[15,35)	0	Men	0	Men	0	>=500	0	>=500	0	>=500	1	>1000	1	<1	1	>50	2014	Positive	15	2014	1	#VALUE!	NA	#VALUE!	NA	#VALUE!	NA	NA	#VALUE!	VIH	NA	2014
50998436966	Negative	2014	Women	41	No	NA	1152.6	707,3	1,6295772657	30	1	Heterosexual	[35,47)	1	Women	1	Women	0	>=500	0	>=500	0	>=500	0	<=1000	0	>=1	0	<=50	2014	Negative	7	2014	0	#VALUE!	NA	#VALUE!	NA	#VALUE!	NA	NA	#VALUE!	VIH	NA	2014
50998436991	Negative	2014	Men	41	No	NA	263	622	0,42282958199	129	0	Homosexual/Bisexual	[35,47)	0	Men	0	Men	1	<500	2	[200;350[	2	[200;500[	0	<=1000	1	<1	1	>50	2014	Negative	0	2014	0	#VALUE!	NA	#VALUE!	NA	#VALUE!	NA	NA	#VALUE!	VIH	NA	2014
50998436992	Negative	2014	Women	51	Yes	2014	494	375	1,3173333333	35	1	Heterosexual	[47,88]	1	Women	1	Women	1	<500	3	[350;500[	2	[200;500[	0	<=1000	0	>=1	0	<=50	2014	Negative	1	2014	0	#VALUE!	NA	#VALUE!	NA	#VALUE!	NA	NA	#VALUE!	VIH	NA	2014
50998436998	Negative	2014	Women	26	No	NA	1189	892	1,3329596413	40	1	Heterosexual	[15,35)	1	Women	1	Women	0	>=500	0	>=500	0	>=500	0	<=1000	0	>=1	0	<=50	2014	Negative	14	2014	0	#VALUE!	NA	#VALUE!	NA	#VALUE!	NA	NA	#VALUE!	VIH	NA	2014
50998437011	Negative	2014	Men	28	No	NA	362	1316	0,27507598784	35	1	Heterosexual	[15,35)	0	Men	0	Men	1	<500	3	[350;500[	2	[200;500[	1	>1000	1	<1	0	<=50	2014	Negative	0	2014	0	#VALUE!	NA	#VALUE!	NA	#VALUE!	NA	NA	#VALUE!	VIH	NA	2014
50998437020	Negative	2009	Women	36	No	NA	1308	1681	0,77810826889	35	1	Heterosexual	[35,47)	1	Women	1	Women	0	>=500	0	>=500	0	>=500	1	>1000	1	<1	0	<=50	2009	Negative	6	2009	0	#VALUE!	NA	#VALUE!	NA	#VALUE!	NA	NA	#VALUE!	VIH	NA	2009
50998437061	Negative	2014	Men	36	No	NA	1078	1239	0,87005649718	40	0	Homosexual/Bisexual	[35,47)	0	Men	0	Men	0	>=500	0	>=500	0	>=500	1	>1000	1	<1	0	<=50	2014	Negative	0	2014	0	2015	1	2020	1	#VALUE!	NA	1	2020	VIH	1	2015
50998437079	Positive	2014	Men	57	No	NA	858	505	1,699009901	35	0	Homosexual/Bisexual	[47,88]	0	Men	0	Men	0	>=500	0	>=500	0	>=500	0	<=1000	0	>=1	0	<=50	2014	Positive	16	2014	1	#VALUE!	NA	#VALUE!	NA	#VALUE!	NA	NA	#VALUE!	VIH	NA	2014
50998437080	Positive	2014	Men	29	No	NA	1532	1318	1,1623672231	35	0	Homosexual/Bisexual	[15,35)	0	Men	0	Men	0	>=500	0	>=500	0	>=500	1	>1000	0	>=1	0	<=50	2014	Positive	10	2014	1	#VALUE!	NA	#VALUE!	NA	#VALUE!	NA	NA	#VALUE!	VIH	NA	2014
50998437082	Negative	2013	Men	43	Yes	2013	578.4	739	0,78267929635	133	0	Homosexual/Bisexual	[35,47)	0	Men	0	Men	0	>=500	0	>=500	0	>=500	0	<=1000	1	<1	1	>50	2013	Negative	19	2013	0	#VALUE!	NA	#VALUE!	NA	#VALUE!	NA	NA	#VALUE!	VIH	NA	2013
50998437109	Negative	2015	Men	33	No	NA	597	640	0,9328125	35	0	Homosexual/Bisexual	[15,35)	0	Men	0	Men	0	>=500	0	>=500	0	>=500	0	<=1000	1	<1	0	<=50	2015	Negative	0	2015	0	#VALUE!	NA	#VALUE!	NA	#VALUE!	NA	NA	#VALUE!	VIH	NA	2015
50998437135	Positive	2014	Men	59	No	NA	544	1261	0,4314036479	40	0	Homosexual/Bisexual	[47,88]	0	Men	0	Men	0	>=500	0	>=500	0	>=500	1	>1000	1	<1	0	<=50	2014	Positive	0	2014	1	#VALUE!	NA	#VALUE!	NA	#VALUE!	NA	NA	#VALUE!	VIH	NA	2014
50998437140	Negative	2015	Men	42	Yes	2015	313	2425	0,12907216495	35	1	Heterosexual	[35,47)	0	Men	0	Men	1	<500	2	[200;350[	2	[200;500[	1	>1000	1	<1	0	<=50	2015	Negative	24	2015	0	#VALUE!	NA	#VALUE!	NA	#VALUE!	NA	NA	#VALUE!	VIH	NA	2015
50998437141	Negative	2015	Men	32	No	NA	346	771	0,44876783398	40	0	Homosexual/Bisexual	[15,35)	0	Men	0	Men	1	<500	2	[200;350[	2	[200;500[	0	<=1000	1	<1	0	<=50	2015	Negative	6	2015	0	#VALUE!	NA	#VALUE!	NA	#VALUE!	NA	NA	#VALUE!	VIH	NA	2015
50998437177	Negative	2015	Men	24	No	NA	442	347	1,2737752161	35	0	Homosexual/Bisexual	[15,35)	0	Men	0	Men	1	<500	3	[350;500[	2	[200;500[	0	<=1000	0	>=1	0	<=50	2015	Negative	0	2015	0	#VALUE!	NA	#VALUE!	NA	#VALUE!	NA	NA	#VALUE!	VIH	NA	2015
50998437178	Negative	2015	Women	39	No	NA	503	470	1,070212766	35	1	Heterosexual	[35,47)	1	Women	1	Women	0	>=500	0	>=500	0	>=500	0	<=1000	0	>=1	0	<=50	2015	Negative	0	2015	0	#VALUE!	NA	#VALUE!	NA	#VALUE!	NA	NA	#VALUE!	VIH	NA	2015
50998437227	Positive	2015	Men	29	No	NA	757	672	1,1264880952	35	0	Homosexual/Bisexual	[15,35)	0	Men	0	Men	0	>=500	0	>=500	0	>=500	0	<=1000	0	>=1	0	<=50	2015	Positive	0	2015	1	#VALUE!	NA	2016	1	#VALUE!	NA	1	2016	VIH	1	2015
50998437232	Negative	2015	Men	51	No	NA	1120	1727	0,64852345107	35	0	Homosexual/Bisexual	[47,88]	0	Men	0	Men	0	>=500	0	>=500	0	>=500	1	>1000	1	<1	0	<=50	2015	Negative	0	2015	0	2016	1	2019	1	2018	1	1	2018	VIH	2	2016
50998437503	Negative	2011	Women	37	No	NA	1081.7	593,8	1,8216571236	20	1	Heterosexual	[35,47)	1	Women	1	Women	0	>=500	0	>=500	0	>=500	0	<=1000	0	>=1	0	<=50	2011	Negative	6	2011	0	#VALUE!	NA	#VALUE!	NA	#VALUE!	NA	NA	#VALUE!	VIH	NA	2011
50998437517	Negative	2013	Women	59	No	NA	1262.6	1683,5	0,74998514999	20	2	Other/Unknown	[47,88]	1	Women	1	Women	0	>=500	0	>=500	0	>=500	1	>1000	1	<1	0	<=50	2013	Negative	1	2013	0	#VALUE!	NA	#VALUE!	NA	#VALUE!	NA	NA	#VALUE!	VIH	NA	2013
50998437581	Negative	2015	Women	63	Yes	2015	125	477	0,26205450734	261	1	Heterosexual	[47,88]	1	Women	1	Women	1	<500	1	< 200	1	< 200	0	<=1000	1	<1	1	>50	2015	Negative	0	2015	0	#VALUE!	NA	#VALUE!	NA	#VALUE!	NA	NA	#VALUE!	VIH	NA	2015
50998437608	Negative	2015	Men	60	No	NA	216.2	464,8	0,46514629948	30	2	Other/Unknown	[47,88]	0	Men	0	Men	1	<500	2	[200;350[	2	[200;500[	0	<=1000	1	<1	0	<=50	2015	Negative	0	2015	0	#VALUE!	NA	#VALUE!	NA	#VALUE!	NA	NA	#VALUE!	VIH	NA	2015
50998437610	Negative	2015	Men	56	No	NA	432	475	0,90947368421	30	0	Homosexual/Bisexual	[47,88]	0	Men	0	Men	1	<500	3	[350;500[	2	[200;500[	0	<=1000	1	<1	0	<=50	2015	Negative	24	2015	0	#VALUE!	NA	#VALUE!	NA	#VALUE!	NA	NA	#VALUE!	VIH	NA	2015
50998437630	Negative	2015	Men	46	No	NA	912.4	NA	NA	20	0	Homosexual/Bisexual	[35,47)	0	Men	0	Men	0	>=500	0	>=500	0	>=500	NA	NA	NA	NA	0	<=50	2015	Negative	3	2015	0	2016	1	#VALUE!	NA	#VALUE!	NA	NA	#VALUE!	VIH	NA	2016
50998437638	Negative	2015	Men	40	No	NA	1034	1320	0,78333333333	35	1	Heterosexual	[35,47)	0	Men	0	Men	0	>=500	0	>=500	0	>=500	1	>1000	1	<1	0	<=50	2015	Negative	1	2015	0	#VALUE!	NA	#VALUE!	NA	#VALUE!	NA	NA	#VALUE!	VIH	NA	2015
50998437646	Negative	2015	Men	55	No	NA	522	785	0,66496815287	40	0	Homosexual/Bisexual	[47,88]	0	Men	0	Men	0	>=500	0	>=500	0	>=500	0	<=1000	1	<1	0	<=50	2015	Negative	10	2015	0	#VALUE!	NA	#VALUE!	NA	#VALUE!	NA	NA	#VALUE!	VIH	NA	2015
50998437677	Positive	2018	Men	34	No	NA	432	1119	0,38605898123	40	0	Homosexual/Bisexual	[15,35)	0	Men	0	Men	1	<500	3	[350;500[	2	[200;500[	1	>1000	1	<1	0	<=50	2018	Positive	29	2018	1	#VALUE!	NA	#VALUE!	NA	#VALUE!	NA	NA	#VALUE!	VIH	NA	2018
50998437691	Negative	2015	Men	38	Yes	2015	270	1240	0,21774193548	35	0	Homosexual/Bisexual	[35,47)	0	Men	0	Men	1	<500	2	[200;350[	2	[200;500[	1	>1000	1	<1	0	<=50	2015	Negative	0	2015	0	#VALUE!	NA	#VALUE!	NA	#VALUE!	NA	NA	#VALUE!	VIH	NA	2015
50998437715	Positive	2015	Men	29	No	NA	781	674	1,1587537092	35	0	Homosexual/Bisexual	[15,35)	0	Men	0	Men	0	>=500	0	>=500	0	>=500	0	<=1000	0	>=1	0	<=50	2015	Positive	23	2015	1	#VALUE!	NA	#VALUE!	NA	#VALUE!	NA	NA	#VALUE!	VIH	NA	2015
50998437718	Negative	2015	Men	55	No	NA	897	670	1,3388059701	40	0	Homosexual/Bisexual	[47,88]	0	Men	0	Men	0	>=500	0	>=500	0	>=500	0	<=1000	0	>=1	0	<=50	2015	Negative	0	2015	0	#VALUE!	NA	#VALUE!	NA	#VALUE!	NA	NA	#VALUE!	VIH	NA	2015
50998437721	Positive	2015	Men	50	Yes	2015	622.1	970,4	0,64107584501	40	2	Other/Unknown	[47,88]	0	Men	0	Men	0	>=500	0	>=500	0	>=500	0	<=1000	1	<1	0	<=50	2015	Positive	23	2015	1	#VALUE!	NA	#VALUE!	NA	#VALUE!	NA	NA	#VALUE!	VIH	NA	2015
50998437729	Positive	2015	Men	20	No	NA	586	823	0,7120291616	40	0	Homosexual/Bisexual	[15,35)	0	Men	0	Men	0	>=500	0	>=500	0	>=500	0	<=1000	1	<1	0	<=50	2015	Positive	0	2015	1	#VALUE!	NA	#VALUE!	NA	#VALUE!	NA	NA	#VALUE!	VIH	NA	2015
50998437732	Negative	2015	Women	34	No	NA	670	721	0,92926490985	40	1	Heterosexual	[15,35)	1	Women	1	Women	0	>=500	0	>=500	0	>=500	0	<=1000	1	<1	0	<=50	2015	Negative	0	2015	0	#VALUE!	NA	#VALUE!	NA	#VALUE!	NA	NA	#VALUE!	VIH	NA	2015
50998437733	Negative	2015	Women	39	No	NA	1010	725	1,3931034483	35	1	Heterosexual	[35,47)	1	Women	1	Women	0	>=500	0	>=500	0	>=500	0	<=1000	0	>=1	0	<=50	2015	Negative	12	2015	0	#VALUE!	NA	#VALUE!	NA	#VALUE!	NA	NA	#VALUE!	VIH	NA	2015
50998437739	Negative	2015	Men	31	No	NA	1020	677	1,5066469719	35	1	Heterosexual	[15,35)	0	Men	0	Men	0	>=500	0	>=500	0	>=500	0	<=1000	0	>=1	0	<=50	2015	Negative	8	2015	0	#VALUE!	NA	#VALUE!	NA	#VALUE!	NA	NA	#VALUE!	VIH	NA	2015
50998437825	Negative	2015	Men	52	No	NA	723	1104	0,65489130435	35	1	Heterosexual	[47,88]	0	Men	0	Men	0	>=500	0	>=500	0	>=500	1	>1000	1	<1	0	<=50	2015	Negative	0	2015	0	#VALUE!	NA	#VALUE!	NA	#VALUE!	NA	NA	#VALUE!	VIH	NA	2015
50998437854	Positive	2015	Men	54	No	NA	953.6	687,5	1,3870545455	30	0	Homosexual/Bisexual	[47,88]	0	Men	0	Men	0	>=500	0	>=500	0	>=500	0	<=1000	0	>=1	0	<=50	2015	Positive	11	2015	1	#VALUE!	NA	#VALUE!	NA	#VALUE!	NA	NA	#VALUE!	VIH	NA	2015
50998437855	Positive	2015	Men	61	Yes	2015	728	1232	0,59090909091	40	1	Heterosexual	[47,88]	0	Men	0	Men	0	>=500	0	>=500	0	>=500	1	>1000	1	<1	0	<=50	2015	Positive	0	2015	1	#VALUE!	NA	#VALUE!	NA	#VALUE!	NA	NA	#VALUE!	VIH	NA	2015
50998437856	Negative	2015	Women	60	No	NA	2282	897	2,5440356745	30	1	Heterosexual	[47,88]	1	Women	1	Women	0	>=500	0	>=500	0	>=500	0	<=1000	0	>=1	0	<=50	2015	Negative	0	2015	0	#VALUE!	NA	#VALUE!	NA	#VALUE!	NA	NA	#VALUE!	VIH	NA	2015
50998437874	Negative	2014	Men	34	Yes	2014	693	936	0,74038461538	236	2	Other/Unknown	[15,35)	0	Men	0	Men	0	>=500	0	>=500	0	>=500	0	<=1000	1	<1	1	>50	2014	Negative	1	2014	0	#VALUE!	NA	#VALUE!	NA	#VALUE!	NA	NA	#VALUE!	VIH	NA	2014
50998437890	Negative	2015	Men	62	No	NA	1406	981	1,4332313965	35	1	Heterosexual	[47,88]	0	Men	0	Men	0	>=500	0	>=500	0	>=500	0	<=1000	0	>=1	0	<=50	2015	Negative	0	2015	0	2018	1	#VALUE!	NA	#VALUE!	NA	NA	#VALUE!	VIH	NA	2018
50998437899	Negative	2015	Women	31	No	NA	598.1	500,8	1,1942891374	40	1	Heterosexual	[15,35)	1	Women	1	Women	0	>=500	0	>=500	0	>=500	0	<=1000	0	>=1	0	<=50	2015	Negative	3	2015	0	#VALUE!	NA	#VALUE!	NA	#VALUE!	NA	NA	#VALUE!	VIH	NA	2015
50998437910	Negative	2015	Women	40	No	NA	577.3	597,2	0,96667782987	30	1	Heterosexual	[35,47)	1	Women	1	Women	0	>=500	0	>=500	0	>=500	0	<=1000	1	<1	0	<=50	2015	Negative	12	2015	0	#VALUE!	NA	#VALUE!	NA	#VALUE!	NA	NA	#VALUE!	VIH	NA	2015
50998437943	Positive	2015	Men	73	No	NA	646	2184	0,29578754579	40	0	Homosexual/Bisexual	[47,88]	0	Men	0	Men	0	>=500	0	>=500	0	>=500	1	>1000	1	<1	0	<=50	2015	Positive	7	2015	1	#VALUE!	NA	#VALUE!	NA	#VALUE!	NA	NA	#VALUE!	VIH	NA	2015
50998437967	Positive	2015	Men	38	No	NA	554	570	0,97192982456	35	1	Heterosexual	[35,47)	0	Men	0	Men	0	>=500	0	>=500	0	>=500	0	<=1000	1	<1	0	<=50	2015	Positive	0	2015	1	#VALUE!	NA	#VALUE!	NA	#VALUE!	NA	NA	#VALUE!	VIH	NA	2015
50998438038	Negative	2013	Women	35	No	NA	678	749	0,90520694259	35	2	Other/Unknown	[35,47)	1	Women	1	Women	0	>=500	0	>=500	0	>=500	0	<=1000	1	<1	0	<=50	2013	Negative	0	2013	0	#VALUE!	NA	#VALUE!	NA	#VALUE!	NA	NA	#VALUE!	VIH	NA	2013
50998438043	Negative	2013	Men	28	No	NA	1250	1440	0,86805555556	35	0	Homosexual/Bisexual	[15,35)	0	Men	0	Men	0	>=500	0	>=500	0	>=500	1	>1000	1	<1	0	<=50	2013	Negative	12	2013	0	2016	1	#VALUE!	NA	#VALUE!	NA	NA	#VALUE!	VIH	NA	2016
50998438095	Negative	2015	Men	70	No	NA	860	1369	0,62819576333	35	1	Heterosexual	[47,88]	0	Men	0	Men	0	>=500	0	>=500	0	>=500	1	>1000	1	<1	0	<=50	2015	Negative	3	2015	0	#VALUE!	NA	#VALUE!	NA	#VALUE!	NA	NA	#VALUE!	VIH	NA	2015
50998438103	Negative	2015	Women	67	Yes	2015	496	1236	0,40129449838	35	1	Heterosexual	[47,88]	1	Women	1	Women	1	<500	3	[350;500[	2	[200;500[	1	>1000	1	<1	0	<=50	2015	Negative	1	2015	0	#VALUE!	NA	#VALUE!	NA	#VALUE!	NA	NA	#VALUE!	VIH	NA	2015
50998438104	Negative	2015	Men	56	Yes	2015	640	1149	0,55700609225	40	1	Heterosexual	[47,88]	0	Men	0	Men	0	>=500	0	>=500	0	>=500	1	>1000	1	<1	0	<=50	2015	Negative	1	2015	0	#VALUE!	NA	#VALUE!	NA	#VALUE!	NA	NA	#VALUE!	VIH	NA	2015
50998438107	Negative	2015	Men	52	No	NA	450	598	0,7525083612	35	1	Heterosexual	[47,88]	0	Men	0	Men	1	<500	3	[350;500[	2	[200;500[	0	<=1000	1	<1	0	<=50	2015	Negative	15	2015	0	#VALUE!	NA	#VALUE!	NA	#VALUE!	NA	NA	#VALUE!	VIH	NA	2015
50998438129	Negative	2015	Men	69	Yes	2015	400	1392	0,28735632184	35	1	Heterosexual	[47,88]	0	Men	0	Men	1	<500	3	[350;500[	2	[200;500[	1	>1000	1	<1	0	<=50	2015	Negative	0	2015	0	#VALUE!	NA	#VALUE!	NA	#VALUE!	NA	NA	#VALUE!	VIH	NA	2015
50998438159	Negative	2011	Women	52	No	NA	1107	793	1,395964691	40	1	Heterosexual	[47,88]	1	Women	1	Women	0	>=500	0	>=500	0	>=500	0	<=1000	0	>=1	0	<=50	2011	Negative	8	2011	0	#VALUE!	NA	#VALUE!	NA	#VALUE!	NA	NA	#VALUE!	VIH	NA	2011
50998438161	Negative	2015	Men	40	No	NA	573	440	1,3022727273	35	0	Homosexual/Bisexual	[35,47)	0	Men	0	Men	0	>=500	0	>=500	0	>=500	0	<=1000	0	>=1	0	<=50	2015	Negative	0	2015	0	#VALUE!	NA	#VALUE!	NA	#VALUE!	NA	NA	#VALUE!	VIH	NA	2015
50998438233	Negative	2015	Women	36	No	NA	441	1049,9	0,42004000381	30	1	Heterosexual	[35,47)	1	Women	1	Women	1	<500	3	[350;500[	2	[200;500[	1	>1000	1	<1	0	<=50	2015	Negative	7	2015	0	#VALUE!	NA	#VALUE!	NA	#VALUE!	NA	NA	#VALUE!	VIH	NA	2015
50998438237	Negative	2015	Women	70	Yes	2015	130	468	0,27777777778	40	1	Heterosexual	[47,88]	1	Women	1	Women	1	<500	1	< 200	1	< 200	0	<=1000	1	<1	0	<=50	2015	Negative	22	2015	0	#VALUE!	NA	#VALUE!	NA	#VALUE!	NA	NA	#VALUE!	VIH	NA	2015
50998438264	Positive	2011	Men	65	No	NA	565	665	0,84962406015	40	2	Other/Unknown	[47,88]	0	Men	0	Men	0	>=500	0	>=500	0	>=500	0	<=1000	1	<1	0	<=50	2011	Positive	0	2011	1	#VALUE!	NA	#VALUE!	NA	#VALUE!	NA	NA	#VALUE!	VIH	NA	2011
50998438269	Positive	2014	Men	34	No	NA	1489	1133	1,3142100618	40	0	Homosexual/Bisexual	[15,35)	0	Men	0	Men	0	>=500	0	>=500	0	>=500	1	>1000	0	>=1	0	<=50	2014	Positive	0	2014	1	#VALUE!	NA	2015	1	2016	1	1	2015	VIH	2	2014
50998438277	Negative	2015	Women	30	Yes	2015	1097	387	2,834625323	35	1	Heterosexual	[15,35)	1	Women	1	Women	0	>=500	0	>=500	0	>=500	0	<=1000	0	>=1	0	<=50	2015	Negative	0	2015	0	#VALUE!	NA	#VALUE!	NA	#VALUE!	NA	NA	#VALUE!	VIH	NA	2015
50998438304	Positive	2015	Men	41	No	NA	829	897	0,92419175028	40	0	Homosexual/Bisexual	[35,47)	0	Men	0	Men	0	>=500	0	>=500	0	>=500	0	<=1000	1	<1	0	<=50	2015	Positive	30	2015	1	#VALUE!	NA	#VALUE!	NA	#VALUE!	NA	NA	#VALUE!	VIH	NA	2015
50998438312	Positive	2015	Men	51	No	NA	280	337	0,83086053412	40	0	Homosexual/Bisexual	[47,88]	0	Men	0	Men	1	<500	2	[200;350[	2	[200;500[	0	<=1000	1	<1	0	<=50	2015	Positive	8	2015	1	#VALUE!	NA	#VALUE!	NA	2016	1	1	2016	VIH	1	2015
50998438319	Negative	2015	Men	33	No	NA	544	715	0,76083916084	35	1	Heterosexual	[15,35)	0	Men	0	Men	0	>=500	0	>=500	0	>=500	0	<=1000	1	<1	0	<=50	2015	Negative	0	2015	0	#VALUE!	NA	#VALUE!	NA	#VALUE!	NA	NA	#VALUE!	VIH	NA	2015
50998438327	Negative	2015	Men	22	No	NA	1502	1292	1,1625386997	35	0	Homosexual/Bisexual	[15,35)	0	Men	0	Men	0	>=500	0	>=500	0	>=500	1	>1000	0	>=1	0	<=50	2015	Negative	0	2015	0	#VALUE!	NA	#VALUE!	NA	#VALUE!	NA	NA	#VALUE!	VIH	NA	2015
50998438328	Negative	2015	Women	38	No	NA	1053	558	1,8870967742	40	1	Heterosexual	[35,47)	1	Women	1	Women	0	>=500	0	>=500	0	>=500	0	<=1000	0	>=1	0	<=50	2015	Negative	0	2015	0	#VALUE!	NA	#VALUE!	NA	#VALUE!	NA	NA	#VALUE!	VIH	NA	2015
50998438334	Positive	2015	Men	78	No	NA	1338	693	1,9307359307	40	0	Homosexual/Bisexual	[47,88]	0	Men	0	Men	0	>=500	0	>=500	0	>=500	0	<=1000	0	>=1	0	<=50	2015	Positive	4	2015	1	#VALUE!	NA	2017	1	#VALUE!	NA	1	2017	VIH	1	2015
50998438788	Positive	2016	Women	48	No	NA	610	349	1,7478510029	40	1	Heterosexual	[47,88]	1	Women	1	Women	0	>=500	0	>=500	0	>=500	0	<=1000	0	>=1	0	<=50	2016	Positive	0	2016	1	#VALUE!	NA	#VALUE!	NA	#VALUE!	NA	NA	#VALUE!	VIH	NA	2016
50998438790	Negative	2016	Men	26	No	NA	539	664	0,81174698795	35	0	Homosexual/Bisexual	[15,35)	0	Men	0	Men	0	>=500	0	>=500	0	>=500	0	<=1000	1	<1	0	<=50	2016	Negative	0	2016	0	#VALUE!	NA	#VALUE!	NA	#VALUE!	NA	NA	#VALUE!	VIH	NA	2016
50998438793	Negative	2016	Men	30	No	NA	339	384	0,8828125	35	0	Homosexual/Bisexual	[15,35)	0	Men	0	Men	1	<500	2	[200;350[	2	[200;500[	0	<=1000	1	<1	0	<=50	2016	Negative	0	2016	0	#VALUE!	NA	#VALUE!	NA	#VALUE!	NA	NA	#VALUE!	VIH	NA	2016
50998438856	Negative	2016	Men	43	No	NA	691	587	1,1771720613	35	0	Homosexual/Bisexual	[35,47)	0	Men	0	Men	0	>=500	0	>=500	0	>=500	0	<=1000	0	>=1	0	<=50	2016	Negative	7	2016	0	#VALUE!	NA	#VALUE!	NA	#VALUE!	NA	NA	#VALUE!	VIH	NA	2016
50998438898	Negative	2016	Men	43	No	NA	941	1131	0,83200707339	35	2	Other/Unknown	[35,47)	0	Men	0	Men	0	>=500	0	>=500	0	>=500	1	>1000	1	<1	0	<=50	2016	Negative	17	2016	0	#VALUE!	NA	#VALUE!	NA	#VALUE!	NA	NA	#VALUE!	VIH	NA	2016
50998438901	Negative	2016	Men	30	No	NA	750	1004	0,74701195219	40	0	Homosexual/Bisexual	[15,35)	0	Men	0	Men	0	>=500	0	>=500	0	>=500	1	>1000	1	<1	0	<=50	2016	Negative	0	2016	0	2016	1	#VALUE!	NA	2019	1	1	2019	VIH	1	2016
50998438922	Positive	2016	Men	50	No	NA	818	540	1,5148148148	35	0	Homosexual/Bisexual	[47,88]	0	Men	0	Men	0	>=500	0	>=500	0	>=500	0	<=1000	0	>=1	0	<=50	2016	Positive	12	2016	1	#VALUE!	NA	#VALUE!	NA	#VALUE!	NA	NA	#VALUE!	VIH	NA	2016
50998438939	Positive	2016	Men	24	No	NA	730	565	1,2920353982	35	0	Homosexual/Bisexual	[15,35)	0	Men	0	Men	0	>=500	0	>=500	0	>=500	0	<=1000	0	>=1	0	<=50	2016	Positive	0	2016	1	#VALUE!	NA	#VALUE!	NA	2017	1	1	2017	VIH	1	2016
50998439004	Negative	2016	Men	33	No	NA	722	784	0,92091836735	40	0	Homosexual/Bisexual	[15,35)	0	Men	0	Men	0	>=500	0	>=500	0	>=500	0	<=1000	1	<1	0	<=50	2016	Negative	0	2016	0	#VALUE!	NA	#VALUE!	NA	#VALUE!	NA	NA	#VALUE!	VIH	NA	2016
50998439021	Negative	2015	Women	38	No	NA	609	734	0,82970027248	35	1	Heterosexual	[35,47)	1	Women	1	Women	0	>=500	0	>=500	0	>=500	0	<=1000	1	<1	0	<=50	2015	Negative	7	2015	0	#VALUE!	NA	#VALUE!	NA	#VALUE!	NA	NA	#VALUE!	VIH	NA	2015
50998439044	Negative	2016	Men	39	No	NA	690	762	0,90551181102	40	2	Other/Unknown	[35,47)	0	Men	0	Men	0	>=500	0	>=500	0	>=500	0	<=1000	1	<1	0	<=50	2016	Negative	2	2016	0	#VALUE!	NA	#VALUE!	NA	#VALUE!	NA	NA	#VALUE!	VIH	NA	2016
50998439056	Negative	2016	Men	62	No	NA	438	658	0,66565349544	35	2	Other/Unknown	[47,88]	0	Men	0	Men	1	<500	3	[350;500[	2	[200;500[	0	<=1000	1	<1	0	<=50	2016	Negative	0	2016	0	#VALUE!	NA	#VALUE!	NA	#VALUE!	NA	NA	#VALUE!	VIH	NA	2016
50998439075	Negative	2016	Men	37	No	NA	435	655	0,6641221374	35	0	Homosexual/Bisexual	[35,47)	0	Men	0	Men	1	<500	3	[350;500[	2	[200;500[	0	<=1000	1	<1	0	<=50	2016	Negative	3	2016	0	#VALUE!	NA	#VALUE!	NA	#VALUE!	NA	NA	#VALUE!	VIH	NA	2016
50998439084	Negative	2016	Men	27	No	NA	1392	1584	0,87878787879	35	0	Homosexual/Bisexual	[15,35)	0	Men	0	Men	0	>=500	0	>=500	0	>=500	1	>1000	1	<1	0	<=50	2016	Negative	0	2016	0	#VALUE!	NA	#VALUE!	NA	#VALUE!	NA	NA	#VALUE!	VIH	NA	2016
50998439087	Positive	2016	Men	32	No	NA	887	915	0,9693989071	40	0	Homosexual/Bisexual	[15,35)	0	Men	0	Men	0	>=500	0	>=500	0	>=500	0	<=1000	1	<1	0	<=50	2016	Positive	0	2016	1	#VALUE!	NA	#VALUE!	NA	#VALUE!	NA	NA	#VALUE!	VIH	NA	2016
50998439101	Negative	2016	Women	62	Yes	2016	652	315	2,0698412698	35	1	Heterosexual	[47,88]	1	Women	1	Women	0	>=500	0	>=500	0	>=500	0	<=1000	0	>=1	0	<=50	2016	Negative	0	2016	0	#VALUE!	NA	#VALUE!	NA	#VALUE!	NA	NA	#VALUE!	VIH	NA	2016
50998439113	Negative	2016	Men	49	No	NA	736	1653	0,44525105868	35	1	Heterosexual	[47,88]	0	Men	0	Men	0	>=500	0	>=500	0	>=500	1	>1000	1	<1	0	<=50	2016	Negative	27	2016	0	#VALUE!	NA	#VALUE!	NA	#VALUE!	NA	NA	#VALUE!	VIH	NA	2016
50998439114	Negative	2016	Women	41	No	NA	1011	652	1,5506134969	40	1	Heterosexual	[35,47)	1	Women	1	Women	0	>=500	0	>=500	0	>=500	0	<=1000	0	>=1	0	<=50	2016	Negative	13	2016	0	#VALUE!	NA	#VALUE!	NA	#VALUE!	NA	NA	#VALUE!	VIH	NA	2016
50998439174	Negative	2016	Men	43	No	NA	550	1049,9	0,52385941518	30	2	Other/Unknown	[35,47)	0	Men	0	Men	0	>=500	0	>=500	0	>=500	1	>1000	1	<1	0	<=50	2016	Negative	26	2016	0	#VALUE!	NA	#VALUE!	NA	#VALUE!	NA	NA	#VALUE!	VIH	NA	2016
50998439220	Negative	2016	Men	39	No	NA	454	426	1,0657276995	35	1	Heterosexual	[35,47)	0	Men	0	Men	1	<500	3	[350;500[	2	[200;500[	0	<=1000	0	>=1	0	<=50	2016	Negative	2	2016	0	#VALUE!	NA	#VALUE!	NA	#VALUE!	NA	NA	#VALUE!	VIH	NA	2016
50998439225	Negative	2016	Women	38	No	NA	856	457	1,8730853392	35	1	Heterosexual	[35,47)	1	Women	1	Women	0	>=500	0	>=500	0	>=500	0	<=1000	0	>=1	0	<=50	2016	Negative	3	2016	0	#VALUE!	NA	#VALUE!	NA	#VALUE!	NA	NA	#VALUE!	VIH	NA	2016
50998439260	Negative	2016	Men	38	No	NA	617	1030	0,59902912621	35	0	Homosexual/Bisexual	[35,47)	0	Men	0	Men	0	>=500	0	>=500	0	>=500	1	>1000	1	<1	0	<=50	2016	Negative	3	2016	0	#VALUE!	NA	#VALUE!	NA	#VALUE!	NA	NA	#VALUE!	VIH	NA	2016
50998439264	Positive	2016	Men	33	Yes	2018	428	1413	0,30290162774	54	0	Homosexual/Bisexual	[15,35)	0	Men	0	Men	1	<500	3	[350;500[	2	[200;500[	1	>1000	1	<1	1	>50	2016	Positive	20	2016	1	#VALUE!	NA	#VALUE!	NA	#VALUE!	NA	NA	#VALUE!	VIH	NA	2016
50998439275	Negative	2012	Women	35	No	NA	706	657	1,0745814307	40	1	Heterosexual	[35,47)	1	Women	1	Women	0	>=500	0	>=500	0	>=500	0	<=1000	0	>=1	0	<=50	2012	Negative	17	2012	0	#VALUE!	NA	#VALUE!	NA	#VALUE!	NA	NA	#VALUE!	VIH	NA	2012
50998439295	Negative	2016	Women	28	No	NA	315	1237,5	0,25454545455	73665	1	Heterosexual	[15,35)	1	Women	1	Women	1	<500	2	[200;350[	2	[200;500[	1	>1000	1	<1	1	>50	2016	Negative	0	2016	0	#VALUE!	NA	#VALUE!	NA	#VALUE!	NA	NA	#VALUE!	VIH	NA	2016
50998439304	Negative	2016	Men	40	No	NA	868	773	1,1228978008	40	0	Homosexual/Bisexual	[35,47)	0	Men	0	Men	0	>=500	0	>=500	0	>=500	0	<=1000	0	>=1	0	<=50	2016	Negative	28	2016	0	#VALUE!	NA	#VALUE!	NA	#VALUE!	NA	NA	#VALUE!	VIH	NA	2016
50998439411	Positive	2016	Men	57	No	NA	400	676	0,59171597633	35	2	Other/Unknown	[47,88]	0	Men	0	Men	1	<500	3	[350;500[	2	[200;500[	0	<=1000	1	<1	0	<=50	2016	Positive	4	2016	1	#VALUE!	NA	#VALUE!	NA	#VALUE!	NA	NA	#VALUE!	VIH	NA	2016
50998439441	Negative	2016	Women	38	No	NA	755.1	497,3	1,5183993565	30	1	Heterosexual	[35,47)	1	Women	1	Women	0	>=500	0	>=500	0	>=500	0	<=1000	0	>=1	0	<=50	2016	Negative	1	2016	0	#VALUE!	NA	#VALUE!	NA	#VALUE!	NA	NA	#VALUE!	VIH	NA	2016
50998439470	Negative	2016	Women	29	No	NA	1351	1411	0,95747696669	40	1	Heterosexual	[15,35)	1	Women	1	Women	0	>=500	0	>=500	0	>=500	1	>1000	1	<1	0	<=50	2016	Negative	0	2016	0	#VALUE!	NA	#VALUE!	NA	#VALUE!	NA	NA	#VALUE!	VIH	NA	2016
50998439472	Negative	2016	Women	37	No	NA	680	467	1,4561027837	35	1	Heterosexual	[35,47)	1	Women	1	Women	0	>=500	0	>=500	0	>=500	0	<=1000	0	>=1	0	<=50	2016	Negative	21	2016	0	#VALUE!	NA	#VALUE!	NA	#VALUE!	NA	NA	#VALUE!	VIH	NA	2016
50998439511	Negative	2012	Men	65	Yes	2012	128	619	0,20678513732	40	0	Homosexual/Bisexual	[47,88]	0	Men	0	Men	1	<500	1	< 200	1	< 200	0	<=1000	1	<1	0	<=50	2012	Negative	5	2012	0	#VALUE!	NA	#VALUE!	NA	#VALUE!	NA	NA	#VALUE!	VIH	NA	2012
50998439513	Negative	2011	Men	38	No	NA	639	993	0,64350453172	35	0	Homosexual/Bisexual	[35,47)	0	Men	0	Men	0	>=500	0	>=500	0	>=500	0	<=1000	1	<1	0	<=50	2011	Negative	7	2011	0	#VALUE!	NA	#VALUE!	NA	#VALUE!	NA	NA	#VALUE!	VIH	NA	2011
50998439549	Negative	2013	Women	32	No	NA	372	387	0,96124031008	35	1	Heterosexual	[15,35)	1	Women	1	Women	1	<500	3	[350;500[	2	[200;500[	0	<=1000	1	<1	0	<=50	2013	Negative	4	2013	0	#VALUE!	NA	#VALUE!	NA	#VALUE!	NA	NA	#VALUE!	VIH	NA	2013
50998439580	Negative	2017	Women	22	No	NA	1662	665	2,4992481203	40	2	Other/Unknown	[15,35)	1	Women	1	Women	0	>=500	0	>=500	0	>=500	0	<=1000	0	>=1	0	<=50	2017	Negative	1	2017	0	#VALUE!	NA	#VALUE!	NA	#VALUE!	NA	NA	#VALUE!	VIH	NA	2017
50998439590	Positive	2017	Men	44	No	NA	905	991	0,91321897074	40	0	Homosexual/Bisexual	[35,47)	0	Men	0	Men	0	>=500	0	>=500	0	>=500	0	<=1000	1	<1	0	<=50	2017	Positive	9	2017	1	#VALUE!	NA	#VALUE!	NA	#VALUE!	NA	NA	#VALUE!	VIH	NA	2017
50998439616	Negative	2017	Men	19	No	NA	444	711	0,62447257384	35	0	Homosexual/Bisexual	[15,35)	0	Men	0	Men	1	<500	3	[350;500[	2	[200;500[	0	<=1000	1	<1	0	<=50	2017	Negative	1	2017	0	2019	1	#VALUE!	NA	#VALUE!	NA	NA	#VALUE!	VIH	NA	2019
50998439686	Negative	2017	Women	43	No	NA	551	791	0,69658659924	40	1	Heterosexual	[35,47)	1	Women	1	Women	0	>=500	0	>=500	0	>=500	0	<=1000	1	<1	0	<=50	2017	Negative	0	2017	0	#VALUE!	NA	#VALUE!	NA	#VALUE!	NA	NA	#VALUE!	VIH	NA	2017
50998439699	Negative	2017	Women	37	No	NA	463	550	0,84181818182	35	2	Other/Unknown	[35,47)	1	Women	1	Women	1	<500	3	[350;500[	2	[200;500[	0	<=1000	1	<1	0	<=50	2017	Negative	0	2017	0	#VALUE!	NA	#VALUE!	NA	#VALUE!	NA	NA	#VALUE!	VIH	NA	2017
50998439741	Negative	2017	Women	26	No	NA	640.7	624,7	1,0256122939	30	1	Heterosexual	[15,35)	1	Women	1	Women	0	>=500	0	>=500	0	>=500	0	<=1000	0	>=1	0	<=50	2017	Negative	0	2017	0	#VALUE!	NA	#VALUE!	NA	#VALUE!	NA	NA	#VALUE!	VIH	NA	2017
50998439755	Negative	2017	Men	37	No	NA	428	1179	0,36301950806	35	1	Heterosexual	[35,47)	0	Men	0	Men	1	<500	3	[350;500[	2	[200;500[	1	>1000	1	<1	0	<=50	2017	Negative	0	2017	0	#VALUE!	NA	#VALUE!	NA	#VALUE!	NA	NA	#VALUE!	VIH	NA	2017
50998439784	Negative	2017	Women	55	No	NA	432.3	785	0,55070063694	40	1	Heterosexual	[47,88]	1	Women	1	Women	1	<500	3	[350;500[	2	[200;500[	0	<=1000	1	<1	0	<=50	2017	Negative	0	2017	0	#VALUE!	NA	#VALUE!	NA	#VALUE!	NA	NA	#VALUE!	VIH	NA	2017
50998439790	Negative	2017	Men	57	No	NA	703	525	1,339047619	40	0	Homosexual/Bisexual	[47,88]	0	Men	0	Men	0	>=500	0	>=500	0	>=500	0	<=1000	0	>=1	0	<=50	2017	Negative	14	2017	0	#VALUE!	NA	#VALUE!	NA	#VALUE!	NA	NA	#VALUE!	VIH	NA	2017
50998439791	Negative	2017	Men	37	No	NA	710	554	1,2815884477	35	0	Homosexual/Bisexual	[35,47)	0	Men	0	Men	0	>=500	0	>=500	0	>=500	0	<=1000	0	>=1	0	<=50	2017	Negative	0	2017	0	#VALUE!	NA	#VALUE!	NA	#VALUE!	NA	NA	#VALUE!	VIH	NA	2017
50998439796	Positive	2017	Men	62	No	NA	506	449	1,1269487751	40	0	Homosexual/Bisexual	[47,88]	0	Men	0	Men	0	>=500	0	>=500	0	>=500	0	<=1000	0	>=1	0	<=50	2017	Positive	0	2017	1	#VALUE!	NA	#VALUE!	NA	#VALUE!	NA	NA	#VALUE!	VIH	NA	2017
50998439824	Negative	2017	Women	36	No	NA	696	893	0,77939529675	35	1	Heterosexual	[35,47)	1	Women	1	Women	0	>=500	0	>=500	0	>=500	0	<=1000	1	<1	0	<=50	2017	Negative	1	2017	0	#VALUE!	NA	#VALUE!	NA	#VALUE!	NA	NA	#VALUE!	VIH	NA	2017
50998439857	Positive	2017	Men	41	No	NA	962.6	1700,6	0,56603551688	30	0	Homosexual/Bisexual	[35,47)	0	Men	0	Men	0	>=500	0	>=500	0	>=500	1	>1000	1	<1	0	<=50	2017	Positive	7	2017	1	#VALUE!	NA	#VALUE!	NA	#VALUE!	NA	NA	#VALUE!	VIH	NA	2017
50998439864	Negative	2017	Men	44	Yes	2017	377	879	0,42889647327	35	1	Heterosexual	[35,47)	0	Men	0	Men	1	<500	3	[350;500[	2	[200;500[	0	<=1000	1	<1	0	<=50	2017	Negative	2	2017	0	#VALUE!	NA	#VALUE!	NA	#VALUE!	NA	NA	#VALUE!	VIH	NA	2017
50998439910	Negative	2017	Men	31	No	NA	514	427	1,2037470726	35	0	Homosexual/Bisexual	[15,35)	0	Men	0	Men	0	>=500	0	>=500	0	>=500	0	<=1000	0	>=1	0	<=50	2017	Negative	1	2017	0	#VALUE!	NA	#VALUE!	NA	#VALUE!	NA	NA	#VALUE!	VIH	NA	2017
50998439914	Positive	2017	Men	48	No	NA	1304.2	622,4	2,095437018	30	1	Heterosexual	[47,88]	0	Men	0	Men	0	>=500	0	>=500	0	>=500	0	<=1000	0	>=1	0	<=50	2017	Positive	8	2017	1	#VALUE!	NA	#VALUE!	NA	#VALUE!	NA	NA	#VALUE!	VIH	NA	2017
50998439934	Negative	2015	Men	29	No	NA	649	785	0,82675159236	30	0	Homosexual/Bisexual	[15,35)	0	Men	0	Men	0	>=500	0	>=500	0	>=500	0	<=1000	1	<1	0	<=50	2015	Negative	11	2015	0	#VALUE!	NA	#VALUE!	NA	#VALUE!	NA	NA	#VALUE!	VIH	NA	2015
50998439957	Negative	2017	Women	36	No	NA	671.8	394,3	1,7037788486	40	2	Other/Unknown	[35,47)	1	Women	1	Women	0	>=500	0	>=500	0	>=500	0	<=1000	0	>=1	0	<=50	2017	Negative	2	2017	0	#VALUE!	NA	#VALUE!	NA	#VALUE!	NA	NA	#VALUE!	VIH	NA	2017
50998439969	Positive	2017	Men	60	No	NA	1015	1021	0,99412340842	35	1	Heterosexual	[47,88]	0	Men	0	Men	0	>=500	0	>=500	0	>=500	1	>1000	1	<1	0	<=50	2017	Positive	0	2017	1	#VALUE!	NA	#VALUE!	NA	#VALUE!	NA	NA	#VALUE!	VIH	NA	2017
50998439970	Negative	2017	Men	24	No	NA	722	989	0,73003033367	40	2	Other/Unknown	[15,35)	0	Men	0	Men	0	>=500	0	>=500	0	>=500	0	<=1000	1	<1	0	<=50	2017	Negative	11	2017	0	#VALUE!	NA	#VALUE!	NA	#VALUE!	NA	NA	#VALUE!	VIH	NA	2017
50998439980	Negative	2017	Men	41	No	NA	240	465	0,51612903226	35	0	Homosexual/Bisexual	[35,47)	0	Men	0	Men	1	<500	2	[200;350[	2	[200;500[	0	<=1000	1	<1	0	<=50	2017	Negative	0	2017	0	#VALUE!	NA	#VALUE!	NA	#VALUE!	NA	NA	#VALUE!	VIH	NA	2017
50998439996	Positive	2017	Men	31	No	NA	905	833	1,0864345738	35	0	Homosexual/Bisexual	[15,35)	0	Men	0	Men	0	>=500	0	>=500	0	>=500	0	<=1000	0	>=1	0	<=50	2017	Positive	0	2017	1	#VALUE!	NA	#VALUE!	NA	#VALUE!	NA	NA	#VALUE!	VIH	NA	2017
50998440041	Negative	2017	Men	35	Yes	2017	568	814	0,69778869779	40	0	Homosexual/Bisexual	[35,47)	0	Men	0	Men	0	>=500	0	>=500	0	>=500	0	<=1000	1	<1	0	<=50	2017	Negative	0	2017	0	2020	1	#VALUE!	NA	#VALUE!	NA	NA	#VALUE!	VIH	NA	2020
50998440057	Negative	2013	Men	58	No	NA	169	463	0,36501079914	35	1	Heterosexual	[47,88]	0	Men	0	Men	1	<500	1	< 200	1	< 200	0	<=1000	1	<1	0	<=50	2013	Negative	7	2013	0	#VALUE!	NA	#VALUE!	NA	#VALUE!	NA	NA	#VALUE!	VIH	NA	2013
50998440062	Negative	2017	Men	37	No	NA	416	1296	0,32098765432	87	1	Heterosexual	[35,47)	0	Men	0	Men	1	<500	3	[350;500[	2	[200;500[	1	>1000	1	<1	1	>50	2017	Negative	3	2017	0	#VALUE!	NA	#VALUE!	NA	#VALUE!	NA	NA	#VALUE!	VIH	NA	2017
50998440080	Negative	2011	Men	45	No	NA	680	715	0,95104895105	35	1	Heterosexual	[35,47)	0	Men	0	Men	0	>=500	0	>=500	0	>=500	0	<=1000	1	<1	0	<=50	2011	Negative	26	2011	0	#VALUE!	NA	#VALUE!	NA	#VALUE!	NA	NA	#VALUE!	VIH	NA	2011
50998440081	Negative	2017	Men	43	No	NA	894	615	1,4536585366	35	0	Homosexual/Bisexual	[35,47)	0	Men	0	Men	0	>=500	0	>=500	0	>=500	0	<=1000	0	>=1	0	<=50	2017	Negative	0	2017	0	2019	1	#VALUE!	NA	#VALUE!	NA	NA	#VALUE!	VIH	NA	2019
50998440083	Negative	2017	Women	53	No	NA	477	579	0,82383419689	35	1	Heterosexual	[47,88]	1	Women	1	Women	1	<500	3	[350;500[	2	[200;500[	0	<=1000	1	<1	0	<=50	2017	Negative	0	2017	0	#VALUE!	NA	#VALUE!	NA	#VALUE!	NA	NA	#VALUE!	VIH	NA	2017
50998440120	Negative	2017	Men	38	No	NA	1726	806	2,141439206	30	0	Homosexual/Bisexual	[35,47)	0	Men	0	Men	0	>=500	0	>=500	0	>=500	0	<=1000	0	>=1	0	<=50	2017	Negative	0	2017	0	#VALUE!	NA	#VALUE!	NA	#VALUE!	NA	NA	#VALUE!	VIH	NA	2017
50998440128	Negative	2017	Men	35	No	NA	689	620	1,1112903226	35	0	Homosexual/Bisexual	[35,47)	0	Men	0	Men	0	>=500	0	>=500	0	>=500	0	<=1000	0	>=1	0	<=50	2017	Negative	3	2017	0	#VALUE!	NA	#VALUE!	NA	#VALUE!	NA	NA	#VALUE!	VIH	NA	2017
50998440151	Positive	2017	Men	68	Yes	2017	276	2118	0,13031161473	40	0	Homosexual/Bisexual	[47,88]	0	Men	0	Men	1	<500	2	[200;350[	2	[200;500[	1	>1000	1	<1	0	<=50	2017	Positive	6	2017	1	#VALUE!	NA	#VALUE!	NA	#VALUE!	NA	NA	#VALUE!	VIH	NA	2017
50998440158	Negative	2007	Women	69	No	NA	1078	993	1,0855991944	35	1	Heterosexual	[47,88]	1	Women	1	Women	0	>=500	0	>=500	0	>=500	0	<=1000	0	>=1	0	<=50	2007	Negative	13	2007	0	#VALUE!	NA	#VALUE!	NA	#VALUE!	NA	NA	#VALUE!	VIH	NA	2007
50998440164	Positive	2017	Men	34	No	NA	409	328	1,2469512195	35	0	Homosexual/Bisexual	[15,35)	0	Men	0	Men	1	<500	3	[350;500[	2	[200;500[	0	<=1000	0	>=1	0	<=50	2017	Positive	0	2017	1	#VALUE!	NA	#VALUE!	NA	#VALUE!	NA	NA	#VALUE!	VIH	NA	2017
50998440182	Negative	2017	Women	31	No	NA	733	817	0,89718482252	30	1	Heterosexual	[15,35)	1	Women	1	Women	0	>=500	0	>=500	0	>=500	0	<=1000	1	<1	0	<=50	2017	Negative	19	2017	0	#VALUE!	NA	#VALUE!	NA	#VALUE!	NA	NA	#VALUE!	VIH	NA	2017
50998440198	Negative	2017	Women	41	Yes	2017	616	1320	0,46666666667	40	1	Heterosexual	[35,47)	1	Women	1	Women	0	>=500	0	>=500	0	>=500	1	>1000	1	<1	0	<=50	2017	Negative	5	2017	0	#VALUE!	NA	#VALUE!	NA	#VALUE!	NA	NA	#VALUE!	VIH	NA	2017
50998440199	Negative	2017	Men	55	No	NA	1821	678	2,685840708	40	1	Heterosexual	[47,88]	0	Men	0	Men	0	>=500	0	>=500	0	>=500	0	<=1000	0	>=1	0	<=50	2017	Negative	10	2017	0	#VALUE!	NA	#VALUE!	NA	#VALUE!	NA	NA	#VALUE!	VIH	NA	2017
50998440202	Positive	2017	Men	37	No	NA	849	894	0,94966442953	40	0	Homosexual/Bisexual	[35,47)	0	Men	0	Men	0	>=500	0	>=500	0	>=500	0	<=1000	1	<1	0	<=50	2017	Positive	22	2017	1	#VALUE!	NA	2019	1	#VALUE!	NA	1	2019	VIH	1	2017
50998440209	Negative	2017	Men	25	No	NA	548	988	0,55465587045	35	0	Homosexual/Bisexual	[15,35)	0	Men	0	Men	0	>=500	0	>=500	0	>=500	0	<=1000	1	<1	0	<=50	2017	Negative	7	2017	0	#VALUE!	NA	#VALUE!	NA	#VALUE!	NA	NA	#VALUE!	VIH	NA	2017
50998440235	Negative	2014	Men	27	No	NA	1466	671	2,1847988077	40	0	Homosexual/Bisexual	[15,35)	0	Men	0	Men	0	>=500	0	>=500	0	>=500	0	<=1000	0	>=1	0	<=50	2014	Negative	9	2014	0	#VALUE!	NA	#VALUE!	NA	#VALUE!	NA	NA	#VALUE!	VIH	NA	2014
50998440258	Negative	2017	Women	37	Yes	2017	372	1394	0,2668579627	40	1	Heterosexual	[35,47)	1	Women	1	Women	1	<500	3	[350;500[	2	[200;500[	1	>1000	1	<1	0	<=50	2017	Negative	5	2017	0	#VALUE!	NA	#VALUE!	NA	#VALUE!	NA	NA	#VALUE!	VIH	NA	2017
50998440260	Positive	2017	Women	53	No	NA	511	1056	0,48390151515	35	1	Heterosexual	[47,88]	1	Women	1	Women	0	>=500	0	>=500	0	>=500	1	>1000	1	<1	0	<=50	2017	Positive	23	2017	1	#VALUE!	NA	#VALUE!	NA	#VALUE!	NA	NA	#VALUE!	VIH	NA	2017
50998440308	Negative	2017	Women	43	No	NA	293	354,1	0,82744987292	30	1	Heterosexual	[35,47)	1	Women	1	Women	1	<500	2	[200;350[	2	[200;500[	0	<=1000	1	<1	0	<=50	2017	Negative	28	2017	0	#VALUE!	NA	#VALUE!	NA	#VALUE!	NA	NA	#VALUE!	VIH	NA	2017
50998440365	Positive	2017	Men	32	Yes	2017	506	2439	0,20746207462	40	0	Homosexual/Bisexual	[15,35)	0	Men	0	Men	0	>=500	0	>=500	0	>=500	1	>1000	1	<1	0	<=50	2017	Positive	15	2017	1	#VALUE!	NA	#VALUE!	NA	#VALUE!	NA	NA	#VALUE!	VIH	NA	2017
50998440430	Negative	2017	Men	32	No	NA	593	621	0,95491143317	303	1	Heterosexual	[15,35)	0	Men	0	Men	0	>=500	0	>=500	0	>=500	0	<=1000	1	<1	1	>50	2017	Negative	21	2017	0	#VALUE!	NA	#VALUE!	NA	#VALUE!	NA	NA	#VALUE!	VIH	NA	2017
50998440453	Negative	2018	Women	62	No	NA	1135	822	1,3807785888	35	1	Heterosexual	[47,88]	1	Women	1	Women	0	>=500	0	>=500	0	>=500	0	<=1000	0	>=1	0	<=50	2018	Negative	0	2018	0	#VALUE!	NA	#VALUE!	NA	#VALUE!	NA	NA	#VALUE!	VIH	NA	2018
50998440454	Negative	2017	Women	34	No	NA	558.6	594,5	0,93961312027	40	1	Heterosexual	[15,35)	1	Women	1	Women	0	>=500	0	>=500	0	>=500	0	<=1000	1	<1	0	<=50	2017	Negative	5	2017	0	#VALUE!	NA	#VALUE!	NA	#VALUE!	NA	NA	#VALUE!	VIH	NA	2017
50998440491	Negative	2005	Men	45	Yes	2009	799.7	683,1	1,1706924316	30	0	Homosexual/Bisexual	[35,47)	0	Men	0	Men	0	>=500	0	>=500	0	>=500	0	<=1000	0	>=1	0	<=50	2005	Negative	7	2005	0	2018	1	#VALUE!	NA	#VALUE!	NA	NA	#VALUE!	VIH	NA	2018
50998440600	Negative	2017	Women	20	No	NA	332	881	0,37684449489	35	1	Heterosexual	[15,35)	1	Women	1	Women	1	<500	2	[200;350[	2	[200;500[	0	<=1000	1	<1	0	<=50	2017	Negative	0	2017	0	#VALUE!	NA	#VALUE!	NA	#VALUE!	NA	NA	#VALUE!	VIH	NA	2017
50998440601	Negative	2017	Men	27	No	NA	345	318	1,0849056604	35	0	Homosexual/Bisexual	[15,35)	0	Men	0	Men	1	<500	2	[200;350[	2	[200;500[	0	<=1000	0	>=1	0	<=50	2017	Negative	0	2017	0	2017	1	#VALUE!	NA	#VALUE!	NA	NA	#VALUE!	VIH	NA	2017
50998440623	Positive	2018	Men	36	No	NA	1111	961	1,1560874089	40	0	Homosexual/Bisexual	[35,47)	0	Men	0	Men	0	>=500	0	>=500	0	>=500	0	<=1000	0	>=1	0	<=50	2018	Positive	0	2018	1	#VALUE!	NA	#VALUE!	NA	#VALUE!	NA	NA	#VALUE!	VIH	NA	2018
50998440655	Positive	2018	Men	54	No	NA	531	639	0,83098591549	87	0	Homosexual/Bisexual	[47,88]	0	Men	0	Men	0	>=500	0	>=500	0	>=500	0	<=1000	1	<1	1	>50	2018	Positive	0	2018	1	#VALUE!	NA	#VALUE!	NA	#VALUE!	NA	NA	#VALUE!	VIH	NA	2018
50998440754	Positive	2018	Men	40	No	NA	1111	1055	1,0530805687	35	0	Homosexual/Bisexual	[35,47)	0	Men	0	Men	0	>=500	0	>=500	0	>=500	1	>1000	0	>=1	0	<=50	2018	Positive	10	2018	1	#VALUE!	NA	#VALUE!	NA	#VALUE!	NA	NA	#VALUE!	VIH	NA	2018
50998440794	Negative	2018	Women	40	No	NA	686.8	588,7	1,1666383557	20	1	Heterosexual	[35,47)	1	Women	1	Women	0	>=500	0	>=500	0	>=500	0	<=1000	0	>=1	0	<=50	2018	Negative	14	2018	0	#VALUE!	NA	#VALUE!	NA	#VALUE!	NA	NA	#VALUE!	VIH	NA	2018
50998440796	Negative	2018	Men	59	No	NA	484	876	0,55251141553	35	0	Homosexual/Bisexual	[47,88]	0	Men	0	Men	1	<500	3	[350;500[	2	[200;500[	0	<=1000	1	<1	0	<=50	2018	Negative	0	2018	0	#VALUE!	NA	#VALUE!	NA	#VALUE!	NA	NA	#VALUE!	VIH	NA	2018
50998440825	Negative	2018	Men	23	No	NA	974	1027	0,94839337877	40	0	Homosexual/Bisexual	[15,35)	0	Men	0	Men	0	>=500	0	>=500	0	>=500	1	>1000	1	<1	0	<=50	2018	Negative	1	2018	0	#VALUE!	NA	#VALUE!	NA	#VALUE!	NA	NA	#VALUE!	VIH	NA	2018
50998440956	Positive	2018	Men	28	No	NA	571	529	1,0793950851	30	0	Homosexual/Bisexual	[15,35)	0	Men	0	Men	0	>=500	0	>=500	0	>=500	0	<=1000	0	>=1	0	<=50	2018	Positive	1	2018	1	#VALUE!	NA	#VALUE!	NA	#VALUE!	NA	NA	#VALUE!	VIH	NA	2018
50998441014	Negative	2011	Men	43	Yes	2011	707	1434	0,4930264993	40	0	Homosexual/Bisexual	[35,47)	0	Men	0	Men	0	>=500	0	>=500	0	>=500	1	>1000	1	<1	0	<=50	2011	Negative	13	2011	0	#VALUE!	NA	#VALUE!	NA	#VALUE!	NA	NA	#VALUE!	VIH	NA	2011
50998441030	Negative	2018	Women	32	No	NA	537.3	312,2	1,7210121717	40	2	Other/Unknown	[15,35)	1	Women	1	Women	0	>=500	0	>=500	0	>=500	0	<=1000	0	>=1	0	<=50	2018	Negative	2	2018	0	#VALUE!	NA	#VALUE!	NA	#VALUE!	NA	NA	#VALUE!	VIH	NA	2018
50998441035	Negative	2018	Women	39	No	NA	401	513	0,78167641326	40	1	Heterosexual	[35,47)	1	Women	1	Women	1	<500	3	[350;500[	2	[200;500[	0	<=1000	1	<1	0	<=50	2018	Negative	0	2018	0	#VALUE!	NA	#VALUE!	NA	#VALUE!	NA	NA	#VALUE!	VIH	NA	2018
50998441070	Negative	2018	Women	45	No	NA	879	447	1,966442953	35	1	Heterosexual	[35,47)	1	Women	1	Women	0	>=500	0	>=500	0	>=500	0	<=1000	0	>=1	0	<=50	2018	Negative	20	2018	0	#VALUE!	NA	#VALUE!	NA	#VALUE!	NA	NA	#VALUE!	VIH	NA	2018
50998441073	Negative	2018	Men	31	No	NA	926	718	1,2896935933	40	1	Heterosexual	[15,35)	0	Men	0	Men	0	>=500	0	>=500	0	>=500	0	<=1000	0	>=1	0	<=50	2018	Negative	0	2018	0	#VALUE!	NA	#VALUE!	NA	#VALUE!	NA	NA	#VALUE!	VIH	NA	2018
50998441075	Negative	2018	Women	26	No	NA	896	754	1,1883289125	20	1	Heterosexual	[15,35)	1	Women	1	Women	0	>=500	0	>=500	0	>=500	0	<=1000	0	>=1	0	<=50	2018	Negative	0	2018	0	#VALUE!	NA	#VALUE!	NA	#VALUE!	NA	NA	#VALUE!	VIH	NA	2018
50998441130	Negative	2018	Women	43	No	NA	284	961	0,29552549428	1038	1	Heterosexual	[35,47)	1	Women	1	Women	1	<500	2	[200;350[	2	[200;500[	0	<=1000	1	<1	1	>50	2018	Negative	0	2018	0	#VALUE!	NA	#VALUE!	NA	#VALUE!	NA	NA	#VALUE!	VIH	NA	2018
50998441140	Negative	2018	Men	45	No	NA	681.2	768,4	0,88651743883	40	0	Homosexual/Bisexual	[35,47)	0	Men	0	Men	0	>=500	0	>=500	0	>=500	0	<=1000	1	<1	0	<=50	2018	Negative	0	2018	0	#VALUE!	NA	#VALUE!	NA	#VALUE!	NA	NA	#VALUE!	VIH	NA	2018
50998441206	Negative	2018	Men	24	No	NA	549	244	2,25	40	0	Homosexual/Bisexual	[15,35)	0	Men	0	Men	0	>=500	0	>=500	0	>=500	0	<=1000	0	>=1	0	<=50	2018	Negative	0	2018	0	#VALUE!	NA	#VALUE!	NA	#VALUE!	NA	NA	#VALUE!	VIH	NA	2018
50998441223	Negative	2018	Women	34	No	NA	351	352	0,99715909091	40	1	Heterosexual	[15,35)	1	Women	1	Women	1	<500	3	[350;500[	2	[200;500[	0	<=1000	1	<1	0	<=50	2018	Negative	0	2018	0	#VALUE!	NA	#VALUE!	NA	#VALUE!	NA	NA	#VALUE!	VIH	NA	2018
50998441251	Positive	2018	Men	33	No	NA	925	711	1,3009845288	40	2	Other/Unknown	[15,35)	0	Men	0	Men	0	>=500	0	>=500	0	>=500	0	<=1000	0	>=1	0	<=50	2018	Positive	12	2018	1	#VALUE!	NA	#VALUE!	NA	#VALUE!	NA	NA	#VALUE!	VIH	NA	2018
50998441262	Negative	2018	Men	70	No	NA	512	460	1,1130434783	40	1	Heterosexual	[47,88]	0	Men	0	Men	0	>=500	0	>=500	0	>=500	0	<=1000	0	>=1	0	<=50	2018	Negative	3	2018	0	#VALUE!	NA	#VALUE!	NA	#VALUE!	NA	NA	#VALUE!	VIH	NA	2018
50998441263	Positive	2018	Men	52	Yes	2019	440	874	0,50343249428	40	0	Homosexual/Bisexual	[47,88]	0	Men	0	Men	1	<500	3	[350;500[	2	[200;500[	0	<=1000	1	<1	0	<=50	2018	Positive	0	2018	1	#VALUE!	NA	#VALUE!	NA	#VALUE!	NA	NA	#VALUE!	VIH	NA	2018
50998441276	Negative	2018	Men	45	No	NA	554	648	0,8549382716	40	0	Homosexual/Bisexual	[35,47)	0	Men	0	Men	0	>=500	0	>=500	0	>=500	0	<=1000	1	<1	0	<=50	2018	Negative	21	2018	0	#VALUE!	NA	#VALUE!	NA	#VALUE!	NA	NA	#VALUE!	VIH	NA	2018
50998441282	Negative	2018	Men	53	No	NA	932	496	1,8790322581	35	0	Homosexual/Bisexual	[47,88]	0	Men	0	Men	0	>=500	0	>=500	0	>=500	0	<=1000	0	>=1	0	<=50	2018	Negative	0	2018	0	2019	1	#VALUE!	NA	#VALUE!	NA	NA	#VALUE!	VIH	NA	2019
50998441283	Negative	2018	Women	39	Yes	2018	232	2272	0,10211267606	1629	1	Heterosexual	[35,47)	1	Women	1	Women	1	<500	2	[200;350[	2	[200;500[	1	>1000	1	<1	1	>50	2018	Negative	0	2018	0	#VALUE!	NA	#VALUE!	NA	#VALUE!	NA	NA	#VALUE!	VIH	NA	2018
50998441290	Positive	2015	Men	41	No	NA	964	1506	0,6401062417	35	0	Homosexual/Bisexual	[35,47)	0	Men	0	Men	0	>=500	0	>=500	0	>=500	1	>1000	1	<1	0	<=50	2015	Positive	1	2015	1	#VALUE!	NA	#VALUE!	NA	#VALUE!	NA	NA	#VALUE!	VIH	NA	2015
50998441308	Negative	2018	Women	54	No	NA	472	621	0,76006441224	40	1	Heterosexual	[47,88]	1	Women	1	Women	1	<500	3	[350;500[	2	[200;500[	0	<=1000	1	<1	0	<=50	2018	Negative	17	2018	0	#VALUE!	NA	#VALUE!	NA	#VALUE!	NA	NA	#VALUE!	VIH	NA	2018
50998441316	Negative	2018	Men	36	No	NA	516	648	0,7962962963	35	1	Heterosexual	[35,47)	0	Men	0	Men	0	>=500	0	>=500	0	>=500	0	<=1000	1	<1	0	<=50	2018	Negative	5	2018	0	#VALUE!	NA	#VALUE!	NA	#VALUE!	NA	NA	#VALUE!	VIH	NA	2018
50998441331	Negative	2018	Women	32	No	NA	246.4	797,5	0,30896551724	2097	1	Heterosexual	[15,35)	1	Women	1	Women	1	<500	2	[200;350[	2	[200;500[	0	<=1000	1	<1	1	>50	2018	Negative	0	2018	0	#VALUE!	NA	#VALUE!	NA	#VALUE!	NA	NA	#VALUE!	VIH	NA	2018
50998441366	Negative	2018	Men	23	No	NA	820	1123	0,73018699911	40	0	Homosexual/Bisexual	[15,35)	0	Men	0	Men	0	>=500	0	>=500	0	>=500	1	>1000	1	<1	0	<=50	2018	Negative	14	2018	0	2019	1	#VALUE!	NA	#VALUE!	NA	NA	#VALUE!	VIH	NA	2019
50998441479	Negative	2018	Men	32	No	NA	486	374	1,2994652406	52	1	Heterosexual	[15,35)	0	Men	0	Men	1	<500	3	[350;500[	2	[200;500[	0	<=1000	0	>=1	1	>50	2018	Negative	3	2018	0	#VALUE!	NA	#VALUE!	NA	#VALUE!	NA	NA	#VALUE!	VIH	NA	2018
50998441488	Negative	2018	Women	30	No	NA	953	692	1,3771676301	40	2	Other/Unknown	[15,35)	1	Women	1	Women	0	>=500	0	>=500	0	>=500	0	<=1000	0	>=1	0	<=50	2018	Negative	8	2018	0	#VALUE!	NA	#VALUE!	NA	#VALUE!	NA	NA	#VALUE!	VIH	NA	2018
50998441515	Negative	2018	Women	29	No	NA	757	697	1,0860832138	40	1	Heterosexual	[15,35)	1	Women	1	Women	0	>=500	0	>=500	0	>=500	0	<=1000	0	>=1	0	<=50	2018	Negative	1	2018	0	#VALUE!	NA	#VALUE!	NA	#VALUE!	NA	NA	#VALUE!	VIH	NA	2018
50998441555	Negative	2018	Women	20	No	NA	1176.6	555	2,12	20	1	Heterosexual	[15,35)	1	Women	1	Women	0	>=500	0	>=500	0	>=500	0	<=1000	0	>=1	0	<=50	2018	Negative	10	2018	0	#VALUE!	NA	#VALUE!	NA	#VALUE!	NA	NA	#VALUE!	VIH	NA	2018
50998441599	Negative	2019	Women	24	No	NA	359	750	0,47866666667	35	1	Heterosexual	[15,35)	1	Women	1	Women	1	<500	3	[350;500[	2	[200;500[	0	<=1000	1	<1	0	<=50	2019	Negative	0	2019	0	#VALUE!	NA	#VALUE!	NA	#VALUE!	NA	NA	#VALUE!	VIH	NA	2019
50998441635	Negative	2015	Women	31	No	NA	839	694	1,2089337176	40	1	Heterosexual	[15,35)	1	Women	1	Women	0	>=500	0	>=500	0	>=500	0	<=1000	0	>=1	0	<=50	2015	Negative	0	2015	0	#VALUE!	NA	#VALUE!	NA	#VALUE!	NA	NA	#VALUE!	VIH	NA	2015
50998441860	Negative	2010	Men	39	No	NA	856.9	564,3	1,5185185185	30	0	Homosexual/Bisexual	[35,47)	0	Men	0	Men	0	>=500	0	>=500	0	>=500	0	<=1000	0	>=1	0	<=50	2010	Negative	0	2010	0	#VALUE!	NA	#VALUE!	NA	#VALUE!	NA	NA	#VALUE!	VIH	NA	2010
50998441878	Negative	2019	Men	32	No	NA	475	1058	0,44896030246	35	0	Homosexual/Bisexual	[15,35)	0	Men	0	Men	1	<500	3	[350;500[	2	[200;500[	1	>1000	1	<1	0	<=50	2019	Negative	0	2019	0	#VALUE!	NA	#VALUE!	NA	#VALUE!	NA	NA	#VALUE!	VIH	NA	2019
50998441890	Negative	2019	Men	32	No	NA	530.6	768,4	0,69052576783	30	1	Heterosexual	[15,35)	0	Men	0	Men	0	>=500	0	>=500	0	>=500	0	<=1000	1	<1	0	<=50	2019	Negative	12	2019	0	#VALUE!	NA	#VALUE!	NA	#VALUE!	NA	NA	#VALUE!	VIH	NA	2019
50998442016	Negative	2019	Men	53	No	NA	362	260	1,3923076923	40	1	Heterosexual	[47,88]	0	Men	0	Men	1	<500	3	[350;500[	2	[200;500[	0	<=1000	0	>=1	0	<=50	2019	Negative	2	2019	0	#VALUE!	NA	#VALUE!	NA	#VALUE!	NA	NA	#VALUE!	VIH	NA	2019
50998442155	Positive	2019	Men	42	No	NA	645	1503	0,42914171657	40	1	Heterosexual	[35,47)	0	Men	0	Men	0	>=500	0	>=500	0	>=500	1	>1000	1	<1	0	<=50	2019	Positive	0	2019	1	#VALUE!	NA	#VALUE!	NA	#VALUE!	NA	NA	#VALUE!	VIH	NA	2019
50998442192	Negative	2002	Men	38	No	NA	666	534	1,2471910112	20	0	Homosexual/Bisexual	[35,47)	0	Men	0	Men	0	>=500	0	>=500	0	>=500	0	<=1000	0	>=1	0	<=50	2002	Negative	17	2002	0	#VALUE!	NA	#VALUE!	NA	#VALUE!	NA	NA	#VALUE!	VIH	NA	2002
50998442221	Negative	2018	Men	25	No	NA	159	1149	0,13838120104	40	2	Other/Unknown	[15,35)	0	Men	0	Men	1	<500	1	< 200	1	< 200	1	>1000	1	<1	0	<=50	2018	Negative	0	2018	0	#VALUE!	NA	#VALUE!	NA	#VALUE!	NA	NA	#VALUE!	VIH	NA	2018
50998442243	Negative	2010	Men	36	No	NA	905	890	1,0168539326	35	0	Homosexual/Bisexual	[35,47)	0	Men	0	Men	0	>=500	0	>=500	0	>=500	0	<=1000	0	>=1	0	<=50	2010	Negative	0	2010	0	#VALUE!	NA	#VALUE!	NA	#VALUE!	NA	NA	#VALUE!	VIH	NA	2010
50998442269	Negative	2019	Women	40	No	NA	496	767	0,64667535854	35	1	Heterosexual	[35,47)	1	Women	1	Women	1	<500	3	[350;500[	2	[200;500[	0	<=1000	1	<1	0	<=50	2019	Negative	1	2019	0	#VALUE!	NA	#VALUE!	NA	#VALUE!	NA	NA	#VALUE!	VIH	NA	2019
50998442281	Negative	2019	Women	20	No	NA	620	1858	0,33369214209	40	1	Heterosexual	[15,35)	1	Women	1	Women	0	>=500	0	>=500	0	>=500	1	>1000	1	<1	0	<=50	2019	Negative	0	2019	0	#VALUE!	NA	#VALUE!	NA	#VALUE!	NA	NA	#VALUE!	VIH	NA	2019
50998442285	Negative	2019	Women	21	No	NA	1203	1229	0,9788445891	40	1	Heterosexual	[15,35)	1	Women	1	Women	0	>=500	0	>=500	0	>=500	1	>1000	1	<1	0	<=50	2019	Negative	8	2019	0	#VALUE!	NA	#VALUE!	NA	#VALUE!	NA	NA	#VALUE!	VIH	NA	2019
50998442602	Negative	2019	Women	21	No	NA	791	634	1,2476340694	40	1	Heterosexual	[15,35)	1	Women	1	Women	0	>=500	0	>=500	0	>=500	0	<=1000	0	>=1	0	<=50	2019	Negative	0	2019	0	#VALUE!	NA	#VALUE!	NA	#VALUE!	NA	NA	#VALUE!	VIH	NA	2019
50998442673	Negative	2017	Men	37	No	NA	740	880	0,84090909091	20	0	Homosexual/Bisexual	[35,47)	0	Men	0	Men	0	>=500	0	>=500	0	>=500	0	<=1000	1	<1	0	<=50	2017	Negative	0	2017	0	2019	1	#VALUE!	NA	#VALUE!	NA	NA	#VALUE!	VIH	NA	2019
50998442685	Negative	2019	Women	32	No	NA	210	267	0,78651685393	40	1	Heterosexual	[15,35)	1	Women	1	Women	1	<500	2	[200;350[	2	[200;500[	0	<=1000	1	<1	0	<=50	2019	Negative	0	2019	0	#VALUE!	NA	#VALUE!	NA	#VALUE!	NA	NA	#VALUE!	VIH	NA	2019
50998442700	Negative	2016	Men	42	No	NA	1046	1209	0,86517783292	40	0	Homosexual/Bisexual	[35,47)	0	Men	0	Men	0	>=500	0	>=500	0	>=500	1	>1000	1	<1	0	<=50	2016	Negative	0	2016	0	#VALUE!	NA	#VALUE!	NA	#VALUE!	NA	NA	#VALUE!	VIH	NA	2016
50998442833	Positive	2019	Men	42	Yes	2019	219	942	0,23248407643	157	0	Homosexual/Bisexual	[35,47)	0	Men	0	Men	1	<500	2	[200;350[	2	[200;500[	0	<=1000	1	<1	1	>50	2019	Positive	1	2019	1	#VALUE!	NA	#VALUE!	NA	#VALUE!	NA	NA	#VALUE!	VIH	NA	2019
50998442885	Negative	2019	Women	33	No	NA	608	496	1,2258064516	40	1	Heterosexual	[15,35)	1	Women	1	Women	0	>=500	0	>=500	0	>=500	0	<=1000	0	>=1	0	<=50	2019	Negative	0	2019	0	#VALUE!	NA	#VALUE!	NA	#VALUE!	NA	NA	#VALUE!	VIH	NA	2019
50998442942	Negative	2019	Women	38	No	NA	435	901	0,48279689234	40	1	Heterosexual	[35,47)	1	Women	1	Women	1	<500	3	[350;500[	2	[200;500[	0	<=1000	1	<1	0	<=50	2019	Negative	5	2019	0	#VALUE!	NA	#VALUE!	NA	#VALUE!	NA	NA	#VALUE!	VIH	NA	2019
50998442989	Positive	2018	Men	48	No	NA	855	578	1,4792387543	35	0	Homosexual/Bisexual	[47,88]	0	Men	0	Men	0	>=500	0	>=500	0	>=500	0	<=1000	0	>=1	0	<=50	2018	Positive	12	2018	1	#VALUE!	NA	#VALUE!	NA	#VALUE!	NA	NA	#VALUE!	VIH	NA	2018
60037365139	Negative	1999	Men	53	No	NA	712.4	466	1,5287553648	26	1	Heterosexual	[47,88]	0	Men	0	Men	0	>=500	0	>=500	0	>=500	0	<=1000	0	>=1	0	<=50	1999	Negative	5	1999	0	#VALUE!	NA	#VALUE!	NA	#VALUE!	NA	NA	#VALUE!	VIH	NA	1999
60072185696	Negative	2011	Women	45	No	NA	962	628	1,5318471338	20	1	Heterosexual	[35,47)	1	Women	1	Women	0	>=500	0	>=500	0	>=500	0	<=1000	0	>=1	0	<=50	2011	Negative	12	2011	0	#VALUE!	NA	#VALUE!	NA	#VALUE!	NA	NA	#VALUE!	VIH	NA	2011
60075664700	Negative	2011	Women	56	Yes	2011	689.8	966	0,71407867495	30	1	Heterosexual	[47,88]	1	Women	1	Women	0	>=500	0	>=500	0	>=500	0	<=1000	1	<1	0	<=50	2011	Negative	1	2011	0	#VALUE!	NA	#VALUE!	NA	#VALUE!	NA	NA	#VALUE!	VIH	NA	2011
60139309109	Negative	2004	Men	47	No	NA	596.5	864	0,69039351852	20	0	Homosexual/Bisexual	[47,88]	0	Men	0	Men	0	>=500	0	>=500	0	>=500	0	<=1000	1	<1	0	<=50	2004	Negative	0	2004	0	2017	1	#VALUE!	NA	#VALUE!	NA	NA	#VALUE!	VIH	NA	2017
60182384670	Positive	2010	Men	61	No	NA	999.5	1404	0,71189458689	30	0	Homosexual/Bisexual	[47,88]	0	Men	0	Men	0	>=500	0	>=500	0	>=500	1	>1000	1	<1	0	<=50	2010	Positive	4	2010	1	#VALUE!	NA	#VALUE!	NA	#VALUE!	NA	NA	#VALUE!	VIH	NA	2010
60188488245	Negative	2011	Men	67	No	NA	1469	611	2,4042553191	40	1	Heterosexual	[47,88]	0	Men	0	Men	0	>=500	0	>=500	0	>=500	0	<=1000	0	>=1	0	<=50	2011	Negative	17	2011	0	#VALUE!	NA	#VALUE!	NA	#VALUE!	NA	NA	#VALUE!	VIH	NA	2011
60213039577	Negative	2010	Men	52	No	NA	396	731	0,54172366621	80	2	Other/Unknown	[47,88]	0	Men	0	Men	1	<500	3	[350;500[	2	[200;500[	0	<=1000	1	<1	1	>50	2010	Negative	7	2010	0	#VALUE!	NA	#VALUE!	NA	#VALUE!	NA	NA	#VALUE!	VIH	NA	2010
60231472194	Positive	2012	Men	55	No	NA	882	1102,5	0,8	40	0	Homosexual/Bisexual	[47,88]	0	Men	0	Men	0	>=500	0	>=500	0	>=500	1	>1000	1	<1	0	<=50	2012	Positive	9	2012	1	#VALUE!	NA	2015	1	#VALUE!	NA	1	2015	VIH	1	2012
60256282985	Negative	2011	Men	31	No	NA	719.2	721	0,99750346741	0	0	Homosexual/Bisexual	[15,35)	0	Men	0	Men	0	>=500	0	>=500	0	>=500	0	<=1000	1	<1	0	<=50	2011	Negative	0	2011	0	#VALUE!	NA	#VALUE!	NA	#VALUE!	NA	NA	#VALUE!	VIH	NA	2011
60296276272	Negative	2010	Women	55	No	NA	870.9	1200	0,72575	40	1	Heterosexual	[47,88]	1	Women	1	Women	0	>=500	0	>=500	0	>=500	1	>1000	1	<1	0	<=50	2010	Negative	8	2010	0	#VALUE!	NA	#VALUE!	NA	#VALUE!	NA	NA	#VALUE!	VIH	NA	2010
60325069606	Negative	2009	Women	27	No	NA	412.4	788	0,52335025381	40	1	Heterosexual	[15,35)	1	Women	1	Women	1	<500	3	[350;500[	2	[200;500[	0	<=1000	1	<1	0	<=50	2009	Negative	0	2009	0	#VALUE!	NA	#VALUE!	NA	#VALUE!	NA	NA	#VALUE!	VIH	NA	2009
60341969788	Negative	2011	Men	31	No	NA	859.7	950	0,90494736842	40	1	Heterosexual	[15,35)	0	Men	0	Men	0	>=500	0	>=500	0	>=500	0	<=1000	1	<1	0	<=50	2011	Negative	0	2011	0	#VALUE!	NA	#VALUE!	NA	#VALUE!	NA	NA	#VALUE!	VIH	NA	2011
60343349636	Negative	2010	Men	56	No	NA	506.5	1307	0,38752869166	65	1	Heterosexual	[47,88]	0	Men	0	Men	0	>=500	0	>=500	0	>=500	1	>1000	1	<1	1	>50	2010	Negative	9	2010	0	#VALUE!	NA	#VALUE!	NA	#VALUE!	NA	NA	#VALUE!	VIH	NA	2010
60370449245	Negative	2010	Men	59	No	NA	961	1333	0,72093023256	30	0	Homosexual/Bisexual	[47,88]	0	Men	0	Men	0	>=500	0	>=500	0	>=500	1	>1000	1	<1	0	<=50	2010	Negative	0	2010	0	2015	1	2019	1	#VALUE!	NA	1	2019	VIH	1	2015
60428341091	Negative	2010	Men	45	No	NA	709.5	389	1,823907455	20	0	Homosexual/Bisexual	[35,47)	0	Men	0	Men	0	>=500	0	>=500	0	>=500	0	<=1000	0	>=1	0	<=50	2010	Negative	0	2010	0	#VALUE!	NA	#VALUE!	NA	#VALUE!	NA	NA	#VALUE!	VIH	NA	2010
60429420114	Negative	2013	Women	41	No	NA	1351.5	892	1,5151345291	30	1	Heterosexual	[35,47)	1	Women	1	Women	0	>=500	0	>=500	0	>=500	0	<=1000	0	>=1	0	<=50	2013	Negative	0	2013	0	#VALUE!	NA	#VALUE!	NA	#VALUE!	NA	NA	#VALUE!	VIH	NA	2013
60459926784	Negative	2009	Men	32	No	NA	1413	782	1,8069053708	20	0	Homosexual/Bisexual	[15,35)	0	Men	0	Men	0	>=500	0	>=500	0	>=500	0	<=1000	0	>=1	0	<=50	2009	Negative	0	2009	0	#VALUE!	NA	#VALUE!	NA	#VALUE!	NA	NA	#VALUE!	VIH	NA	2009
60464061916	Negative	2012	Women	47	No	NA	996.5	2640,7	0,37736206309	30	2	Other/Unknown	[47,88]	1	Women	1	Women	0	>=500	0	>=500	0	>=500	1	>1000	1	<1	0	<=50	2012	Negative	0	2012	0	#VALUE!	NA	#VALUE!	NA	#VALUE!	NA	NA	#VALUE!	VIH	NA	2012
60474102199	Negative	2011	Men	87	Yes	2011	480.5	500	0,961	40	2	Other/Unknown	[47,88]	0	Men	0	Men	1	<500	3	[350;500[	2	[200;500[	0	<=1000	1	<1	0	<=50	2011	Negative	5	2011	0	#VALUE!	NA	#VALUE!	NA	#VALUE!	NA	NA	#VALUE!	VIH	NA	2011
60510383070	Positive	2008	Men	40	No	NA	1137	521	2,1823416507	20	0	Homosexual/Bisexual	[35,47)	0	Men	0	Men	0	>=500	0	>=500	0	>=500	0	<=1000	0	>=1	0	<=50	2008	Positive	0	2008	1	#VALUE!	NA	2018	1	#VALUE!	NA	1	2018	VIH	1	2008
60567326844	Positive	2016	Men	47	No	NA	952.2	614	1,5508143322	30	0	Homosexual/Bisexual	[47,88]	0	Men	0	Men	0	>=500	0	>=500	0	>=500	0	<=1000	0	>=1	0	<=50	2016	Positive	0	2016	1	#VALUE!	NA	#VALUE!	NA	#VALUE!	NA	NA	#VALUE!	VIH	NA	2016
60623058498	Negative	2010	Men	72	No	NA	631	459	1,3747276688	20	0	Homosexual/Bisexual	[47,88]	0	Men	0	Men	0	>=500	0	>=500	0	>=500	0	<=1000	0	>=1	0	<=50	2010	Negative	1	2010	0	#VALUE!	NA	#VALUE!	NA	#VALUE!	NA	NA	#VALUE!	VIH	NA	2010
60648398995	Negative	2011	Women	43	No	NA	811.8	653	1,2431852986	40	2	Other/Unknown	[35,47)	1	Women	1	Women	0	>=500	0	>=500	0	>=500	0	<=1000	0	>=1	0	<=50	2011	Negative	0	2011	0	#VALUE!	NA	#VALUE!	NA	#VALUE!	NA	NA	#VALUE!	VIH	NA	2011
60683803737	Negative	2010	Women	36	No	NA	225	441	0,51020408163	6620	1	Heterosexual	[35,47)	1	Women	1	Women	1	<500	2	[200;350[	2	[200;500[	0	<=1000	1	<1	1	>50	2010	Negative	0	2010	0	#VALUE!	NA	#VALUE!	NA	#VALUE!	NA	NA	#VALUE!	VIH	NA	2010
60689367175	Negative	2012	Men	56	No	NA	607.6	1128,4	0,53846153846	40	2	Other/Unknown	[47,88]	0	Men	0	Men	0	>=500	0	>=500	0	>=500	1	>1000	1	<1	0	<=50	2012	Negative	0	2012	0	#VALUE!	NA	#VALUE!	NA	#VALUE!	NA	NA	#VALUE!	VIH	NA	2012
60693584621	Negative	2011	Women	35	No	NA	319.9	520	0,61519230769	25	1	Heterosexual	[35,47)	1	Women	1	Women	1	<500	2	[200;350[	2	[200;500[	0	<=1000	1	<1	0	<=50	2011	Negative	0	2011	0	#VALUE!	NA	#VALUE!	NA	#VALUE!	NA	NA	#VALUE!	VIH	NA	2011
60714840114	Positive	2010	Men	30	No	NA	501	1252	0,40015974441	44218	0	Homosexual/Bisexual	[15,35)	0	Men	0	Men	0	>=500	0	>=500	0	>=500	1	>1000	1	<1	1	>50	2010	Positive	3	2010	1	#VALUE!	NA	#VALUE!	NA	#VALUE!	NA	NA	#VALUE!	VIH	NA	2010
60752971828	Positive	2010	Men	59	No	NA	792	1485	0,53333333333	30	0	Homosexual/Bisexual	[47,88]	0	Men	0	Men	0	>=500	0	>=500	0	>=500	1	>1000	1	<1	0	<=50	2010	Positive	14	2010	1	#VALUE!	NA	2016	1	#VALUE!	NA	1	2016	VIH	1	2010
60803157985	Negative	2011	Women	52	No	NA	508	205	2,4780487805	20	2	Other/Unknown	[47,88]	1	Women	1	Women	0	>=500	0	>=500	0	>=500	0	<=1000	0	>=1	0	<=50	2011	Negative	0	2011	0	#VALUE!	NA	#VALUE!	NA	#VALUE!	NA	NA	#VALUE!	VIH	NA	2011
60819378078	Positive	2012	Men	34	No	NA	1175.7	1075	1,0936744186	20	0	Homosexual/Bisexual	[15,35)	0	Men	0	Men	0	>=500	0	>=500	0	>=500	1	>1000	0	>=1	0	<=50	2012	Positive	5	2012	1	#VALUE!	NA	#VALUE!	NA	#VALUE!	NA	NA	#VALUE!	VIH	NA	2012
60822017848	Positive	2012	Men	41	No	NA	439.5	810	0,54259259259	1244	0	Homosexual/Bisexual	[35,47)	0	Men	0	Men	1	<500	3	[350;500[	2	[200;500[	0	<=1000	1	<1	1	>50	2012	Positive	22	2012	1	#VALUE!	NA	#VALUE!	NA	2013	1	1	2013	VIH	1	2012
60822394788	Negative	2011	Women	44	No	NA	269.8	1962,2	0,13749872592	240	1	Heterosexual	[35,47)	1	Women	1	Women	1	<500	2	[200;350[	2	[200;500[	1	>1000	1	<1	1	>50	2011	Negative	3	2011	0	#VALUE!	NA	#VALUE!	NA	#VALUE!	NA	NA	#VALUE!	VIH	NA	2011
60877224147	Negative	2010	Women	31	No	NA	1170	510	2,2941176471	20	1	Heterosexual	[15,35)	1	Women	1	Women	0	>=500	0	>=500	0	>=500	0	<=1000	0	>=1	0	<=50	2010	Negative	9	2010	0	#VALUE!	NA	#VALUE!	NA	#VALUE!	NA	NA	#VALUE!	VIH	NA	2010
60881017029	Positive	2012	Women	51	No	NA	687.7	432	1,5918981481	30	1	Heterosexual	[47,88]	1	Women	1	Women	0	>=500	0	>=500	0	>=500	0	<=1000	0	>=1	0	<=50	2012	Positive	0	2012	1	#VALUE!	NA	#VALUE!	NA	#VALUE!	NA	NA	#VALUE!	VIH	NA	2012
60898671448	Negative	2012	Women	60	Yes	2012	519	1004	0,51693227092	25	1	Heterosexual	[47,88]	1	Women	1	Women	0	>=500	0	>=500	0	>=500	1	>1000	1	<1	0	<=50	2012	Negative	23	2012	0	#VALUE!	NA	#VALUE!	NA	#VALUE!	NA	NA	#VALUE!	VIH	NA	2012
60914464294	Positive	2012	Men	38	No	NA	963	905	1,0640883978	20	0	Homosexual/Bisexual	[35,47)	0	Men	0	Men	0	>=500	0	>=500	0	>=500	0	<=1000	0	>=1	0	<=50	2012	Positive	5	2012	1	#VALUE!	NA	#VALUE!	NA	#VALUE!	NA	NA	#VALUE!	VIH	NA	2012
60941951930	Positive	2003	Men	39	Yes	2007	1204	2279	0,52830188679	20	0	Homosexual/Bisexual	[35,47)	0	Men	0	Men	0	>=500	0	>=500	0	>=500	1	>1000	1	<1	0	<=50	2003	Positive	0	2003	1	#VALUE!	NA	#VALUE!	NA	#VALUE!	NA	NA	#VALUE!	VIH	NA	2003
60967724025	Positive	2012	Men	47	No	NA	660	736	0,89673913043	105	0	Homosexual/Bisexual	[47,88]	0	Men	0	Men	0	>=500	0	>=500	0	>=500	0	<=1000	1	<1	1	>50	2012	Positive	0	2012	1	#VALUE!	NA	#VALUE!	NA	#VALUE!	NA	NA	#VALUE!	VIH	NA	2012
60998206743	Negative	2011	Men	49	No	NA	470.8	670	0,70268656716	320	1	Heterosexual	[47,88]	0	Men	0	Men	1	<500	3	[350;500[	2	[200;500[	0	<=1000	1	<1	1	>50	2011	Negative	0	2011	0	#VALUE!	NA	#VALUE!	NA	#VALUE!	NA	NA	#VALUE!	VIH	NA	2011
60998206750	Negative	1997	Women	57	No	NA	1133.5	1047	1,082617001	20	1	Heterosexual	[47,88]	1	Women	1	Women	0	>=500	0	>=500	0	>=500	1	>1000	0	>=1	0	<=50	1997	Negative	14	1997	0	#VALUE!	NA	#VALUE!	NA	#VALUE!	NA	NA	#VALUE!	VIH	NA	1997
60998206752	Negative	2013	Men	64	No	NA	680.7	710	0,95873239437	40	2	Other/Unknown	[47,88]	0	Men	0	Men	0	>=500	0	>=500	0	>=500	0	<=1000	1	<1	0	<=50	2013	Negative	0	2013	0	#VALUE!	NA	#VALUE!	NA	#VALUE!	NA	NA	#VALUE!	VIH	NA	2013
60998206754	Positive	2013	Men	46	No	NA	837.1	837	1,0001194743	30	0	Homosexual/Bisexual	[35,47)	0	Men	0	Men	0	>=500	0	>=500	0	>=500	0	<=1000	0	>=1	0	<=50	2013	Positive	1	2013	1	#VALUE!	NA	#VALUE!	NA	2016	1	1	2016	VIH	1	2013
60998206755	Negative	2004	Men	57	No	NA	1366.8	932	1,4665236052	20	2	Other/Unknown	[47,88]	0	Men	0	Men	0	>=500	0	>=500	0	>=500	0	<=1000	0	>=1	0	<=50	2004	Negative	0	2004	0	2013	1	#VALUE!	NA	#VALUE!	NA	NA	#VALUE!	VIH	NA	2013
60998206775	Negative	2013	Men	43	No	NA	677.7	828,3	0,81818181818	40	0	Homosexual/Bisexual	[35,47)	0	Men	0	Men	0	>=500	0	>=500	0	>=500	0	<=1000	1	<1	0	<=50	2013	Negative	3	2013	0	#VALUE!	NA	#VALUE!	NA	#VALUE!	NA	NA	#VALUE!	VIH	NA	2013
60998206783	Negative	2013	Men	47	No	NA	250.7	1330	0,1884962406	51	1	Heterosexual	[47,88]	0	Men	0	Men	1	<500	2	[200;350[	2	[200;500[	1	>1000	1	<1	1	>50	2013	Negative	0	2013	0	#VALUE!	NA	#VALUE!	NA	#VALUE!	NA	NA	#VALUE!	VIH	NA	2013
60998206785	Negative	2013	Women	52	No	NA	736.8	966	0,76273291925	30	2	Other/Unknown	[47,88]	1	Women	1	Women	0	>=500	0	>=500	0	>=500	0	<=1000	1	<1	0	<=50	2013	Negative	6	2013	0	#VALUE!	NA	#VALUE!	NA	#VALUE!	NA	NA	#VALUE!	VIH	NA	2013
60998206789	Positive	2013	Men	33	No	NA	570	7875	0,072380952381	20	2	Other/Unknown	[15,35)	0	Men	0	Men	0	>=500	0	>=500	0	>=500	1	>1000	1	<1	0	<=50	2013	Positive	11	2013	1	#VALUE!	NA	#VALUE!	NA	#VALUE!	NA	NA	#VALUE!	VIH	NA	2013
60998206791	Negative	2013	Men	32	No	NA	1170.9	1440	0,813125	40	0	Homosexual/Bisexual	[15,35)	0	Men	0	Men	0	>=500	0	>=500	0	>=500	1	>1000	1	<1	0	<=50	2013	Negative	8	2013	0	2014	1	#VALUE!	NA	#VALUE!	NA	NA	#VALUE!	VIH	NA	2014
60998206805	Negative	2014	Men	45	No	NA	1108.9	2010	0,55169154229	40	1	Heterosexual	[35,47)	0	Men	0	Men	0	>=500	0	>=500	0	>=500	1	>1000	1	<1	0	<=50	2014	Negative	0	2014	0	#VALUE!	NA	#VALUE!	NA	#VALUE!	NA	NA	#VALUE!	VIH	NA	2014
60998206811	Negative	2014	Men	43	Yes	2014	350.7	1140	0,30763157895	40	1	Heterosexual	[35,47)	0	Men	0	Men	1	<500	3	[350;500[	2	[200;500[	1	>1000	1	<1	0	<=50	2014	Negative	2	2014	0	#VALUE!	NA	#VALUE!	NA	#VALUE!	NA	NA	#VALUE!	VIH	NA	2014
60998206828	Negative	2014	Men	26	No	NA	1061.9	1087,8	0,97619047619	40	0	Homosexual/Bisexual	[15,35)	0	Men	0	Men	0	>=500	0	>=500	0	>=500	1	>1000	1	<1	0	<=50	2014	Negative	0	2014	0	2016	1	#VALUE!	NA	#VALUE!	NA	NA	#VALUE!	VIH	NA	2016
60998206836	Negative	2014	Women	24	No	NA	911.3	627	1,4534290271	21	2	Other/Unknown	[15,35)	1	Women	1	Women	0	>=500	0	>=500	0	>=500	0	<=1000	0	>=1	0	<=50	2014	Negative	5	2014	0	#VALUE!	NA	#VALUE!	NA	#VALUE!	NA	NA	#VALUE!	VIH	NA	2014
60998206842	Negative	2014	Men	68	No	NA	1157.6	923	1,2541711809	20	2	Other/Unknown	[47,88]	0	Men	0	Men	0	>=500	0	>=500	0	>=500	0	<=1000	0	>=1	0	<=50	2014	Negative	0	2014	0	#VALUE!	NA	#VALUE!	NA	#VALUE!	NA	NA	#VALUE!	VIH	NA	2014
60998206844	Negative	2014	Men	48	Yes	2014	90.8	1660	0,054698795181	0	2	Other/Unknown	[47,88]	0	Men	0	Men	1	<500	1	< 200	1	< 200	1	>1000	1	<1	0	<=50	2014	Negative	1	2014	0	#VALUE!	NA	#VALUE!	NA	#VALUE!	NA	NA	#VALUE!	VIH	NA	2014
60998206855	Negative	2014	Men	35	No	NA	530	350	1,5142857143	40	0	Homosexual/Bisexual	[35,47)	0	Men	0	Men	0	>=500	0	>=500	0	>=500	0	<=1000	0	>=1	0	<=50	2014	Negative	0	2014	0	#VALUE!	NA	#VALUE!	NA	#VALUE!	NA	NA	#VALUE!	VIH	NA	2014
60998206859	Positive	2014	Men	33	No	NA	1239.1	1054	1,1756166983	30	0	Homosexual/Bisexual	[15,35)	0	Men	0	Men	0	>=500	0	>=500	0	>=500	1	>1000	0	>=1	0	<=50	2014	Positive	1	2014	1	#VALUE!	NA	#VALUE!	NA	#VALUE!	NA	NA	#VALUE!	VIH	NA	2014
60998206876	Positive	2013	Men	70	No	NA	639.8	500	1,2796	40	1	Heterosexual	[47,88]	0	Men	0	Men	0	>=500	0	>=500	0	>=500	0	<=1000	0	>=1	0	<=50	2013	Positive	27	2013	1	#VALUE!	NA	#VALUE!	NA	#VALUE!	NA	NA	#VALUE!	VIH	NA	2013
60998206889	Negative	2014	Men	72	No	NA	370.5	1060	0,34952830189	40	1	Heterosexual	[47,88]	0	Men	0	Men	1	<500	3	[350;500[	2	[200;500[	1	>1000	1	<1	0	<=50	2014	Negative	1	2014	0	#VALUE!	NA	#VALUE!	NA	#VALUE!	NA	NA	#VALUE!	VIH	NA	2014
60998206892	Negative	2015	Men	25	No	NA	663	1060,8	0,625	8634	0	Homosexual/Bisexual	[15,35)	0	Men	0	Men	0	>=500	0	>=500	0	>=500	1	>1000	1	<1	1	>50	2015	Negative	0	2015	0	#VALUE!	NA	#VALUE!	NA	#VALUE!	NA	NA	#VALUE!	VIH	NA	2015
60998206894	Negative	2014	Men	58	Yes	2014	330.5	540	0,61203703704	40	0	Homosexual/Bisexual	[47,88]	0	Men	0	Men	1	<500	2	[200;350[	2	[200;500[	0	<=1000	1	<1	0	<=50	2014	Negative	14	2014	0	#VALUE!	NA	#VALUE!	NA	#VALUE!	NA	NA	#VALUE!	VIH	NA	2014
60998206920	Negative	2015	Men	52	No	NA	748.2	1083,6	0,69047619048	40	0	Homosexual/Bisexual	[47,88]	0	Men	0	Men	0	>=500	0	>=500	0	>=500	1	>1000	1	<1	0	<=50	2015	Negative	19	2015	0	#VALUE!	NA	#VALUE!	NA	#VALUE!	NA	NA	#VALUE!	VIH	NA	2015
60998206923	Negative	2015	Men	25	No	NA	659.9	550	1,1998181818	40	2	Other/Unknown	[15,35)	0	Men	0	Men	0	>=500	0	>=500	0	>=500	0	<=1000	0	>=1	0	<=50	2015	Negative	6	2015	0	#VALUE!	NA	#VALUE!	NA	#VALUE!	NA	NA	#VALUE!	VIH	NA	2015
60998206924	Negative	2015	Men	24	No	NA	1482.8	1246,9	1,1891891892	40	2	Other/Unknown	[15,35)	0	Men	0	Men	0	>=500	0	>=500	0	>=500	1	>1000	0	>=1	0	<=50	2015	Negative	0	2015	0	2017	1	#VALUE!	NA	#VALUE!	NA	NA	#VALUE!	VIH	NA	2017
60998206927	Negative	2008	Women	39	No	NA	1722.5	556,5	3,0952380952	40	1	Heterosexual	[35,47)	1	Women	1	Women	0	>=500	0	>=500	0	>=500	0	<=1000	0	>=1	0	<=50	2008	Negative	0	2008	0	#VALUE!	NA	#VALUE!	NA	#VALUE!	NA	NA	#VALUE!	VIH	NA	2008
60998206928	Negative	2015	Men	48	No	NA	979.1	520	1,8828846154	40	0	Homosexual/Bisexual	[47,88]	0	Men	0	Men	0	>=500	0	>=500	0	>=500	0	<=1000	0	>=1	0	<=50	2015	Negative	0	2015	0	#VALUE!	NA	#VALUE!	NA	#VALUE!	NA	NA	#VALUE!	VIH	NA	2015
60998206937	Negative	2015	Men	35	No	NA	794.5	953,4	0,83333333333	48	1	Heterosexual	[35,47)	0	Men	0	Men	0	>=500	0	>=500	0	>=500	0	<=1000	1	<1	0	<=50	2015	Negative	25	2015	0	#VALUE!	NA	#VALUE!	NA	#VALUE!	NA	NA	#VALUE!	VIH	NA	2015
60998206940	Negative	2015	Men	36	No	NA	420.1	920	0,45663043478	40	1	Heterosexual	[35,47)	0	Men	0	Men	1	<500	3	[350;500[	2	[200;500[	0	<=1000	1	<1	0	<=50	2015	Negative	5	2015	0	#VALUE!	NA	#VALUE!	NA	#VALUE!	NA	NA	#VALUE!	VIH	NA	2015
60998206950	Positive	2015	Men	38	No	NA	616.3	1113	0,55372866128	30	0	Homosexual/Bisexual	[35,47)	0	Men	0	Men	0	>=500	0	>=500	0	>=500	1	>1000	1	<1	0	<=50	2015	Positive	0	2015	1	#VALUE!	NA	2018	1	#VALUE!	NA	1	2018	VIH	1	2015
60998206951	Positive	2015	Men	47	No	NA	1062.3	1276	0,83252351097	20	0	Homosexual/Bisexual	[47,88]	0	Men	0	Men	0	>=500	0	>=500	0	>=500	1	>1000	1	<1	0	<=50	2015	Positive	2	2015	1	#VALUE!	NA	#VALUE!	NA	#VALUE!	NA	NA	#VALUE!	VIH	NA	2015
60998206982	Negative	2015	Women	41	No	NA	314.5	536,5	0,58620689655	40	2	Other/Unknown	[35,47)	1	Women	1	Women	1	<500	2	[200;350[	2	[200;500[	0	<=1000	1	<1	0	<=50	2015	Negative	2	2015	0	#VALUE!	NA	#VALUE!	NA	#VALUE!	NA	NA	#VALUE!	VIH	NA	2015
60998206987	Negative	2011	Men	46	No	NA	604.8	930	0,65032258065	20	0	Homosexual/Bisexual	[35,47)	0	Men	0	Men	0	>=500	0	>=500	0	>=500	0	<=1000	1	<1	0	<=50	2011	Negative	14	2011	0	2017	1	#VALUE!	NA	#VALUE!	NA	NA	#VALUE!	VIH	NA	2017
60998206995	Negative	2015	Men	41	Yes	2016	440	460	0,95652173913	40	2	Other/Unknown	[35,47)	0	Men	0	Men	1	<500	3	[350;500[	2	[200;500[	0	<=1000	1	<1	0	<=50	2016	Negative	5	2016	0	#VALUE!	NA	#VALUE!	NA	#VALUE!	NA	NA	#VALUE!	VIH	NA	2016
60998206999	Positive	2016	Men	41	No	NA	936.2	1419	0,65976039464	40	0	Homosexual/Bisexual	[35,47)	0	Men	0	Men	0	>=500	0	>=500	0	>=500	1	>1000	1	<1	0	<=50	2016	Positive	0	2016	1	#VALUE!	NA	#VALUE!	NA	#VALUE!	NA	NA	#VALUE!	VIH	NA	2016
60998207002	Negative	2016	Women	37	No	NA	745.2	356,4	2,0909090909	40	1	Heterosexual	[35,47)	1	Women	1	Women	0	>=500	0	>=500	0	>=500	0	<=1000	0	>=1	0	<=50	2016	Negative	6	2016	0	#VALUE!	NA	#VALUE!	NA	#VALUE!	NA	NA	#VALUE!	VIH	NA	2016
60998207005	Negative	2015	Men	63	No	NA	171.6	358,8	0,47826086957	40	1	Heterosexual	[47,88]	0	Men	0	Men	1	<500	1	< 200	1	< 200	0	<=1000	1	<1	0	<=50	2015	Negative	28	2015	0	#VALUE!	NA	#VALUE!	NA	#VALUE!	NA	NA	#VALUE!	VIH	NA	2015
60998207037	Negative	2011	Men	46	No	NA	857.5	777	1,1036036036	20	1	Heterosexual	[35,47)	0	Men	0	Men	0	>=500	0	>=500	0	>=500	0	<=1000	0	>=1	0	<=50	2011	Negative	25	2011	0	2016	1	#VALUE!	NA	#VALUE!	NA	NA	#VALUE!	VIH	NA	2016
60998207060	Positive	2016	Men	28	No	NA	997.4	900	1,1082222222	30	0	Homosexual/Bisexual	[15,35)	0	Men	0	Men	0	>=500	0	>=500	0	>=500	0	<=1000	0	>=1	0	<=50	2016	Positive	15	2016	1	#VALUE!	NA	2019	1	#VALUE!	NA	1	2019	VIH	1	2016
60998207063	Negative	2016	Men	44	No	NA	890.6	1212	0,73481848185	30	1	Heterosexual	[35,47)	0	Men	0	Men	0	>=500	0	>=500	0	>=500	1	>1000	1	<1	0	<=50	2016	Negative	0	2016	0	#VALUE!	NA	#VALUE!	NA	#VALUE!	NA	NA	#VALUE!	VIH	NA	2016
60998207078	Negative	2002	Women	57	No	NA	760.5	565,5	1,3448275862	40	1	Heterosexual	[47,88]	1	Women	1	Women	0	>=500	0	>=500	0	>=500	0	<=1000	0	>=1	0	<=50	2002	Negative	0	2002	0	#VALUE!	NA	#VALUE!	NA	#VALUE!	NA	NA	#VALUE!	VIH	NA	2002
60998207089	Positive	2017	Men	35	No	NA	1070.8	594	1,8026936027	20	0	Homosexual/Bisexual	[35,47)	0	Men	0	Men	0	>=500	0	>=500	0	>=500	0	<=1000	0	>=1	0	<=50	2017	Positive	0	2017	1	#VALUE!	NA	#VALUE!	NA	#VALUE!	NA	NA	#VALUE!	VIH	NA	2017
60998207096	Negative	2017	Men	53	No	NA	600	645	0,93023255814	40	2	Other/Unknown	[47,88]	0	Men	0	Men	0	>=500	0	>=500	0	>=500	0	<=1000	1	<1	0	<=50	2017	Negative	0	2017	0	#VALUE!	NA	#VALUE!	NA	#VALUE!	NA	NA	#VALUE!	VIH	NA	2017
60998207116	Negative	2017	Women	32	No	NA	389.6	440	0,88545454545	40	1	Heterosexual	[15,35)	1	Women	1	Women	1	<500	3	[350;500[	2	[200;500[	0	<=1000	1	<1	0	<=50	2017	Negative	12	2017	0	#VALUE!	NA	#VALUE!	NA	#VALUE!	NA	NA	#VALUE!	VIH	NA	2017
60998207126	Negative	2017	Men	58	No	NA	735.7	609	1,208045977	30	1	Heterosexual	[47,88]	0	Men	0	Men	0	>=500	0	>=500	0	>=500	0	<=1000	0	>=1	0	<=50	2017	Negative	0	2017	0	#VALUE!	NA	#VALUE!	NA	#VALUE!	NA	NA	#VALUE!	VIH	NA	2017
60998207130	Negative	2008	Men	37	No	NA	518.4	633,6	0,81818181818	40	1	Heterosexual	[35,47)	0	Men	0	Men	0	>=500	0	>=500	0	>=500	0	<=1000	1	<1	0	<=50	2008	Negative	15	2008	0	#VALUE!	NA	#VALUE!	NA	#VALUE!	NA	NA	#VALUE!	VIH	NA	2008
60998207141	Positive	2017	Men	51	No	NA	955.8	1625	0,58818461538	30	1	Heterosexual	[47,88]	0	Men	0	Men	0	>=500	0	>=500	0	>=500	1	>1000	1	<1	0	<=50	2017	Positive	5	2017	1	#VALUE!	NA	#VALUE!	NA	#VALUE!	NA	NA	#VALUE!	VIH	NA	2017
60998207145	Positive	2008	Men	38	No	NA	874.8	1458	0,6	40	0	Homosexual/Bisexual	[35,47)	0	Men	0	Men	0	>=500	0	>=500	0	>=500	1	>1000	1	<1	0	<=50	2008	Positive	6	2008	1	#VALUE!	NA	2015	1	2015	1	1	2015	VIH	2	2008
60998207146	Positive	2017	Men	39	No	NA	700.8	510	1,3741176471	20	0	Homosexual/Bisexual	[35,47)	0	Men	0	Men	0	>=500	0	>=500	0	>=500	0	<=1000	0	>=1	0	<=50	2017	Positive	0	2017	1	#VALUE!	NA	#VALUE!	NA	#VALUE!	NA	NA	#VALUE!	VIH	NA	2017
60998207188	Positive	2018	Men	29	No	NA	959.2	700	1,3702857143	40	0	Homosexual/Bisexual	[15,35)	0	Men	0	Men	0	>=500	0	>=500	0	>=500	0	<=1000	0	>=1	0	<=50	2018	Positive	3	2018	1	#VALUE!	NA	#VALUE!	NA	#VALUE!	NA	NA	#VALUE!	VIH	NA	2018
60998207204	Negative	2018	Women	43	Yes	2018	290	470	0,6170212766	30	1	Heterosexual	[35,47)	1	Women	1	Women	1	<500	2	[200;350[	2	[200;500[	0	<=1000	1	<1	0	<=50	2018	Negative	0	2018	0	#VALUE!	NA	#VALUE!	NA	#VALUE!	NA	NA	#VALUE!	VIH	NA	2018
60998207217	Positive	2018	Men	86	No	NA	440.4	770	0,57194805195	62	0	Homosexual/Bisexual	[47,88]	0	Men	0	Men	1	<500	3	[350;500[	2	[200;500[	0	<=1000	1	<1	1	>50	2018	Positive	8	2018	1	#VALUE!	NA	#VALUE!	NA	#VALUE!	NA	NA	#VALUE!	VIH	NA	2018
60998207220	Negative	2019	Men	19	No	NA	1616	823	1,9635479951	30	0	Homosexual/Bisexual	[15,35)	0	Men	0	Men	0	>=500	0	>=500	0	>=500	0	<=1000	0	>=1	0	<=50	2019	Negative	8	2019	0	#VALUE!	NA	#VALUE!	NA	#VALUE!	NA	NA	#VALUE!	VIH	NA	2019
60998207236	Negative	2019	Men	87	No	NA	365.2	318,6	1,146264909	78	1	Heterosexual	[47,88]	0	Men	0	Men	1	<500	3	[350;500[	2	[200;500[	0	<=1000	0	>=1	1	>50	2019	Negative	14	2019	0	#VALUE!	NA	#VALUE!	NA	#VALUE!	NA	NA	#VALUE!	VIH	NA	2019
60998207237	Negative	2019	Men	35	No	NA	539.2	1050	0,51352380952	40	0	Homosexual/Bisexual	[35,47)	0	Men	0	Men	0	>=500	0	>=500	0	>=500	1	>1000	1	<1	0	<=50	2019	Negative	17	2019	0	#VALUE!	NA	#VALUE!	NA	#VALUE!	NA	NA	#VALUE!	VIH	NA	2019
60998207239	Negative	2008	Men	51	No	NA	1011	713	1,4179523142	62	0	Homosexual/Bisexual	[47,88]	0	Men	0	Men	0	>=500	0	>=500	0	>=500	0	<=1000	0	>=1	1	>50	2008	Negative	13	2008	0	2015	1	#VALUE!	NA	#VALUE!	NA	NA	#VALUE!	VIH	NA	2015
60998207241	Negative	2019	Men	30	No	NA	429.3	730	0,58808219178	40	2	Other/Unknown	[15,35)	0	Men	0	Men	1	<500	3	[350;500[	2	[200;500[	0	<=1000	1	<1	0	<=50	2019	Negative	0	2019	0	#VALUE!	NA	#VALUE!	NA	#VALUE!	NA	NA	#VALUE!	VIH	NA	2019
60998207253	Positive	2009	Men	50	No	NA	1248	624	2	40	0	Homosexual/Bisexual	[47,88]	0	Men	0	Men	0	>=500	0	>=500	0	>=500	0	<=1000	0	>=1	0	<=50	2009	Positive	0	2009	1	#VALUE!	NA	2010	1	2013	1	1	2010	VIH	3	2009
60998207255	Positive	2019	Men	55	No	NA	379.9	600	0,63316666667	102	0	Homosexual/Bisexual	[47,88]	0	Men	0	Men	1	<500	3	[350;500[	2	[200;500[	0	<=1000	1	<1	1	>50	2019	Positive	19	2019	1	#VALUE!	NA	#VALUE!	NA	#VALUE!	NA	NA	#VALUE!	VIH	NA	2019
60998207258	Positive	2019	Men	43	No	NA	2098	1310	1,6015267176	40	0	Homosexual/Bisexual	[35,47)	0	Men	0	Men	0	>=500	0	>=500	0	>=500	1	>1000	0	>=1	0	<=50	2019	Positive	23	2019	1	#VALUE!	NA	#VALUE!	NA	#VALUE!	NA	NA	#VALUE!	VIH	NA	2019
60998207262	Negative	2019	Men	86	No	NA	380	820,8	0,46296296296	40	1	Heterosexual	[47,88]	0	Men	0	Men	1	<500	3	[350;500[	2	[200;500[	0	<=1000	1	<1	0	<=50	2019	Negative	27	2019	0	#VALUE!	NA	#VALUE!	NA	#VALUE!	NA	NA	#VALUE!	VIH	NA	2019
60998207265	Positive	2018	Men	45	No	NA	1119	1800	0,62166666667	30	0	Homosexual/Bisexual	[35,47)	0	Men	0	Men	0	>=500	0	>=500	0	>=500	1	>1000	1	<1	0	<=50	2018	Positive	8	2018	1	#VALUE!	NA	#VALUE!	NA	#VALUE!	NA	NA	#VALUE!	VIH	NA	2018
60998207282	Negative	2019	Men	61	No	NA	290.7	902,7	0,32203389831	64422	1	Heterosexual	[47,88]	0	Men	0	Men	1	<500	2	[200;350[	2	[200;500[	0	<=1000	1	<1	1	>50	2019	Negative	0	2019	0	#VALUE!	NA	#VALUE!	NA	#VALUE!	NA	NA	#VALUE!	VIH	NA	2019
60998207283	Negative	2019	Women	30	Yes	2019	180	229,8	0,78328981723	40	1	Heterosexual	[15,35)	1	Women	1	Women	1	<500	1	< 200	1	< 200	0	<=1000	1	<1	0	<=50	2019	Negative	0	2019	0	#VALUE!	NA	#VALUE!	NA	#VALUE!	NA	NA	#VALUE!	VIH	NA	2019
60999599656	Negative	2012	Men	62	No	NA	824	386	2,1347150259	20	1	Heterosexual	[47,88]	0	Men	0	Men	0	>=500	0	>=500	0	>=500	0	<=1000	0	>=1	0	<=50	2012	Negative	25	2012	0	#VALUE!	NA	#VALUE!	NA	#VALUE!	NA	NA	#VALUE!	VIH	NA	2012
60999599657	Negative	2010	Women	42	No	NA	620	463	1,3390928726	20	1	Heterosexual	[35,47)	1	Women	1	Women	0	>=500	0	>=500	0	>=500	0	<=1000	0	>=1	0	<=50	2010	Negative	11	2010	0	#VALUE!	NA	#VALUE!	NA	#VALUE!	NA	NA	#VALUE!	VIH	NA	2010
60999599666	Negative	2013	Men	52	No	NA	80	837	0,095579450418	64100	1	Heterosexual	[47,88]	0	Men	0	Men	1	<500	1	< 200	1	< 200	0	<=1000	1	<1	1	>50	2013	Negative	0	2013	0	#VALUE!	NA	#VALUE!	NA	#VALUE!	NA	NA	#VALUE!	VIH	NA	2013
60999599685	Negative	2010	Women	40	No	NA	1199	555	2,1603603604	20	1	Heterosexual	[35,47)	1	Women	1	Women	0	>=500	0	>=500	0	>=500	0	<=1000	0	>=1	0	<=50	2010	Negative	11	2010	0	#VALUE!	NA	#VALUE!	NA	#VALUE!	NA	NA	#VALUE!	VIH	NA	2010
60999599698	Negative	2013	Men	27	No	NA	355	372	0,95430107527	136	1	Heterosexual	[15,35)	0	Men	0	Men	1	<500	3	[350;500[	2	[200;500[	0	<=1000	1	<1	1	>50	2013	Negative	0	2013	0	#VALUE!	NA	#VALUE!	NA	#VALUE!	NA	NA	#VALUE!	VIH	NA	2013
60999599704	Negative	2013	Women	45	No	NA	860	845	1,0177514793	20	1	Heterosexual	[35,47)	1	Women	1	Women	0	>=500	0	>=500	0	>=500	0	<=1000	0	>=1	0	<=50	2013	Negative	0	2013	0	#VALUE!	NA	#VALUE!	NA	#VALUE!	NA	NA	#VALUE!	VIH	NA	2013
60999599725	Negative	2014	Men	56	No	NA	667	466	1,4313304721	23	2	Other/Unknown	[47,88]	0	Men	0	Men	0	>=500	0	>=500	0	>=500	0	<=1000	0	>=1	0	<=50	2014	Negative	1	2014	0	#VALUE!	NA	#VALUE!	NA	#VALUE!	NA	NA	#VALUE!	VIH	NA	2014
60999599738	Negative	2014	Men	31	No	NA	838	790	1,0607594937	20	0	Homosexual/Bisexual	[15,35)	0	Men	0	Men	0	>=500	0	>=500	0	>=500	0	<=1000	0	>=1	0	<=50	2014	Negative	28	2014	0	#VALUE!	NA	#VALUE!	NA	#VALUE!	NA	NA	#VALUE!	VIH	NA	2014
60999599825	Positive	2014	Men	37	No	NA	965	783	1,2324393359	20	0	Homosexual/Bisexual	[35,47)	0	Men	0	Men	0	>=500	0	>=500	0	>=500	0	<=1000	0	>=1	0	<=50	2014	Positive	11	2014	1	#VALUE!	NA	#VALUE!	NA	#VALUE!	NA	NA	#VALUE!	VIH	NA	2014
60999599861	Negative	2014	Men	39	No	NA	397.6	445	0,89348314607	20	2	Other/Unknown	[35,47)	0	Men	0	Men	1	<500	3	[350;500[	2	[200;500[	0	<=1000	1	<1	0	<=50	2014	Negative	0	2014	0	#VALUE!	NA	#VALUE!	NA	#VALUE!	NA	NA	#VALUE!	VIH	NA	2014
60999599978	Negative	2012	Women	43	No	NA	326	340	0,95882352941	20	1	Heterosexual	[35,47)	1	Women	1	Women	1	<500	2	[200;350[	2	[200;500[	0	<=1000	1	<1	0	<=50	2012	Negative	17	2012	0	#VALUE!	NA	#VALUE!	NA	#VALUE!	NA	NA	#VALUE!	VIH	NA	2012
60999600099	Negative	2008	Women	46	No	NA	423	356	1,1882022472	20	1	Heterosexual	[35,47)	1	Women	1	Women	1	<500	3	[350;500[	2	[200;500[	0	<=1000	0	>=1	0	<=50	2008	Negative	0	2008	0	#VALUE!	NA	#VALUE!	NA	#VALUE!	NA	NA	#VALUE!	VIH	NA	2008
60999600124	Negative	2014	Women	49	No	NA	1725	617	2,7957860616	20	1	Heterosexual	[47,88]	1	Women	1	Women	0	>=500	0	>=500	0	>=500	0	<=1000	0	>=1	0	<=50	2014	Negative	6	2014	0	#VALUE!	NA	#VALUE!	NA	#VALUE!	NA	NA	#VALUE!	VIH	NA	2014
60999600134	Negative	2014	Women	34	No	NA	428.6	1295	0,33096525097	638	1	Heterosexual	[15,35)	1	Women	1	Women	1	<500	3	[350;500[	2	[200;500[	1	>1000	1	<1	1	>50	2014	Negative	13	2014	0	#VALUE!	NA	#VALUE!	NA	#VALUE!	NA	NA	#VALUE!	VIH	NA	2014
60999600139	Negative	2015	Men	23	No	NA	759	921	0,82410423453	148	1	Heterosexual	[15,35)	0	Men	0	Men	0	>=500	0	>=500	0	>=500	0	<=1000	1	<1	1	>50	2015	Negative	0	2015	0	#VALUE!	NA	#VALUE!	NA	#VALUE!	NA	NA	#VALUE!	VIH	NA	2015
60999600142	Negative	2015	Women	59	No	NA	632	485	1,3030927835	20	1	Heterosexual	[47,88]	1	Women	1	Women	0	>=500	0	>=500	0	>=500	0	<=1000	0	>=1	0	<=50	2015	Negative	4	2015	0	#VALUE!	NA	#VALUE!	NA	#VALUE!	NA	NA	#VALUE!	VIH	NA	2015
60999600154	Negative	2015	Men	32	No	NA	565	572	0,98776223776	20	1	Heterosexual	[15,35)	0	Men	0	Men	0	>=500	0	>=500	0	>=500	0	<=1000	1	<1	0	<=50	2015	Negative	21	2015	0	#VALUE!	NA	#VALUE!	NA	#VALUE!	NA	NA	#VALUE!	VIH	NA	2015
60999600157	Negative	2015	Men	21	No	NA	1312	1639	0,8004881025	20	1	Heterosexual	[15,35)	0	Men	0	Men	0	>=500	0	>=500	0	>=500	1	>1000	1	<1	0	<=50	2015	Negative	6	2015	0	#VALUE!	NA	#VALUE!	NA	#VALUE!	NA	NA	#VALUE!	VIH	NA	2015
60999600196	Negative	2015	Men	31	Yes	2015	438	968	0,45247933884	20	2	Other/Unknown	[15,35)	0	Men	0	Men	1	<500	3	[350;500[	2	[200;500[	0	<=1000	1	<1	0	<=50	2015	Negative	1	2015	0	#VALUE!	NA	#VALUE!	NA	#VALUE!	NA	NA	#VALUE!	VIH	NA	2015
60999600214	Negative	2015	Men	72	No	NA	923.4	778	1,1868894602	30	1	Heterosexual	[47,88]	0	Men	0	Men	0	>=500	0	>=500	0	>=500	0	<=1000	0	>=1	0	<=50	2015	Negative	9	2015	0	#VALUE!	NA	#VALUE!	NA	#VALUE!	NA	NA	#VALUE!	VIH	NA	2015
60999600223	Negative	2006	Men	45	No	NA	1041.2	981	1,0613659531	20	0	Homosexual/Bisexual	[35,47)	0	Men	0	Men	0	>=500	0	>=500	0	>=500	0	<=1000	0	>=1	0	<=50	2006	Negative	0	2006	0	2007	1	2011	1	2017	1	1	2011	VIH	2	2007
60999600378	Negative	2004	Women	45	No	NA	511	413	1,2372881356	20	1	Heterosexual	[35,47)	1	Women	1	Women	0	>=500	0	>=500	0	>=500	0	<=1000	0	>=1	0	<=50	2004	Negative	14	2004	0	#VALUE!	NA	#VALUE!	NA	#VALUE!	NA	NA	#VALUE!	VIH	NA	2004
60999600386	Positive	2016	Men	36	No	NA	1038	1207	0,85998342999	20	0	Homosexual/Bisexual	[35,47)	0	Men	0	Men	0	>=500	0	>=500	0	>=500	1	>1000	1	<1	0	<=50	2016	Positive	7	2016	1	#VALUE!	NA	#VALUE!	NA	#VALUE!	NA	NA	#VALUE!	VIH	NA	2016
60999600396	Negative	2012	Women	34	No	NA	885	597	1,4824120603	20	1	Heterosexual	[15,35)	1	Women	1	Women	0	>=500	0	>=500	0	>=500	0	<=1000	0	>=1	0	<=50	2012	Negative	0	2012	0	#VALUE!	NA	#VALUE!	NA	#VALUE!	NA	NA	#VALUE!	VIH	NA	2012
60999600413	Positive	2016	Men	45	No	NA	327	1478	0,22124492558	20	2	Other/Unknown	[35,47)	0	Men	0	Men	1	<500	2	[200;350[	2	[200;500[	1	>1000	1	<1	0	<=50	2016	Positive	3	2016	1	#VALUE!	NA	#VALUE!	NA	#VALUE!	NA	NA	#VALUE!	VIH	NA	2016
60999600474	Negative	2010	Men	44	Yes	2010	476	1086	0,43830570902	20	0	Homosexual/Bisexual	[35,47)	0	Men	0	Men	1	<500	3	[350;500[	2	[200;500[	1	>1000	1	<1	0	<=50	2010	Negative	1	2010	0	#VALUE!	NA	#VALUE!	NA	#VALUE!	NA	NA	#VALUE!	VIH	NA	2010
60999600486	Negative	2010	Men	27	No	NA	401.8	986	0,40750507099	1960	0	Homosexual/Bisexual	[15,35)	0	Men	0	Men	1	<500	3	[350;500[	2	[200;500[	0	<=1000	1	<1	1	>50	2010	Negative	4	2010	0	#VALUE!	NA	#VALUE!	NA	#VALUE!	NA	NA	#VALUE!	VIH	NA	2010
60999600499	Negative	2013	Women	31	No	NA	422	290	1,4551724138	20	1	Heterosexual	[15,35)	1	Women	1	Women	1	<500	3	[350;500[	2	[200;500[	0	<=1000	0	>=1	0	<=50	2013	Negative	20	2013	0	#VALUE!	NA	#VALUE!	NA	#VALUE!	NA	NA	#VALUE!	VIH	NA	2013
60999600522	Negative	2014	Women	50	No	NA	881	351	2,50997151	20	1	Heterosexual	[47,88]	1	Women	1	Women	0	>=500	0	>=500	0	>=500	0	<=1000	0	>=1	0	<=50	2014	Negative	7	2014	0	#VALUE!	NA	#VALUE!	NA	#VALUE!	NA	NA	#VALUE!	VIH	NA	2014
60999600523	Negative	2014	Men	52	No	NA	1208	1036	1,166023166	20	1	Heterosexual	[47,88]	0	Men	0	Men	0	>=500	0	>=500	0	>=500	1	>1000	0	>=1	0	<=50	2014	Negative	9	2014	0	#VALUE!	NA	#VALUE!	NA	#VALUE!	NA	NA	#VALUE!	VIH	NA	2014
60999600551	Negative	2016	Men	28	No	NA	470	392	1,1989795918	20	1	Heterosexual	[15,35)	0	Men	0	Men	1	<500	3	[350;500[	2	[200;500[	0	<=1000	0	>=1	0	<=50	2016	Negative	22	2016	0	#VALUE!	NA	#VALUE!	NA	#VALUE!	NA	NA	#VALUE!	VIH	NA	2016
60999600637	Negative	2016	Women	31	No	NA	868	604	1,4370860927	20	1	Heterosexual	[15,35)	1	Women	1	Women	0	>=500	0	>=500	0	>=500	0	<=1000	0	>=1	0	<=50	2016	Negative	16	2016	0	#VALUE!	NA	#VALUE!	NA	#VALUE!	NA	NA	#VALUE!	VIH	NA	2016
60999600699	Negative	2016	Women	49	No	NA	796	774	1,0284237726	20	1	Heterosexual	[47,88]	1	Women	1	Women	0	>=500	0	>=500	0	>=500	0	<=1000	0	>=1	0	<=50	2016	Negative	23	2016	0	#VALUE!	NA	#VALUE!	NA	#VALUE!	NA	NA	#VALUE!	VIH	NA	2016
60999600718	Negative	2016	Men	30	No	NA	558	599	0,93155258765	20	0	Homosexual/Bisexual	[15,35)	0	Men	0	Men	0	>=500	0	>=500	0	>=500	0	<=1000	1	<1	0	<=50	2016	Negative	1	2016	0	#VALUE!	NA	#VALUE!	NA	#VALUE!	NA	NA	#VALUE!	VIH	NA	2016
60999600735	Negative	2018	Women	31	No	NA	344	1377	0,2498184459	20	1	Heterosexual	[15,35)	1	Women	1	Women	1	<500	2	[200;350[	2	[200;500[	1	>1000	1	<1	0	<=50	2018	Negative	0	2018	0	#VALUE!	NA	#VALUE!	NA	#VALUE!	NA	NA	#VALUE!	VIH	NA	2018
60999600737	Negative	2011	Women	41	No	NA	321	760	0,42236842105	20	2	Other/Unknown	[35,47)	1	Women	1	Women	1	<500	2	[200;350[	2	[200;500[	0	<=1000	1	<1	0	<=50	2011	Negative	0	2011	0	#VALUE!	NA	#VALUE!	NA	#VALUE!	NA	NA	#VALUE!	VIH	NA	2011
60999600738	Negative	2018	Men	36	No	NA	256	404	0,63366336634	20	0	Homosexual/Bisexual	[35,47)	0	Men	0	Men	1	<500	2	[200;350[	2	[200;500[	0	<=1000	1	<1	0	<=50	2018	Negative	2	2018	0	#VALUE!	NA	#VALUE!	NA	#VALUE!	NA	NA	#VALUE!	VIH	NA	2018
60999600750	Negative	2013	Women	57	No	NA	494	412	1,1990291262	40	2	Other/Unknown	[47,88]	1	Women	1	Women	1	<500	3	[350;500[	2	[200;500[	0	<=1000	0	>=1	0	<=50	2013	Negative	19	2013	0	#VALUE!	NA	#VALUE!	NA	#VALUE!	NA	NA	#VALUE!	VIH	NA	2013
60999600751	Negative	2015	Men	28	No	NA	277	372	0,74462365591	20	2	Other/Unknown	[15,35)	0	Men	0	Men	1	<500	2	[200;350[	2	[200;500[	0	<=1000	1	<1	0	<=50	2015	Negative	25	2015	0	#VALUE!	NA	#VALUE!	NA	#VALUE!	NA	NA	#VALUE!	VIH	NA	2015
60999600849	Negative	2017	Women	38	No	NA	567	415	1,3662650602	20	1	Heterosexual	[35,47)	1	Women	1	Women	0	>=500	0	>=500	0	>=500	0	<=1000	0	>=1	0	<=50	2017	Negative	1	2017	0	#VALUE!	NA	#VALUE!	NA	#VALUE!	NA	NA	#VALUE!	VIH	NA	2017
60999600897	Negative	2017	Women	33	No	NA	894	480	1,8625	20	1	Heterosexual	[15,35)	1	Women	1	Women	0	>=500	0	>=500	0	>=500	0	<=1000	0	>=1	0	<=50	2017	Negative	23	2017	0	#VALUE!	NA	#VALUE!	NA	#VALUE!	NA	NA	#VALUE!	VIH	NA	2017
60999600955	Negative	2011	Women	29	No	NA	650	554	1,1732851986	20	1	Heterosexual	[15,35)	1	Women	1	Women	0	>=500	0	>=500	0	>=500	0	<=1000	0	>=1	0	<=50	2011	Negative	18	2011	0	2013	1	#VALUE!	NA	#VALUE!	NA	NA	#VALUE!	VIH	NA	2013
60999600977	Negative	2019	Women	19	No	NA	458	1584	0,28914141414	20	1	Heterosexual	[15,35)	1	Women	1	Women	1	<500	3	[350;500[	2	[200;500[	1	>1000	1	<1	0	<=50	2019	Negative	5	2019	0	#VALUE!	NA	#VALUE!	NA	#VALUE!	NA	NA	#VALUE!	VIH	NA	2019
60999601006	Positive	2003	Men	52	No	NA	637.1	1293	0,49273008507	29	2	Other/Unknown	[47,88]	0	Men	0	Men	0	>=500	0	>=500	0	>=500	1	>1000	1	<1	0	<=50	2003	Positive	10	2003	1	#VALUE!	NA	#VALUE!	NA	#VALUE!	NA	NA	#VALUE!	VIH	NA	2003
60999601033	Negative	2019	Women	19	No	NA	246	795	0,30943396226	23	1	Heterosexual	[15,35)	1	Women	1	Women	1	<500	2	[200;350[	2	[200;500[	0	<=1000	1	<1	0	<=50	2019	Negative	0	2019	0	#VALUE!	NA	#VALUE!	NA	#VALUE!	NA	NA	#VALUE!	VIH	NA	2019
60999601038	Negative	2018	Men	51	No	NA	1325	646	2,0510835913	20	0	Homosexual/Bisexual	[47,88]	0	Men	0	Men	0	>=500	0	>=500	0	>=500	0	<=1000	0	>=1	0	<=50	2018	Negative	30	2018	0	#VALUE!	NA	#VALUE!	NA	#VALUE!	NA	NA	#VALUE!	VIH	NA	2018
70001873196	Negative	2010	Men	53	No	NA	1764	353	4,9971671388	0	1	Heterosexual	[47,88]	0	Men	0	Men	0	>=500	0	>=500	0	>=500	0	<=1000	0	>=1	0	<=50	2010	Negative	1	2010	0	#VALUE!	NA	#VALUE!	NA	#VALUE!	NA	NA	#VALUE!	VIH	NA	2010
70002341867	Negative	2010	Men	52	No	NA	612	784	0,7806122449	0	1	Heterosexual	[47,88]	0	Men	0	Men	0	>=500	0	>=500	0	>=500	0	<=1000	1	<1	0	<=50	2010	Negative	6	2010	0	#VALUE!	NA	#VALUE!	NA	#VALUE!	NA	NA	#VALUE!	VIH	NA	2010
70047817409	Negative	2010	Women	41	No	NA	633	439	1,4419134396	0	1	Heterosexual	[35,47)	1	Women	1	Women	0	>=500	0	>=500	0	>=500	0	<=1000	0	>=1	0	<=50	2010	Negative	0	2010	0	#VALUE!	NA	#VALUE!	NA	#VALUE!	NA	NA	#VALUE!	VIH	NA	2010
70071758450	Negative	2011	Men	46	Yes	2011	294	696	0,4224137931	0	0	Homosexual/Bisexual	[35,47)	0	Men	0	Men	1	<500	2	[200;350[	2	[200;500[	0	<=1000	1	<1	0	<=50	2011	Negative	6	2011	0	#VALUE!	NA	#VALUE!	NA	#VALUE!	NA	NA	#VALUE!	VIH	NA	2011
70097530544	Negative	2012	Women	41	No	NA	1032	840	1,2285714286	0	1	Heterosexual	[35,47)	1	Women	1	Women	0	>=500	0	>=500	0	>=500	0	<=1000	0	>=1	0	<=50	2012	Negative	8	2012	0	#VALUE!	NA	#VALUE!	NA	#VALUE!	NA	NA	#VALUE!	VIH	NA	2012
70134533108	Negative	2011	Men	50	No	NA	806	413	1,9515738499	0	0	Homosexual/Bisexual	[47,88]	0	Men	0	Men	0	>=500	0	>=500	0	>=500	0	<=1000	0	>=1	0	<=50	2011	Negative	9	2011	0	#VALUE!	NA	#VALUE!	NA	#VALUE!	NA	NA	#VALUE!	VIH	NA	2011
70152233303	Negative	2012	Men	27	No	NA	1101.4	1190	0,92554621849	0	0	Homosexual/Bisexual	[15,35)	0	Men	0	Men	0	>=500	0	>=500	0	>=500	1	>1000	1	<1	0	<=50	2012	Negative	0	2012	0	2012	1	#VALUE!	NA	#VALUE!	NA	NA	#VALUE!	VIH	NA	2012
70171703577	Negative	2010	Men	81	No	NA	84	1092	0,076923076923	1000253	0	Homosexual/Bisexual	[47,88]	0	Men	0	Men	1	<500	1	< 200	1	< 200	1	>1000	1	<1	1	>50	2010	Negative	7	2010	0	#VALUE!	NA	#VALUE!	NA	#VALUE!	NA	NA	#VALUE!	VIH	NA	2010
70202169299	Negative	2010	Women	71	No	NA	540	720	0,75	0	1	Heterosexual	[47,88]	1	Women	1	Women	0	>=500	0	>=500	0	>=500	0	<=1000	1	<1	0	<=50	2010	Negative	10	2010	0	#VALUE!	NA	#VALUE!	NA	#VALUE!	NA	NA	#VALUE!	VIH	NA	2010
70247280300	Positive	2012	Men	30	No	NA	1042.9	989,4	1,0540731757	40	0	Homosexual/Bisexual	[15,35)	0	Men	0	Men	0	>=500	0	>=500	0	>=500	0	<=1000	0	>=1	0	<=50	2012	Positive	0	2012	1	#VALUE!	NA	#VALUE!	NA	#VALUE!	NA	NA	#VALUE!	VIH	NA	2012
70258770168	Negative	2011	Women	25	No	NA	221	336	0,65773809524	14707	1	Heterosexual	[15,35)	1	Women	1	Women	1	<500	2	[200;350[	2	[200;500[	0	<=1000	1	<1	1	>50	2011	Negative	0	2011	0	#VALUE!	NA	#VALUE!	NA	#VALUE!	NA	NA	#VALUE!	VIH	NA	2011
70262539089	Positive	2009	Men	73	No	NA	549	392	1,4005102041	0	0	Homosexual/Bisexual	[47,88]	0	Men	0	Men	0	>=500	0	>=500	0	>=500	0	<=1000	0	>=1	0	<=50	2010	Positive	24	2010	1	#VALUE!	NA	2012	1	2015	1	1	2012	VIH	4	2010
70318737209	Negative	2010	Men	45	No	NA	585	439	1,3325740319	0	1	Heterosexual	[35,47)	0	Men	0	Men	0	>=500	0	>=500	0	>=500	0	<=1000	0	>=1	0	<=50	2010	Negative	0	2010	0	#VALUE!	NA	#VALUE!	NA	#VALUE!	NA	NA	#VALUE!	VIH	NA	2010
70352437318	Negative	1999	Women	54	No	NA	1124	1181	0,9517358171	0	1	Heterosexual	[47,88]	1	Women	1	Women	0	>=500	0	>=500	0	>=500	1	>1000	1	<1	0	<=50	1999	Negative	8	1999	0	#VALUE!	NA	#VALUE!	NA	#VALUE!	NA	NA	#VALUE!	VIH	NA	1999
70368372500	Negative	2011	Men	53	No	NA	627.5	402	1,5609452736	20	1	Heterosexual	[47,88]	0	Men	0	Men	0	>=500	0	>=500	0	>=500	0	<=1000	0	>=1	0	<=50	2011	Negative	3	2011	0	#VALUE!	NA	#VALUE!	NA	#VALUE!	NA	NA	#VALUE!	VIH	NA	2011
70399501979	Negative	2011	Men	44	Yes	2011	105	468	0,22435897436	348	0	Homosexual/Bisexual	[35,47)	0	Men	0	Men	1	<500	1	< 200	1	< 200	0	<=1000	1	<1	1	>50	2011	Negative	1	2011	0	#VALUE!	NA	#VALUE!	NA	#VALUE!	NA	NA	#VALUE!	VIH	NA	2011
70418819606	Negative	2012	Women	37	No	NA	1349	701	1,9243937233	40	1	Heterosexual	[35,47)	1	Women	1	Women	0	>=500	0	>=500	0	>=500	0	<=1000	0	>=1	0	<=50	2012	Negative	7	2012	0	#VALUE!	NA	#VALUE!	NA	#VALUE!	NA	NA	#VALUE!	VIH	NA	2012
70438132882	Negative	2011	Men	29	No	NA	1654	755	2,1907284768	20	1	Heterosexual	[15,35)	0	Men	0	Men	0	>=500	0	>=500	0	>=500	0	<=1000	0	>=1	0	<=50	2011	Negative	16	2011	0	#VALUE!	NA	#VALUE!	NA	#VALUE!	NA	NA	#VALUE!	VIH	NA	2011
70444210291	Negative	2010	Men	51	No	NA	610	363	1,6804407713	0	0	Homosexual/Bisexual	[47,88]	0	Men	0	Men	0	>=500	0	>=500	0	>=500	0	<=1000	0	>=1	0	<=50	2010	Negative	21	2010	0	2015	1	#VALUE!	NA	#VALUE!	NA	NA	#VALUE!	VIH	NA	2015
70447323024	Negative	2011	Women	52	Yes	2011	278	249	1,1164658635	40	1	Heterosexual	[47,88]	1	Women	1	Women	1	<500	2	[200;350[	2	[200;500[	0	<=1000	0	>=1	0	<=50	2011	Negative	2	2011	0	#VALUE!	NA	#VALUE!	NA	#VALUE!	NA	NA	#VALUE!	VIH	NA	2011
70458843410	Positive	2010	Men	64	No	NA	1061	791	1,3413400759	0	1	Heterosexual	[47,88]	0	Men	0	Men	0	>=500	0	>=500	0	>=500	0	<=1000	0	>=1	0	<=50	2010	Positive	7	2010	1	#VALUE!	NA	#VALUE!	NA	#VALUE!	NA	NA	#VALUE!	VIH	NA	2010
70467662990	Negative	2011	Men	42	Yes	2011	1041	846	1,2304964539	0	2	Other/Unknown	[35,47)	0	Men	0	Men	0	>=500	0	>=500	0	>=500	0	<=1000	0	>=1	0	<=50	2011	Negative	0	2011	0	#VALUE!	NA	#VALUE!	NA	#VALUE!	NA	NA	#VALUE!	VIH	NA	2011
70526786268	Negative	2011	Men	55	No	NA	799	476	1,6785714286	0	0	Homosexual/Bisexual	[47,88]	0	Men	0	Men	0	>=500	0	>=500	0	>=500	0	<=1000	0	>=1	0	<=50	2011	Negative	24	2011	0	#VALUE!	NA	#VALUE!	NA	#VALUE!	NA	NA	#VALUE!	VIH	NA	2011
70536632717	Negative	2010	Men	44	No	NA	343	732	0,46857923497	0	2	Other/Unknown	[35,47)	0	Men	0	Men	1	<500	2	[200;350[	2	[200;500[	0	<=1000	1	<1	0	<=50	2010	Negative	0	2010	0	#VALUE!	NA	#VALUE!	NA	#VALUE!	NA	NA	#VALUE!	VIH	NA	2010
70558895290	Negative	2012	Men	57	No	NA	734	477	1,5387840671	40	0	Homosexual/Bisexual	[47,88]	0	Men	0	Men	0	>=500	0	>=500	0	>=500	0	<=1000	0	>=1	0	<=50	2012	Negative	7	2012	0	2014	1	2015	1	#VALUE!	NA	1	2015	VIH	1	2014
70563361764	Negative	2011	Women	43	No	NA	653	1044	0,6254789272	40	1	Heterosexual	[35,47)	1	Women	1	Women	0	>=500	0	>=500	0	>=500	1	>1000	1	<1	0	<=50	2011	Negative	0	2011	0	#VALUE!	NA	#VALUE!	NA	#VALUE!	NA	NA	#VALUE!	VIH	NA	2011
70619014919	Negative	2012	Men	61	No	NA	541	572	0,9458041958	81	1	Heterosexual	[47,88]	0	Men	0	Men	0	>=500	0	>=500	0	>=500	0	<=1000	1	<1	1	>50	2012	Negative	8	2012	0	#VALUE!	NA	#VALUE!	NA	#VALUE!	NA	NA	#VALUE!	VIH	NA	2012
70637035549	Negative	2012	Men	40	Yes	2012	297	514	0,57782101167	0	1	Heterosexual	[35,47)	0	Men	0	Men	1	<500	2	[200;350[	2	[200;500[	0	<=1000	1	<1	0	<=50	2012	Negative	0	2012	0	#VALUE!	NA	#VALUE!	NA	#VALUE!	NA	NA	#VALUE!	VIH	NA	2012
70653103053	Negative	2010	Men	30	No	NA	1208	884	1,3665158371	0	0	Homosexual/Bisexual	[15,35)	0	Men	0	Men	0	>=500	0	>=500	0	>=500	0	<=1000	0	>=1	0	<=50	2010	Negative	17	2010	0	2016	1	#VALUE!	NA	#VALUE!	NA	NA	#VALUE!	VIH	NA	2016
70685085535	Positive	2012	Men	26	No	NA	731.1	923,5	0,79166215485	19652	0	Homosexual/Bisexual	[15,35)	0	Men	0	Men	0	>=500	0	>=500	0	>=500	0	<=1000	1	<1	1	>50	2012	Positive	14	2012	1	#VALUE!	NA	#VALUE!	NA	#VALUE!	NA	NA	#VALUE!	VIH	NA	2012
70694133937	Negative	2010	Men	39	Yes	2010	39	179	0,21787709497	1006	0	Homosexual/Bisexual	[35,47)	0	Men	0	Men	1	<500	1	< 200	1	< 200	0	<=1000	1	<1	1	>50	2010	Negative	2	2010	0	#VALUE!	NA	#VALUE!	NA	#VALUE!	NA	NA	#VALUE!	VIH	NA	2010
70710537135	Positive	2012	Men	36	No	NA	471.2	447,6	1,0527256479	20	0	Homosexual/Bisexual	[35,47)	0	Men	0	Men	1	<500	3	[350;500[	2	[200;500[	0	<=1000	0	>=1	0	<=50	2012	Positive	3	2012	1	#VALUE!	NA	#VALUE!	NA	#VALUE!	NA	NA	#VALUE!	VIH	NA	2012
70751179993	Positive	2011	Men	38	No	NA	1047.9	898,2	1,1666666667	20	0	Homosexual/Bisexual	[35,47)	0	Men	0	Men	0	>=500	0	>=500	0	>=500	0	<=1000	0	>=1	0	<=50	2011	Positive	0	2011	1	#VALUE!	NA	2012	1	#VALUE!	NA	1	2012	VIH	1	2011
70761425197	Negative	2010	Men	60	No	NA	349	394	0,88578680203	0	1	Heterosexual	[47,88]	0	Men	0	Men	1	<500	2	[200;350[	2	[200;500[	0	<=1000	1	<1	0	<=50	2010	Negative	0	2010	0	#VALUE!	NA	#VALUE!	NA	#VALUE!	NA	NA	#VALUE!	VIH	NA	2010
70809520900	Positive	2012	Men	62	Yes	2012	450	990	0,45454545455	40	1	Heterosexual	[47,88]	0	Men	0	Men	1	<500	3	[350;500[	2	[200;500[	0	<=1000	1	<1	0	<=50	2012	Positive	4	2012	1	#VALUE!	NA	#VALUE!	NA	#VALUE!	NA	NA	#VALUE!	VIH	NA	2012
70814556300	Negative	2010	Women	23	No	NA	758.9	820,4	0,92503656753	40	1	Heterosexual	[15,35)	1	Women	1	Women	0	>=500	0	>=500	0	>=500	0	<=1000	1	<1	0	<=50	2010	Negative	0	2010	0	#VALUE!	NA	#VALUE!	NA	#VALUE!	NA	NA	#VALUE!	VIH	NA	2010
70824657619	Negative	2012	Women	47	No	NA	923.1	412,4	2,2383608147	40	1	Heterosexual	[47,88]	1	Women	1	Women	0	>=500	0	>=500	0	>=500	0	<=1000	0	>=1	0	<=50	2012	Negative	0	2012	0	#VALUE!	NA	#VALUE!	NA	#VALUE!	NA	NA	#VALUE!	VIH	NA	2012
70837093532	Positive	2012	Men	53	Yes	2012	431	298,4	1,4443699732	0	0	Homosexual/Bisexual	[47,88]	0	Men	0	Men	1	<500	3	[350;500[	2	[200;500[	0	<=1000	0	>=1	0	<=50	2012	Positive	7	2012	1	#VALUE!	NA	#VALUE!	NA	#VALUE!	NA	NA	#VALUE!	VIH	NA	2012
70904720485	Positive	2010	Men	72	No	NA	620	1450	0,4275862069	0	0	Homosexual/Bisexual	[47,88]	0	Men	0	Men	0	>=500	0	>=500	0	>=500	1	>1000	1	<1	0	<=50	2010	Positive	28	2010	1	#VALUE!	NA	#VALUE!	NA	#VALUE!	NA	NA	#VALUE!	VIH	NA	2010
70984188258	Negative	2010	Men	51	No	NA	354	363	0,97520661157	20	0	Homosexual/Bisexual	[47,88]	0	Men	0	Men	1	<500	3	[350;500[	2	[200;500[	0	<=1000	1	<1	0	<=50	2010	Negative	10	2010	0	#VALUE!	NA	#VALUE!	NA	#VALUE!	NA	NA	#VALUE!	VIH	NA	2010
70991893947	Negative	2011	Women	42	No	NA	677	516	1,3120155039	0	1	Heterosexual	[35,47)	1	Women	1	Women	0	>=500	0	>=500	0	>=500	0	<=1000	0	>=1	0	<=50	2011	Negative	20	2011	0	#VALUE!	NA	#VALUE!	NA	#VALUE!	NA	NA	#VALUE!	VIH	NA	2011
70999904811	Negative	2011	Men	54	Yes	2011	662	526	1,2585551331	40	1	Heterosexual	[47,88]	0	Men	0	Men	0	>=500	0	>=500	0	>=500	0	<=1000	0	>=1	0	<=50	2011	Negative	6	2011	0	#VALUE!	NA	#VALUE!	NA	#VALUE!	NA	NA	#VALUE!	VIH	NA	2011
70999904816	Positive	2012	Men	47	No	NA	547	518	1,055984556	0	0	Homosexual/Bisexual	[47,88]	0	Men	0	Men	0	>=500	0	>=500	0	>=500	0	<=1000	0	>=1	0	<=50	2012	Positive	0	2012	1	#VALUE!	NA	#VALUE!	NA	#VALUE!	NA	NA	#VALUE!	VIH	NA	2012
70999904823	Negative	2012	Men	50	No	NA	652.3	1353	0,48211382114	0	0	Homosexual/Bisexual	[47,88]	0	Men	0	Men	0	>=500	0	>=500	0	>=500	1	>1000	1	<1	0	<=50	2012	Negative	0	2012	0	#VALUE!	NA	#VALUE!	NA	#VALUE!	NA	NA	#VALUE!	VIH	NA	2012
70999904828	Negative	2012	Men	55	No	NA	591	355	1,6647887324	40	0	Homosexual/Bisexual	[47,88]	0	Men	0	Men	0	>=500	0	>=500	0	>=500	0	<=1000	0	>=1	0	<=50	2012	Negative	11	2012	0	#VALUE!	NA	#VALUE!	NA	#VALUE!	NA	NA	#VALUE!	VIH	NA	2012
70999904829	Positive	2012	Men	54	No	NA	610	724	0,84254143646	0	0	Homosexual/Bisexual	[47,88]	0	Men	0	Men	0	>=500	0	>=500	0	>=500	0	<=1000	1	<1	0	<=50	2012	Positive	12	2012	1	#VALUE!	NA	#VALUE!	NA	#VALUE!	NA	NA	#VALUE!	VIH	NA	2012
70999904838	Negative	2013	Men	29	No	NA	526.1	625,7	0,84081828352	0	0	Homosexual/Bisexual	[15,35)	0	Men	0	Men	0	>=500	0	>=500	0	>=500	0	<=1000	1	<1	0	<=50	2013	Negative	9	2013	0	2015	1	#VALUE!	NA	#VALUE!	NA	NA	#VALUE!	VIH	NA	2015
70999904839	Positive	2010	Women	45	No	NA	492.2	507,5	0,96985221675	40	1	Heterosexual	[35,47)	1	Women	1	Women	1	<500	3	[350;500[	2	[200;500[	0	<=1000	1	<1	0	<=50	2010	Positive	11	2010	1	#VALUE!	NA	2013	1	#VALUE!	NA	1	2013	VIH	1	2010
70999904840	Negative	2013	Women	51	No	NA	920	556	1,654676259	30	1	Heterosexual	[47,88]	1	Women	1	Women	0	>=500	0	>=500	0	>=500	0	<=1000	0	>=1	0	<=50	2013	Negative	17	2013	0	#VALUE!	NA	#VALUE!	NA	#VALUE!	NA	NA	#VALUE!	VIH	NA	2013
70999904841	Negative	2001	Women	49	No	NA	397	324	1,225308642	0	1	Heterosexual	[47,88]	1	Women	1	Women	1	<500	3	[350;500[	2	[200;500[	0	<=1000	0	>=1	0	<=50	2001	Negative	0	2001	0	#VALUE!	NA	#VALUE!	NA	#VALUE!	NA	NA	#VALUE!	VIH	NA	2001
70999904847	Negative	2013	Women	28	Yes	2013	417	815,9	0,51109204559	32	1	Heterosexual	[15,35)	1	Women	1	Women	1	<500	3	[350;500[	2	[200;500[	0	<=1000	1	<1	0	<=50	2013	Negative	29	2013	0	#VALUE!	NA	#VALUE!	NA	#VALUE!	NA	NA	#VALUE!	VIH	NA	2013
70999904850	Positive	2013	Men	70	No	NA	464.9	895,4	0,51920929194	0	1	Heterosexual	[47,88]	0	Men	0	Men	1	<500	3	[350;500[	2	[200;500[	0	<=1000	1	<1	0	<=50	2013	Positive	12	2013	1	#VALUE!	NA	#VALUE!	NA	#VALUE!	NA	NA	#VALUE!	VIH	NA	2013
70999904852	Negative	2013	Women	32	No	NA	471	657	0,71689497717	0	1	Heterosexual	[15,35)	1	Women	1	Women	1	<500	3	[350;500[	2	[200;500[	0	<=1000	1	<1	0	<=50	2013	Negative	14	2013	0	#VALUE!	NA	#VALUE!	NA	#VALUE!	NA	NA	#VALUE!	VIH	NA	2013
70999904853	Negative	2013	Women	31	No	NA	453	711	0,63713080169	0	1	Heterosexual	[15,35)	1	Women	1	Women	1	<500	3	[350;500[	2	[200;500[	0	<=1000	1	<1	0	<=50	2013	Negative	18	2013	0	#VALUE!	NA	#VALUE!	NA	#VALUE!	NA	NA	#VALUE!	VIH	NA	2013
70999904857	Negative	2013	Men	49	No	NA	765	445	1,7191011236	0	0	Homosexual/Bisexual	[47,88]	0	Men	0	Men	0	>=500	0	>=500	0	>=500	0	<=1000	0	>=1	0	<=50	2013	Negative	0	2013	0	#VALUE!	NA	#VALUE!	NA	#VALUE!	NA	NA	#VALUE!	VIH	NA	2013
70999904868	Negative	2013	Men	40	Yes	2013	341	1007	0,33862959285	0	0	Homosexual/Bisexual	[35,47)	0	Men	0	Men	1	<500	2	[200;350[	2	[200;500[	1	>1000	1	<1	0	<=50	2013	Negative	14	2013	0	2015	1	2018	1	#VALUE!	NA	1	2018	VIH	1	2015
70999904869	Negative	2013	Men	51	No	NA	692	410	1,687804878	0	0	Homosexual/Bisexual	[47,88]	0	Men	0	Men	0	>=500	0	>=500	0	>=500	0	<=1000	0	>=1	0	<=50	2013	Negative	2	2013	0	#VALUE!	NA	#VALUE!	NA	#VALUE!	NA	NA	#VALUE!	VIH	NA	2013
70999904870	Positive	2013	Men	48	No	NA	1163	753	1,5444887118	0	0	Homosexual/Bisexual	[47,88]	0	Men	0	Men	0	>=500	0	>=500	0	>=500	0	<=1000	0	>=1	0	<=50	2013	Positive	26	2013	1	#VALUE!	NA	#VALUE!	NA	#VALUE!	NA	NA	#VALUE!	VIH	NA	2013
70999904873	Negative	2013	Men	24	No	NA	697	615	1,1333333333	30	1	Heterosexual	[15,35)	0	Men	0	Men	0	>=500	0	>=500	0	>=500	0	<=1000	0	>=1	0	<=50	2013	Negative	17	2013	0	#VALUE!	NA	#VALUE!	NA	#VALUE!	NA	NA	#VALUE!	VIH	NA	2013
70999904875	Negative	2013	Men	43	Yes	2013	547	1407	0,38877043355	0	1	Heterosexual	[35,47)	0	Men	0	Men	0	>=500	0	>=500	0	>=500	1	>1000	1	<1	0	<=50	2013	Negative	9	2013	0	#VALUE!	NA	#VALUE!	NA	#VALUE!	NA	NA	#VALUE!	VIH	NA	2013
70999904876	Negative	2013	Men	33	No	NA	604	962	0,62785862786	40	2	Other/Unknown	[15,35)	0	Men	0	Men	0	>=500	0	>=500	0	>=500	0	<=1000	1	<1	0	<=50	2013	Negative	0	2013	0	#VALUE!	NA	#VALUE!	NA	#VALUE!	NA	NA	#VALUE!	VIH	NA	2013
70999904886	Negative	2013	Men	65	Yes	2013	158	682	0,23167155425	40	1	Heterosexual	[47,88]	0	Men	0	Men	1	<500	1	< 200	1	< 200	0	<=1000	1	<1	0	<=50	2013	Negative	6	2013	0	#VALUE!	NA	#VALUE!	NA	#VALUE!	NA	NA	#VALUE!	VIH	NA	2013
70999904887	Negative	2013	Women	35	No	NA	794	436,7	1,8181818182	0	1	Heterosexual	[35,47)	1	Women	1	Women	0	>=500	0	>=500	0	>=500	0	<=1000	0	>=1	0	<=50	2013	Negative	16	2013	0	#VALUE!	NA	#VALUE!	NA	#VALUE!	NA	NA	#VALUE!	VIH	NA	2013
70999904889	Positive	2013	Women	36	Yes	2013	331	661,9	0,50007554011	0	2	Other/Unknown	[35,47)	1	Women	1	Women	1	<500	2	[200;350[	2	[200;500[	0	<=1000	1	<1	0	<=50	2013	Positive	16	2013	1	#VALUE!	NA	#VALUE!	NA	#VALUE!	NA	NA	#VALUE!	VIH	NA	2013
70999904890	Positive	2013	Men	54	No	NA	488.9	432,1	1,131451053	40	0	Homosexual/Bisexual	[47,88]	0	Men	0	Men	1	<500	3	[350;500[	2	[200;500[	0	<=1000	0	>=1	0	<=50	2013	Positive	0	2013	1	#VALUE!	NA	#VALUE!	NA	#VALUE!	NA	NA	#VALUE!	VIH	NA	2013
70999904895	Negative	2013	Men	46	No	NA	482	325	1,4830769231	0	0	Homosexual/Bisexual	[35,47)	0	Men	0	Men	1	<500	3	[350;500[	2	[200;500[	0	<=1000	0	>=1	0	<=50	2013	Negative	10	2013	0	#VALUE!	NA	#VALUE!	NA	#VALUE!	NA	NA	#VALUE!	VIH	NA	2013
70999904896	Negative	2013	Men	54	No	NA	175	534	0,32771535581	0	1	Heterosexual	[47,88]	0	Men	0	Men	1	<500	1	< 200	1	< 200	0	<=1000	1	<1	0	<=50	2013	Negative	5	2013	0	#VALUE!	NA	#VALUE!	NA	#VALUE!	NA	NA	#VALUE!	VIH	NA	2013
70999904898	Positive	2013	Men	49	No	NA	793	407	1,9484029484	0	0	Homosexual/Bisexual	[47,88]	0	Men	0	Men	0	>=500	0	>=500	0	>=500	0	<=1000	0	>=1	0	<=50	2013	Positive	0	2013	1	#VALUE!	NA	2014	1	#VALUE!	NA	1	2014	VIH	1	2013
70999904903	Negative	2013	Men	39	No	NA	1494	1049	1,4242135367	0	0	Homosexual/Bisexual	[35,47)	0	Men	0	Men	0	>=500	0	>=500	0	>=500	1	>1000	0	>=1	0	<=50	2013	Negative	19	2013	0	2015	1	2017	1	2017	1	1	2017	VIH	1	2015
70999904904	Negative	2013	Men	76	No	NA	632	365	1,7315068493	0	0	Homosexual/Bisexual	[47,88]	0	Men	0	Men	0	>=500	0	>=500	0	>=500	0	<=1000	0	>=1	0	<=50	2013	Negative	18	2013	0	#VALUE!	NA	#VALUE!	NA	#VALUE!	NA	NA	#VALUE!	VIH	NA	2013
70999904905	Positive	2013	Men	40	Yes	2014	223.7	457	0,48949671772	0	0	Homosexual/Bisexual	[35,47)	0	Men	0	Men	1	<500	2	[200;350[	2	[200;500[	0	<=1000	1	<1	0	<=50	2014	Positive	20	2014	1	#VALUE!	NA	#VALUE!	NA	#VALUE!	NA	NA	#VALUE!	VIH	NA	2014
70999904907	Positive	2014	Men	36	No	NA	1239	738	1,6788617886	42	0	Homosexual/Bisexual	[35,47)	0	Men	0	Men	0	>=500	0	>=500	0	>=500	0	<=1000	0	>=1	0	<=50	2014	Positive	14	2014	1	#VALUE!	NA	#VALUE!	NA	2015	1	1	2015	VIH	1	2014
70999904911	Positive	2014	Women	37	No	NA	915	790	1,1582278481	0	1	Heterosexual	[35,47)	1	Women	1	Women	0	>=500	0	>=500	0	>=500	0	<=1000	0	>=1	0	<=50	2014	Positive	0	2014	1	#VALUE!	NA	#VALUE!	NA	#VALUE!	NA	NA	#VALUE!	VIH	NA	2014
70999904912	Positive	2014	Women	42	Yes	2014	479	510	0,93921568627	0	1	Heterosexual	[35,47)	1	Women	1	Women	1	<500	3	[350;500[	2	[200;500[	0	<=1000	1	<1	0	<=50	2014	Positive	20	2014	1	#VALUE!	NA	#VALUE!	NA	#VALUE!	NA	NA	#VALUE!	VIH	NA	2014
70999904914	Negative	2014	Men	44	No	NA	653	564	1,1578014184	0	0	Homosexual/Bisexual	[35,47)	0	Men	0	Men	0	>=500	0	>=500	0	>=500	0	<=1000	0	>=1	0	<=50	2014	Negative	10	2014	0	2015	1	#VALUE!	NA	#VALUE!	NA	NA	#VALUE!	VIH	NA	2015
70999904920	Positive	2014	Men	56	No	NA	420	573	0,73298429319	0	0	Homosexual/Bisexual	[47,88]	0	Men	0	Men	1	<500	3	[350;500[	2	[200;500[	0	<=1000	1	<1	0	<=50	2014	Positive	30	2014	1	#VALUE!	NA	#VALUE!	NA	#VALUE!	NA	NA	#VALUE!	VIH	NA	2014
70999904921	Negative	2014	Men	39	No	NA	1096	932	1,1759656652	0	0	Homosexual/Bisexual	[35,47)	0	Men	0	Men	0	>=500	0	>=500	0	>=500	0	<=1000	0	>=1	0	<=50	2014	Negative	0	2014	0	#VALUE!	NA	#VALUE!	NA	#VALUE!	NA	NA	#VALUE!	VIH	NA	2014
70999904923	Positive	2014	Men	37	No	NA	450.8	335,2	1,3448687351	0	0	Homosexual/Bisexual	[35,47)	0	Men	0	Men	1	<500	3	[350;500[	2	[200;500[	0	<=1000	0	>=1	0	<=50	2014	Positive	0	2014	1	#VALUE!	NA	#VALUE!	NA	#VALUE!	NA	NA	#VALUE!	VIH	NA	2014
70999904924	Negative	2014	Men	28	No	NA	705	1069	0,659494855	1180	0	Homosexual/Bisexual	[15,35)	0	Men	0	Men	0	>=500	0	>=500	0	>=500	1	>1000	1	<1	1	>50	2014	Negative	20	2014	0	#VALUE!	NA	#VALUE!	NA	#VALUE!	NA	NA	#VALUE!	VIH	NA	2014
70999904925	Negative	2014	Men	29	No	NA	653	506	1,290513834	40	0	Homosexual/Bisexual	[15,35)	0	Men	0	Men	0	>=500	0	>=500	0	>=500	0	<=1000	0	>=1	0	<=50	2014	Negative	5	2014	0	#VALUE!	NA	#VALUE!	NA	#VALUE!	NA	NA	#VALUE!	VIH	NA	2014
70999904939	Negative	2014	Men	51	No	NA	345.9	614,9	0,56253049276	0	0	Homosexual/Bisexual	[47,88]	0	Men	0	Men	1	<500	2	[200;350[	2	[200;500[	0	<=1000	1	<1	0	<=50	2014	Negative	0	2014	0	2018	1	#VALUE!	NA	#VALUE!	NA	NA	#VALUE!	VIH	NA	2018
70999904941	Negative	2014	Men	53	No	NA	720	368	1,9565217391	0	0	Homosexual/Bisexual	[47,88]	0	Men	0	Men	0	>=500	0	>=500	0	>=500	0	<=1000	0	>=1	0	<=50	2014	Negative	4	2014	0	#VALUE!	NA	#VALUE!	NA	#VALUE!	NA	NA	#VALUE!	VIH	NA	2014
70999904942	Negative	2014	Men	55	No	NA	294	345	0,85217391304	53	1	Heterosexual	[47,88]	0	Men	0	Men	1	<500	2	[200;350[	2	[200;500[	0	<=1000	1	<1	1	>50	2014	Negative	1	2014	0	#VALUE!	NA	#VALUE!	NA	#VALUE!	NA	NA	#VALUE!	VIH	NA	2014
70999904943	Negative	2014	Men	52	No	NA	420	1050	0,4	40	0	Homosexual/Bisexual	[47,88]	0	Men	0	Men	1	<500	3	[350;500[	2	[200;500[	1	>1000	1	<1	0	<=50	2014	Negative	2	2014	0	#VALUE!	NA	#VALUE!	NA	#VALUE!	NA	NA	#VALUE!	VIH	NA	2014
70999904944	Positive	2014	Men	47	Yes	2014	413	1779	0,23215289488	0	1	Heterosexual	[47,88]	0	Men	0	Men	1	<500	3	[350;500[	2	[200;500[	1	>1000	1	<1	0	<=50	2014	Positive	2	2014	1	#VALUE!	NA	#VALUE!	NA	#VALUE!	NA	NA	#VALUE!	VIH	NA	2014
70999904945	Negative	2006	Men	48	No	NA	688	652,7	1,0540830397	0	0	Homosexual/Bisexual	[47,88]	0	Men	0	Men	0	>=500	0	>=500	0	>=500	0	<=1000	0	>=1	0	<=50	2006	Negative	0	2006	0	2013	1	#VALUE!	NA	#VALUE!	NA	NA	#VALUE!	VIH	NA	2013
70999904947	Negative	2014	Men	37	No	NA	1224	729	1,6790123457	0	0	Homosexual/Bisexual	[35,47)	0	Men	0	Men	0	>=500	0	>=500	0	>=500	0	<=1000	0	>=1	0	<=50	2014	Negative	7	2014	0	#VALUE!	NA	#VALUE!	NA	#VALUE!	NA	NA	#VALUE!	VIH	NA	2014
70999904948	Negative	2014	Men	53	No	NA	548	854,9	0,64101064452	20	0	Homosexual/Bisexual	[47,88]	0	Men	0	Men	0	>=500	0	>=500	0	>=500	0	<=1000	1	<1	0	<=50	2014	Negative	12	2014	0	#VALUE!	NA	#VALUE!	NA	#VALUE!	NA	NA	#VALUE!	VIH	NA	2014
70999904949	Positive	2014	Men	32	No	NA	1672	1292	1,2941176471	90	0	Homosexual/Bisexual	[15,35)	0	Men	0	Men	0	>=500	0	>=500	0	>=500	1	>1000	0	>=1	1	>50	2014	Positive	6	2014	1	#VALUE!	NA	#VALUE!	NA	#VALUE!	NA	NA	#VALUE!	VIH	NA	2014
70999904967	Negative	2014	Men	40	Yes	2014	642	523	1,2275334608	0	0	Homosexual/Bisexual	[35,47)	0	Men	0	Men	0	>=500	0	>=500	0	>=500	0	<=1000	0	>=1	0	<=50	2014	Negative	14	2014	0	#VALUE!	NA	#VALUE!	NA	#VALUE!	NA	NA	#VALUE!	VIH	NA	2014
70999904968	Negative	2014	Men	20	No	NA	431.9	788,8	0,54754056795	40	2	Other/Unknown	[15,35)	0	Men	0	Men	1	<500	3	[350;500[	2	[200;500[	0	<=1000	1	<1	0	<=50	2014	Negative	4	2014	0	#VALUE!	NA	#VALUE!	NA	#VALUE!	NA	NA	#VALUE!	VIH	NA	2014
70999904971	Negative	2014	Women	60	No	NA	1280	248	5,1612903226	40	1	Heterosexual	[47,88]	1	Women	1	Women	0	>=500	0	>=500	0	>=500	0	<=1000	0	>=1	0	<=50	2014	Negative	8	2014	0	#VALUE!	NA	#VALUE!	NA	#VALUE!	NA	NA	#VALUE!	VIH	NA	2014
70999904977	Negative	2015	Men	30	No	NA	1020	950	1,0736842105	30	1	Heterosexual	[15,35)	0	Men	0	Men	0	>=500	0	>=500	0	>=500	0	<=1000	0	>=1	0	<=50	2015	Negative	0	2015	0	#VALUE!	NA	#VALUE!	NA	#VALUE!	NA	NA	#VALUE!	VIH	NA	2015
70999904992	Negative	2015	Men	29	Yes	2015	118	865,3	0,1363688894	20	0	Homosexual/Bisexual	[15,35)	0	Men	0	Men	1	<500	1	< 200	1	< 200	0	<=1000	1	<1	0	<=50	2015	Negative	14	2015	0	#VALUE!	NA	#VALUE!	NA	#VALUE!	NA	NA	#VALUE!	VIH	NA	2015
70999905001	Negative	2015	Men	71	Yes	2015	310	810	0,38271604938	50	1	Heterosexual	[47,88]	0	Men	0	Men	1	<500	2	[200;350[	2	[200;500[	0	<=1000	1	<1	0	<=50	2015	Negative	2	2015	0	#VALUE!	NA	#VALUE!	NA	#VALUE!	NA	NA	#VALUE!	VIH	NA	2015
70999905002	Positive	2015	Men	53	No	NA	1056	567	1,8624338624	0	0	Homosexual/Bisexual	[47,88]	0	Men	0	Men	0	>=500	0	>=500	0	>=500	0	<=1000	0	>=1	0	<=50	2015	Positive	11	2015	1	#VALUE!	NA	#VALUE!	NA	#VALUE!	NA	NA	#VALUE!	VIH	NA	2015
70999905004	Negative	2015	Men	70	No	NA	1022	746	1,3699731903	46	1	Heterosexual	[47,88]	0	Men	0	Men	0	>=500	0	>=500	0	>=500	0	<=1000	0	>=1	0	<=50	2015	Negative	10	2015	0	#VALUE!	NA	#VALUE!	NA	#VALUE!	NA	NA	#VALUE!	VIH	NA	2015
70999905018	Positive	2015	Men	32	No	NA	1472	778	1,8920308483	20	0	Homosexual/Bisexual	[15,35)	0	Men	0	Men	0	>=500	0	>=500	0	>=500	0	<=1000	0	>=1	0	<=50	2015	Positive	8	2015	1	#VALUE!	NA	#VALUE!	NA	2016	1	1	2016	VIH	1	2015
70999905026	Negative	2015	Men	61	No	NA	801	349	2,2951289398	40	1	Heterosexual	[47,88]	0	Men	0	Men	0	>=500	0	>=500	0	>=500	0	<=1000	0	>=1	0	<=50	2015	Negative	26	2015	0	#VALUE!	NA	#VALUE!	NA	#VALUE!	NA	NA	#VALUE!	VIH	NA	2015
70999905044	Positive	2012	Men	39	No	NA	671	1705,6	0,39340994371	20	0	Homosexual/Bisexual	[35,47)	0	Men	0	Men	0	>=500	0	>=500	0	>=500	1	>1000	1	<1	0	<=50	2012	Positive	25	2012	1	#VALUE!	NA	2016	1	2016	1	1	2016	VIH	1	2012
70999905056	Negative	2016	Men	71	No	NA	250	1030	0,2427184466	420	1	Heterosexual	[47,88]	0	Men	0	Men	1	<500	2	[200;350[	2	[200;500[	1	>1000	1	<1	1	>50	2016	Negative	0	2016	0	#VALUE!	NA	#VALUE!	NA	#VALUE!	NA	NA	#VALUE!	VIH	NA	2016
70999905057	Negative	2016	Men	54	No	NA	1038	877	1,1835803877	0	0	Homosexual/Bisexual	[47,88]	0	Men	0	Men	0	>=500	0	>=500	0	>=500	0	<=1000	0	>=1	0	<=50	2016	Negative	3	2016	0	#VALUE!	NA	#VALUE!	NA	#VALUE!	NA	NA	#VALUE!	VIH	NA	2016
70999905063	Negative	2016	Men	59	Yes	2016	415	558	0,74372759857	40	0	Homosexual/Bisexual	[47,88]	0	Men	0	Men	1	<500	3	[350;500[	2	[200;500[	0	<=1000	1	<1	0	<=50	2016	Negative	6	2016	0	#VALUE!	NA	#VALUE!	NA	#VALUE!	NA	NA	#VALUE!	VIH	NA	2016
70999905064	Negative	2016	Women	57	No	NA	1087	748	1,4532085561	0	1	Heterosexual	[47,88]	1	Women	1	Women	0	>=500	0	>=500	0	>=500	0	<=1000	0	>=1	0	<=50	2016	Negative	0	2016	0	#VALUE!	NA	#VALUE!	NA	#VALUE!	NA	NA	#VALUE!	VIH	NA	2016
70999905065	Positive	2012	Men	46	No	NA	290	610	0,47540983607	40	0	Homosexual/Bisexual	[35,47)	0	Men	0	Men	1	<500	2	[200;350[	2	[200;500[	0	<=1000	1	<1	0	<=50	2012	Positive	17	2012	1	#VALUE!	NA	#VALUE!	NA	2013	1	1	2013	VIH	1	2012
70999905069	Negative	2016	Women	46	Yes	2016	345	653	0,52833078101	0	1	Heterosexual	[35,47)	1	Women	1	Women	1	<500	2	[200;350[	2	[200;500[	0	<=1000	1	<1	0	<=50	2016	Negative	3	2016	0	#VALUE!	NA	#VALUE!	NA	#VALUE!	NA	NA	#VALUE!	VIH	NA	2016
70999905072	Negative	2016	Men	60	No	NA	731.9	929,7	0,78724319673	0	0	Homosexual/Bisexual	[47,88]	0	Men	0	Men	0	>=500	0	>=500	0	>=500	0	<=1000	1	<1	0	<=50	2016	Negative	13	2016	0	#VALUE!	NA	#VALUE!	NA	#VALUE!	NA	NA	#VALUE!	VIH	NA	2016
70999905074	Negative	2016	Men	31	No	NA	617	445,6	1,3846499102	0	0	Homosexual/Bisexual	[15,35)	0	Men	0	Men	0	>=500	0	>=500	0	>=500	0	<=1000	0	>=1	0	<=50	2016	Negative	14	2016	0	2017	1	#VALUE!	NA	2018	1	1	2018	VIH	1	2017
70999905076	Negative	2016	Men	42	No	NA	446	725	0,61517241379	40	1	Heterosexual	[35,47)	0	Men	0	Men	1	<500	3	[350;500[	2	[200;500[	0	<=1000	1	<1	0	<=50	2016	Negative	0	2016	0	#VALUE!	NA	#VALUE!	NA	#VALUE!	NA	NA	#VALUE!	VIH	NA	2016
70999905077	Negative	2016	Men	37	No	NA	410	974	0,42094455852	114	1	Heterosexual	[35,47)	0	Men	0	Men	1	<500	3	[350;500[	2	[200;500[	0	<=1000	1	<1	1	>50	2016	Negative	0	2016	0	#VALUE!	NA	#VALUE!	NA	#VALUE!	NA	NA	#VALUE!	VIH	NA	2016
70999905078	Negative	2016	Women	50	No	NA	1308	1504,2	0,86956521739	0	1	Heterosexual	[47,88]	1	Women	1	Women	0	>=500	0	>=500	0	>=500	1	>1000	1	<1	0	<=50	2016	Negative	6	2016	0	#VALUE!	NA	#VALUE!	NA	#VALUE!	NA	NA	#VALUE!	VIH	NA	2016
70999905081	Positive	2016	Men	36	No	NA	429	795	0,53962264151	40	0	Homosexual/Bisexual	[35,47)	0	Men	0	Men	1	<500	3	[350;500[	2	[200;500[	0	<=1000	1	<1	0	<=50	2016	Positive	7	2016	1	#VALUE!	NA	#VALUE!	NA	#VALUE!	NA	NA	#VALUE!	VIH	NA	2016
70999905084	Positive	2016	Men	35	No	NA	710	600	1,1833333333	0	0	Homosexual/Bisexual	[35,47)	0	Men	0	Men	0	>=500	0	>=500	0	>=500	0	<=1000	0	>=1	0	<=50	2016	Positive	0	2016	1	#VALUE!	NA	#VALUE!	NA	#VALUE!	NA	NA	#VALUE!	VIH	NA	2016
70999905091	Positive	2016	Men	29	No	NA	866.9	1054	0,8224857685	0	1	Heterosexual	[15,35)	0	Men	0	Men	0	>=500	0	>=500	0	>=500	1	>1000	1	<1	0	<=50	2016	Positive	5	2016	1	#VALUE!	NA	#VALUE!	NA	#VALUE!	NA	NA	#VALUE!	VIH	NA	2016
70999905096	Positive	2016	Men	38	No	NA	587.5	375	1,5666666667	40	1	Heterosexual	[35,47)	0	Men	0	Men	0	>=500	0	>=500	0	>=500	0	<=1000	0	>=1	0	<=50	2016	Positive	2	2016	1	#VALUE!	NA	#VALUE!	NA	#VALUE!	NA	NA	#VALUE!	VIH	NA	2016
70999905109	Negative	2016	Women	55	No	NA	387	376	1,0292553191	0	2	Other/Unknown	[47,88]	1	Women	1	Women	1	<500	3	[350;500[	2	[200;500[	0	<=1000	0	>=1	0	<=50	2016	Negative	2	2016	0	#VALUE!	NA	#VALUE!	NA	#VALUE!	NA	NA	#VALUE!	VIH	NA	2016
70999905120	Negative	2016	Women	53	Yes	2016	599	1152	0,51996527778	0	1	Heterosexual	[47,88]	1	Women	1	Women	0	>=500	0	>=500	0	>=500	1	>1000	1	<1	0	<=50	2016	Negative	25	2016	0	#VALUE!	NA	#VALUE!	NA	#VALUE!	NA	NA	#VALUE!	VIH	NA	2016
70999905123	Negative	2016	Women	60	No	NA	487.5	543,8	0,89646929018	41	1	Heterosexual	[47,88]	1	Women	1	Women	1	<500	3	[350;500[	2	[200;500[	0	<=1000	1	<1	0	<=50	2016	Negative	0	2016	0	#VALUE!	NA	#VALUE!	NA	#VALUE!	NA	NA	#VALUE!	VIH	NA	2016
70999905133	Negative	2016	Women	33	No	NA	407.2	323,6	1,2583436341	55	1	Heterosexual	[15,35)	1	Women	1	Women	1	<500	3	[350;500[	2	[200;500[	0	<=1000	0	>=1	1	>50	2016	Negative	0	2016	0	#VALUE!	NA	#VALUE!	NA	#VALUE!	NA	NA	#VALUE!	VIH	NA	2016
70999905136	Negative	2016	Women	35	Yes	2016	891	1686	0,52846975089	0	1	Heterosexual	[35,47)	1	Women	1	Women	0	>=500	0	>=500	0	>=500	1	>1000	1	<1	0	<=50	2016	Negative	1	2016	0	#VALUE!	NA	#VALUE!	NA	#VALUE!	NA	NA	#VALUE!	VIH	NA	2016
70999905146	Negative	2017	Men	33	No	NA	542	NA	NA	0	0	Homosexual/Bisexual	[15,35)	0	Men	0	Men	0	>=500	0	>=500	0	>=500	NA	NA	NA	NA	0	<=50	2017	Negative	12	2017	0	#VALUE!	NA	#VALUE!	NA	#VALUE!	NA	NA	#VALUE!	VIH	NA	2017
70999905155	Positive	2017	Men	71	No	NA	236	958	0,24634655532	40	1	Heterosexual	[47,88]	0	Men	0	Men	1	<500	2	[200;350[	2	[200;500[	0	<=1000	1	<1	0	<=50	2017	Positive	9	2017	1	#VALUE!	NA	#VALUE!	NA	#VALUE!	NA	NA	#VALUE!	VIH	NA	2017
70999905157	Negative	2017	Men	43	No	NA	664.8	495	1,343030303	0	0	Homosexual/Bisexual	[35,47)	0	Men	0	Men	0	>=500	0	>=500	0	>=500	0	<=1000	0	>=1	0	<=50	2017	Negative	0	2017	0	#VALUE!	NA	#VALUE!	NA	#VALUE!	NA	NA	#VALUE!	VIH	NA	2017
70999905171	Negative	2017	Women	68	Yes	2017	219	622	0,35209003215	0	2	Other/Unknown	[47,88]	1	Women	1	Women	1	<500	2	[200;350[	2	[200;500[	0	<=1000	1	<1	0	<=50	2017	Negative	1	2017	0	#VALUE!	NA	#VALUE!	NA	#VALUE!	NA	NA	#VALUE!	VIH	NA	2017
70999905183	Positive	2017	Men	28	No	NA	491.4	428	1,1481308411	0	0	Homosexual/Bisexual	[15,35)	0	Men	0	Men	1	<500	3	[350;500[	2	[200;500[	0	<=1000	0	>=1	0	<=50	2017	Positive	4	2017	1	#VALUE!	NA	2018	1	#VALUE!	NA	1	2018	VIH	1	2017
70999905186	Positive	2017	Men	46	No	NA	632	777	0,81338481338	0	1	Heterosexual	[35,47)	0	Men	0	Men	0	>=500	0	>=500	0	>=500	0	<=1000	1	<1	0	<=50	2017	Positive	3	2017	1	#VALUE!	NA	#VALUE!	NA	#VALUE!	NA	NA	#VALUE!	VIH	NA	2017
70999905188	Negative	2017	Women	24	No	NA	67.9	326	0,20828220859	0	1	Heterosexual	[15,35)	1	Women	1	Women	1	<500	1	< 200	1	< 200	0	<=1000	1	<1	0	<=50	2017	Negative	30	2017	0	#VALUE!	NA	#VALUE!	NA	#VALUE!	NA	NA	#VALUE!	VIH	NA	2017
70999905196	Negative	2012	Men	57	No	NA	438.8	329,1	1,3333333333	0	0	Homosexual/Bisexual	[47,88]	0	Men	0	Men	1	<500	3	[350;500[	2	[200;500[	0	<=1000	0	>=1	0	<=50	2012	Negative	0	2012	0	#VALUE!	NA	#VALUE!	NA	#VALUE!	NA	NA	#VALUE!	VIH	NA	2012
70999905204	Negative	2017	Men	36	No	NA	1001	688	1,4549418605	0	2	Other/Unknown	[35,47)	0	Men	0	Men	0	>=500	0	>=500	0	>=500	0	<=1000	0	>=1	0	<=50	2017	Negative	16	2017	0	#VALUE!	NA	#VALUE!	NA	#VALUE!	NA	NA	#VALUE!	VIH	NA	2017
70999905215	Negative	2017	Men	22	No	NA	270	810	0,33333333333	0	2	Other/Unknown	[15,35)	0	Men	0	Men	1	<500	2	[200;350[	2	[200;500[	0	<=1000	1	<1	0	<=50	2017	Negative	0	2017	0	#VALUE!	NA	#VALUE!	NA	#VALUE!	NA	NA	#VALUE!	VIH	NA	2017
70999905223	Negative	2012	Women	45	Yes	2013	873.1	673	1,2973254086	40	1	Heterosexual	[35,47)	1	Women	1	Women	0	>=500	0	>=500	0	>=500	0	<=1000	0	>=1	0	<=50	2012	Negative	0	2012	0	#VALUE!	NA	#VALUE!	NA	#VALUE!	NA	NA	#VALUE!	VIH	NA	2012
70999905232	Positive	2013	Men	31	No	NA	894	473	1,8900634249	0	1	Heterosexual	[15,35)	0	Men	0	Men	0	>=500	0	>=500	0	>=500	0	<=1000	0	>=1	0	<=50	2013	Positive	0	2013	1	#VALUE!	NA	#VALUE!	NA	#VALUE!	NA	NA	#VALUE!	VIH	NA	2013
70999905234	Negative	2017	Men	56	No	NA	416	893	0,46584546473	0	0	Homosexual/Bisexual	[47,88]	0	Men	0	Men	1	<500	3	[350;500[	2	[200;500[	0	<=1000	1	<1	0	<=50	2017	Negative	22	2017	0	#VALUE!	NA	#VALUE!	NA	#VALUE!	NA	NA	#VALUE!	VIH	NA	2017
70999905243	Negative	2017	Men	64	No	NA	386.4	580	0,66620689655	40	0	Homosexual/Bisexual	[47,88]	0	Men	0	Men	1	<500	3	[350;500[	2	[200;500[	0	<=1000	1	<1	0	<=50	2017	Negative	5	2017	0	#VALUE!	NA	#VALUE!	NA	#VALUE!	NA	NA	#VALUE!	VIH	NA	2017
70999905267	Negative	2017	Men	69	No	NA	275	809	0,33992583436	196	1	Heterosexual	[47,88]	0	Men	0	Men	1	<500	2	[200;350[	2	[200;500[	0	<=1000	1	<1	1	>50	2017	Negative	2	2017	0	#VALUE!	NA	#VALUE!	NA	#VALUE!	NA	NA	#VALUE!	VIH	NA	2017
70999905283	Negative	2018	Men	49	No	NA	451	964	0,46784232365	40	1	Heterosexual	[47,88]	0	Men	0	Men	1	<500	3	[350;500[	2	[200;500[	0	<=1000	1	<1	0	<=50	2018	Negative	0	2018	0	#VALUE!	NA	#VALUE!	NA	#VALUE!	NA	NA	#VALUE!	VIH	NA	2018
70999905292	Negative	2018	Men	67	No	NA	108	1040	0,10384615385	40	2	Other/Unknown	[47,88]	0	Men	0	Men	1	<500	1	< 200	1	< 200	1	>1000	1	<1	0	<=50	2018	Negative	8	2018	0	#VALUE!	NA	#VALUE!	NA	#VALUE!	NA	NA	#VALUE!	VIH	NA	2018
70999905309	Negative	2018	Women	45	No	NA	232	501	0,4630738523	0	2	Other/Unknown	[35,47)	1	Women	1	Women	1	<500	2	[200;350[	2	[200;500[	0	<=1000	1	<1	0	<=50	2018	Negative	0	2018	0	#VALUE!	NA	#VALUE!	NA	#VALUE!	NA	NA	#VALUE!	VIH	NA	2018
70999905318	Negative	2018	Men	20	No	NA	792	959	0,82586027112	0	0	Homosexual/Bisexual	[15,35)	0	Men	0	Men	0	>=500	0	>=500	0	>=500	0	<=1000	1	<1	0	<=50	2018	Negative	0	2018	0	#VALUE!	NA	#VALUE!	NA	#VALUE!	NA	NA	#VALUE!	VIH	NA	2018
70999905326	Negative	2018	Men	67	No	NA	484	161	3,0062111801	0	1	Heterosexual	[47,88]	0	Men	0	Men	1	<500	3	[350;500[	2	[200;500[	0	<=1000	0	>=1	0	<=50	2018	Negative	1	2018	0	#VALUE!	NA	#VALUE!	NA	#VALUE!	NA	NA	#VALUE!	VIH	NA	2018
70999905370	Negative	2018	Men	18	No	NA	616	924	0,66666666667	40	2	Other/Unknown	[15,35)	0	Men	0	Men	0	>=500	0	>=500	0	>=500	0	<=1000	1	<1	0	<=50	2018	Negative	7	2018	0	#VALUE!	NA	#VALUE!	NA	#VALUE!	NA	NA	#VALUE!	VIH	NA	2018
70999905408	Negative	2018	Women	34	No	NA	438	575	0,76173913043	48	1	Heterosexual	[15,35)	1	Women	1	Women	1	<500	3	[350;500[	2	[200;500[	0	<=1000	1	<1	0	<=50	2018	Negative	0	2018	0	#VALUE!	NA	#VALUE!	NA	#VALUE!	NA	NA	#VALUE!	VIH	NA	2018
70999905413	Negative	2018	Men	28	No	NA	297	457	0,64989059081	49	0	Homosexual/Bisexual	[15,35)	0	Men	0	Men	1	<500	2	[200;350[	2	[200;500[	0	<=1000	1	<1	0	<=50	2018	Negative	8	2018	0	#VALUE!	NA	#VALUE!	NA	#VALUE!	NA	NA	#VALUE!	VIH	NA	2018
70999905470	Negative	2018	Men	20	No	NA	273	454	0,6013215859	0	2	Other/Unknown	[15,35)	0	Men	0	Men	1	<500	2	[200;350[	2	[200;500[	0	<=1000	1	<1	0	<=50	2018	Negative	16	2018	0	#VALUE!	NA	#VALUE!	NA	#VALUE!	NA	NA	#VALUE!	VIH	NA	2018
70999905472	Negative	2013	Women	27	No	NA	1030	891	1,1560044893	0	1	Heterosexual	[15,35)	1	Women	1	Women	0	>=500	0	>=500	0	>=500	0	<=1000	0	>=1	0	<=50	2013	Negative	1	2013	0	#VALUE!	NA	#VALUE!	NA	#VALUE!	NA	NA	#VALUE!	VIH	NA	2013
80004436672	Positive	2011	Men	52	Yes	2011	360.8	215	1,6781395349	37	0	Homosexual/Bisexual	[47,88]	0	Men	0	Men	1	<500	3	[350;500[	2	[200;500[	0	<=1000	0	>=1	0	<=50	2011	Positive	20	2011	1	#VALUE!	NA	#VALUE!	NA	2014	1	1	2014	VIH	1	2011
80015056789	Negative	2009	Women	45	Yes	2010	1062.1	1734,7	0,61226725082	37	1	Heterosexual	[35,47)	1	Women	1	Women	0	>=500	0	>=500	0	>=500	1	>1000	1	<1	0	<=50	2009	Negative	0	2009	0	#VALUE!	NA	#VALUE!	NA	#VALUE!	NA	NA	#VALUE!	VIH	NA	2009
80015950501	Negative	2010	Women	35	Yes	2017	19.4	206,6	0,09390125847	660693	1	Heterosexual	[35,47)	1	Women	1	Women	1	<500	1	< 200	1	< 200	0	<=1000	1	<1	1	>50	2010	Negative	0	2010	0	#VALUE!	NA	#VALUE!	NA	#VALUE!	NA	NA	#VALUE!	VIH	NA	2010
80022365749	Negative	2012	Women	57	No	NA	1007.5	646	1,5595975232	20	1	Heterosexual	[47,88]	1	Women	1	Women	0	>=500	0	>=500	0	>=500	0	<=1000	0	>=1	0	<=50	2012	Negative	0	2012	0	2016	1	#VALUE!	NA	#VALUE!	NA	NA	#VALUE!	VIH	NA	2016
80025737942	Negative	2010	Men	26	No	NA	965	1572	0,61386768448	37	0	Homosexual/Bisexual	[15,35)	0	Men	0	Men	0	>=500	0	>=500	0	>=500	1	>1000	1	<1	0	<=50	2010	Negative	0	2010	0	2013	1	#VALUE!	NA	2015	1	1	2015	VIH	3	2013
80026455105	Negative	2011	Men	53	Yes	2011	320.4	447	0,71677852349	30	0	Homosexual/Bisexual	[47,88]	0	Men	0	Men	1	<500	2	[200;350[	2	[200;500[	0	<=1000	1	<1	0	<=50	2011	Negative	0	2011	0	2014	1	#VALUE!	NA	2015	1	1	2015	VIH	1	2014
80038112820	Negative	2013	Women	37	No	NA	871	NA	NA	30	1	Heterosexual	[35,47)	1	Women	1	Women	0	>=500	0	>=500	0	>=500	NA	NA	NA	NA	0	<=50	2013	Negative	25	2013	0	#VALUE!	NA	#VALUE!	NA	#VALUE!	NA	NA	#VALUE!	VIH	NA	2013
80060329617	Negative	2011	Men	60	No	NA	308.8	1301,5	0,23726469458	72	1	Heterosexual	[47,88]	0	Men	0	Men	1	<500	2	[200;350[	2	[200;500[	1	>1000	1	<1	1	>50	2011	Negative	0	2011	0	#VALUE!	NA	#VALUE!	NA	#VALUE!	NA	NA	#VALUE!	VIH	NA	2011
80089458645	Positive	2010	Women	74	Yes	2010	436.3	701,9	0,62159851831	30	1	Heterosexual	[47,88]	1	Women	1	Women	1	<500	3	[350;500[	2	[200;500[	0	<=1000	1	<1	0	<=50	2010	Positive	15	2010	1	#VALUE!	NA	#VALUE!	NA	#VALUE!	NA	NA	#VALUE!	VIH	NA	2010
80090038479	Negative	2011	Women	34	No	NA	735	731,1	1,0053344276	37	1	Heterosexual	[15,35)	1	Women	1	Women	0	>=500	0	>=500	0	>=500	0	<=1000	0	>=1	0	<=50	2011	Negative	25	2011	0	#VALUE!	NA	#VALUE!	NA	#VALUE!	NA	NA	#VALUE!	VIH	NA	2011
80090840638	Negative	2012	Men	24	No	NA	450	NA	NA	20	0	Homosexual/Bisexual	[15,35)	0	Men	0	Men	1	<500	3	[350;500[	2	[200;500[	NA	NA	NA	NA	0	<=50	2012	Negative	0	2012	0	2015	1	#VALUE!	NA	#VALUE!	NA	NA	#VALUE!	VIH	NA	2015
80103405238	Negative	2011	Men	69	No	NA	506.3	613,9	0,82472715426	37	1	Heterosexual	[47,88]	0	Men	0	Men	0	>=500	0	>=500	0	>=500	0	<=1000	1	<1	0	<=50	2011	Negative	20	2011	0	#VALUE!	NA	#VALUE!	NA	#VALUE!	NA	NA	#VALUE!	VIH	NA	2011
80109199644	Positive	2012	Men	32	No	NA	821.5	NA	NA	20	0	Homosexual/Bisexual	[15,35)	0	Men	0	Men	0	>=500	0	>=500	0	>=500	NA	NA	NA	NA	0	<=50	2012	Positive	17	2012	1	#VALUE!	NA	2014	1	#VALUE!	NA	1	2014	VIH	1	2012
80121654690	Negative	2012	Men	42	No	NA	599.8	312,4	1,9199743918	37	0	Homosexual/Bisexual	[35,47)	0	Men	0	Men	0	>=500	0	>=500	0	>=500	0	<=1000	0	>=1	0	<=50	2012	Negative	0	2012	0	#VALUE!	NA	#VALUE!	NA	#VALUE!	NA	NA	#VALUE!	VIH	NA	2012
80126568020	Positive	2012	Men	36	No	NA	809.9	661,3	1,2247089067	50	0	Homosexual/Bisexual	[35,47)	0	Men	0	Men	0	>=500	0	>=500	0	>=500	0	<=1000	0	>=1	0	<=50	2012	Positive	12	2012	1	#VALUE!	NA	2016	1	2016	1	1	2016	VIH	1	2012
80128797889	Positive	2010	Women	31	No	NA	331.9	2074	0,1600289296	81100	2	Other/Unknown	[15,35)	1	Women	1	Women	1	<500	2	[200;350[	2	[200;500[	1	>1000	1	<1	1	>50	2010	Positive	0	2010	1	#VALUE!	NA	#VALUE!	NA	#VALUE!	NA	NA	#VALUE!	VIH	NA	2010
80130367458	Positive	2012	Men	69	No	NA	442.4	749,6	0,5901814301	20	1	Heterosexual	[47,88]	0	Men	0	Men	1	<500	3	[350;500[	2	[200;500[	0	<=1000	1	<1	0	<=50	2012	Positive	13	2012	1	#VALUE!	NA	#VALUE!	NA	#VALUE!	NA	NA	#VALUE!	VIH	NA	2012
110000003415	Negative	2010	Men	60	Yes	2010	438	516	0,8488372093	20	0	Homosexual/Bisexual	[47,88]	0	Men	0	Men	1	<500	3	[350;500[	2	[200;500[	0	<=1000	1	<1	0	<=50	2010	Negative	1	2010	0	#VALUE!	NA	#VALUE!	NA	#VALUE!	NA	NA	#VALUE!	VIH	NA	2010
110000003499	Positive	2010	Men	55	No	NA	497	272	1,8272058824	20	0	Homosexual/Bisexual	[47,88]	0	Men	0	Men	1	<500	3	[350;500[	2	[200;500[	0	<=1000	0	>=1	0	<=50	2010	Positive	0	2010	1	#VALUE!	NA	#VALUE!	NA	#VALUE!	NA	NA	#VALUE!	VIH	NA	2010
110000003811	Negative	2010	Men	66	No	NA	350	476	0,73529411765	20	0	Homosexual/Bisexual	[47,88]	0	Men	0	Men	1	<500	3	[350;500[	2	[200;500[	0	<=1000	1	<1	0	<=50	2010	Negative	7	2010	0	#VALUE!	NA	#VALUE!	NA	#VALUE!	NA	NA	#VALUE!	VIH	NA	2010
110000004000	Negative	2010	Men	30	No	NA	621	425	1,4611764706	20	0	Homosexual/Bisexual	[15,35)	0	Men	0	Men	0	>=500	0	>=500	0	>=500	0	<=1000	0	>=1	0	<=50	2010	Negative	7	2010	0	#VALUE!	NA	#VALUE!	NA	#VALUE!	NA	NA	#VALUE!	VIH	NA	2010
110000004095	Negative	2009	Men	33	No	NA	1405	679	2,0692194404	20	0	Homosexual/Bisexual	[15,35)	0	Men	0	Men	0	>=500	0	>=500	0	>=500	0	<=1000	0	>=1	0	<=50	2009	Negative	2	2009	0	#VALUE!	NA	#VALUE!	NA	#VALUE!	NA	NA	#VALUE!	VIH	NA	2009
110000004116	Negative	2011	Men	25	No	NA	1013	1215	0,83374485597	20	0	Homosexual/Bisexual	[15,35)	0	Men	0	Men	0	>=500	0	>=500	0	>=500	1	>1000	1	<1	0	<=50	2011	Negative	0	2011	0	#VALUE!	NA	#VALUE!	NA	#VALUE!	NA	NA	#VALUE!	VIH	NA	2011
110000004165	Negative	1994	Men	57	No	NA	464	564	0,82269503546	20	2	Other/Unknown	[47,88]	0	Men	0	Men	1	<500	3	[350;500[	2	[200;500[	0	<=1000	1	<1	0	<=50	1994	Negative	0	1994	0	#VALUE!	NA	#VALUE!	NA	#VALUE!	NA	NA	#VALUE!	VIH	NA	1994
110000004221	Negative	2009	Men	36	No	NA	1030	780	1,3205128205	20	0	Homosexual/Bisexual	[35,47)	0	Men	0	Men	0	>=500	0	>=500	0	>=500	0	<=1000	0	>=1	0	<=50	2010	Negative	20	2010	0	2012	1	2019	1	#VALUE!	NA	1	2019	VIH	1	2012
110000004362	Negative	2011	Men	61	No	NA	705	438	1,6095890411	20	0	Homosexual/Bisexual	[47,88]	0	Men	0	Men	0	>=500	0	>=500	0	>=500	0	<=1000	0	>=1	0	<=50	2011	Negative	0	2011	0	2015	1	#VALUE!	NA	#VALUE!	NA	NA	#VALUE!	VIH	NA	2015
110000004444	Negative	2011	Women	33	No	NA	454	272	1,6691176471	22	1	Heterosexual	[15,35)	1	Women	1	Women	1	<500	3	[350;500[	2	[200;500[	0	<=1000	0	>=1	0	<=50	2011	Negative	5	2011	0	#VALUE!	NA	#VALUE!	NA	#VALUE!	NA	NA	#VALUE!	VIH	NA	2011
110000004589	Negative	2012	Men	32	No	NA	758	588	1,2891156463	20	0	Homosexual/Bisexual	[15,35)	0	Men	0	Men	0	>=500	0	>=500	0	>=500	0	<=1000	0	>=1	0	<=50	2012	Negative	0	2012	0	2014	1	2017	1	#VALUE!	NA	1	2017	VIH	1	2014
110002834499	Negative	2010	Women	63	No	NA	563	239	2,3556485356	20	1	Heterosexual	[47,88]	1	Women	1	Women	0	>=500	0	>=500	0	>=500	0	<=1000	0	>=1	0	<=50	2010	Negative	5	2010	0	#VALUE!	NA	#VALUE!	NA	#VALUE!	NA	NA	#VALUE!	VIH	NA	2010
110007610500	Negative	2010	Men	45	No	NA	736	677	1,0871491876	273	1	Heterosexual	[35,47)	0	Men	0	Men	0	>=500	0	>=500	0	>=500	0	<=1000	0	>=1	1	>50	2010	Negative	8	2010	0	#VALUE!	NA	#VALUE!	NA	#VALUE!	NA	NA	#VALUE!	VIH	NA	2010
110013469875	Negative	2012	Men	71	Yes	2013	289	470	0,61489361702	20	1	Heterosexual	[47,88]	0	Men	0	Men	1	<500	2	[200;350[	2	[200;500[	0	<=1000	1	<1	0	<=50	2013	Negative	21	2013	0	#VALUE!	NA	#VALUE!	NA	#VALUE!	NA	NA	#VALUE!	VIH	NA	2013
110013698757	Negative	2010	Men	52	No	NA	517	1100	0,47	20	0	Homosexual/Bisexual	[47,88]	0	Men	0	Men	0	>=500	0	>=500	0	>=500	1	>1000	1	<1	0	<=50	2010	Negative	7	2010	0	2014	1	#VALUE!	NA	#VALUE!	NA	NA	#VALUE!	VIH	NA	2014
110014171780	Positive	2012	Men	58	No	NA	1423	890	1,5988764045	20	0	Homosexual/Bisexual	[47,88]	0	Men	0	Men	0	>=500	0	>=500	0	>=500	0	<=1000	0	>=1	0	<=50	2012	Positive	7	2012	1	#VALUE!	NA	#VALUE!	NA	#VALUE!	NA	NA	#VALUE!	VIH	NA	2012
110018270374	Negative	2012	Men	52	No	NA	673	1074	0,62662942272	20	1	Heterosexual	[47,88]	0	Men	0	Men	0	>=500	0	>=500	0	>=500	1	>1000	1	<1	0	<=50	2013	Negative	19	2013	0	#VALUE!	NA	#VALUE!	NA	#VALUE!	NA	NA	#VALUE!	VIH	NA	2013
110021541775	Negative	2012	Men	77	No	NA	825	613	1,3458401305	20	1	Heterosexual	[47,88]	0	Men	0	Men	0	>=500	0	>=500	0	>=500	0	<=1000	0	>=1	0	<=50	2012	Negative	18	2012	0	#VALUE!	NA	#VALUE!	NA	#VALUE!	NA	NA	#VALUE!	VIH	NA	2012
110027410388	Negative	2012	Men	51	No	NA	1204	2107	0,57142857143	30	0	Homosexual/Bisexual	[47,88]	0	Men	0	Men	0	>=500	0	>=500	0	>=500	1	>1000	1	<1	0	<=50	2012	Negative	0	2012	0	2016	1	#VALUE!	NA	#VALUE!	NA	NA	#VALUE!	VIH	NA	2016
110041942776	Negative	2012	Men	32	No	NA	683	578	1,1816608997	20	0	Homosexual/Bisexual	[15,35)	0	Men	0	Men	0	>=500	0	>=500	0	>=500	0	<=1000	0	>=1	0	<=50	2012	Negative	0	2012	0	2012	1	#VALUE!	NA	#VALUE!	NA	NA	#VALUE!	VIH	NA	2012
110063915432	Negative	2011	Men	39	No	NA	687	468	1,4679487179	20	1	Heterosexual	[35,47)	0	Men	0	Men	0	>=500	0	>=500	0	>=500	0	<=1000	0	>=1	0	<=50	2011	Negative	0	2011	0	#VALUE!	NA	#VALUE!	NA	#VALUE!	NA	NA	#VALUE!	VIH	NA	2011
110072720051	Negative	2010	Men	34	No	NA	777	714	1,0882352941	20	1	Heterosexual	[15,35)	0	Men	0	Men	0	>=500	0	>=500	0	>=500	0	<=1000	0	>=1	0	<=50	2010	Negative	3	2010	0	#VALUE!	NA	#VALUE!	NA	#VALUE!	NA	NA	#VALUE!	VIH	NA	2010
110074208558	Negative	2012	Men	33	No	NA	793	571	1,3887915937	20	0	Homosexual/Bisexual	[15,35)	0	Men	0	Men	0	>=500	0	>=500	0	>=500	0	<=1000	0	>=1	0	<=50	2012	Negative	11	2012	0	2014	1	2018	1	#VALUE!	NA	1	2018	VIH	1	2014
110096645594	Negative	2011	Men	37	No	NA	945	707	1,3366336634	20	0	Homosexual/Bisexual	[35,47)	0	Men	0	Men	0	>=500	0	>=500	0	>=500	0	<=1000	0	>=1	0	<=50	2011	Negative	19	2011	0	#VALUE!	NA	#VALUE!	NA	#VALUE!	NA	NA	#VALUE!	VIH	NA	2011
110098456979	Positive	2010	Men	31	Yes	2010	148	204	0,72549019608	61	0	Homosexual/Bisexual	[15,35)	0	Men	0	Men	1	<500	1	< 200	1	< 200	0	<=1000	1	<1	1	>50	2010	Positive	11	2010	1	#VALUE!	NA	#VALUE!	NA	#VALUE!	NA	NA	#VALUE!	VIH	NA	2010
110100353420	Negative	2011	Men	67	No	NA	805	918	0,87690631808	20	1	Heterosexual	[47,88]	0	Men	0	Men	0	>=500	0	>=500	0	>=500	0	<=1000	1	<1	0	<=50	2011	Negative	3	2011	0	#VALUE!	NA	#VALUE!	NA	#VALUE!	NA	NA	#VALUE!	VIH	NA	2011
110101679385	Negative	2011	Women	46	Yes	2011	423	503	0,84095427435	20	1	Heterosexual	[35,47)	1	Women	1	Women	1	<500	3	[350;500[	2	[200;500[	0	<=1000	1	<1	0	<=50	2011	Negative	21	2011	0	#VALUE!	NA	#VALUE!	NA	#VALUE!	NA	NA	#VALUE!	VIH	NA	2011
110113140285	Negative	2011	Men	67	No	NA	511	694	0,73631123919	20	2	Other/Unknown	[47,88]	0	Men	0	Men	0	>=500	0	>=500	0	>=500	0	<=1000	1	<1	0	<=50	2011	Negative	0	2011	0	#VALUE!	NA	#VALUE!	NA	#VALUE!	NA	NA	#VALUE!	VIH	NA	2011
110114238918	Negative	2011	Men	29	No	NA	1702	1263	1,3475851148	20	0	Homosexual/Bisexual	[15,35)	0	Men	0	Men	0	>=500	0	>=500	0	>=500	1	>1000	0	>=1	0	<=50	2011	Negative	0	2011	0	#VALUE!	NA	#VALUE!	NA	#VALUE!	NA	NA	#VALUE!	VIH	NA	2011
110121532619	Negative	2010	Men	36	No	NA	1097	1007	1,0893743793	20	0	Homosexual/Bisexual	[35,47)	0	Men	0	Men	0	>=500	0	>=500	0	>=500	1	>1000	0	>=1	0	<=50	2010	Negative	10	2010	0	#VALUE!	NA	#VALUE!	NA	#VALUE!	NA	NA	#VALUE!	VIH	NA	2010
110123435617	Positive	2012	Women	61	No	NA	483	1057	0,45695364238	20	1	Heterosexual	[47,88]	1	Women	1	Women	1	<500	3	[350;500[	2	[200;500[	1	>1000	1	<1	0	<=50	2012	Positive	25	2012	1	#VALUE!	NA	#VALUE!	NA	#VALUE!	NA	NA	#VALUE!	VIH	NA	2012
110124455750	Positive	2012	Women	53	No	NA	693	490	1,4142857143	20	1	Heterosexual	[47,88]	1	Women	1	Women	0	>=500	0	>=500	0	>=500	0	<=1000	0	>=1	0	<=50	2012	Positive	16	2012	1	#VALUE!	NA	#VALUE!	NA	#VALUE!	NA	NA	#VALUE!	VIH	NA	2012
110125103176	Negative	2017	Men	32	No	NA	668	462	1,4458874459	21	0	Homosexual/Bisexual	[15,35)	0	Men	0	Men	0	>=500	0	>=500	0	>=500	0	<=1000	0	>=1	0	<=50	2017	Negative	5	2017	0	#VALUE!	NA	#VALUE!	NA	#VALUE!	NA	NA	#VALUE!	VIH	NA	2017
110127544582	Negative	2010	Men	56	No	NA	895	1313	0,68164508759	20	0	Homosexual/Bisexual	[47,88]	0	Men	0	Men	0	>=500	0	>=500	0	>=500	1	>1000	1	<1	0	<=50	2010	Negative	12	2010	0	#VALUE!	NA	#VALUE!	NA	#VALUE!	NA	NA	#VALUE!	VIH	NA	2010
110149406076	Positive	2011	Men	48	Yes	2011	871	602	1,4468438538	20	1	Heterosexual	[47,88]	0	Men	0	Men	0	>=500	0	>=500	0	>=500	0	<=1000	0	>=1	0	<=50	2011	Positive	0	2011	1	#VALUE!	NA	2013	1	#VALUE!	NA	1	2013	VIH	1	2011
110150212586	Negative	2010	Men	30	No	NA	416	928	0,44827586207	23	0	Homosexual/Bisexual	[15,35)	0	Men	0	Men	1	<500	3	[350;500[	2	[200;500[	0	<=1000	1	<1	0	<=50	2010	Negative	0	2010	0	#VALUE!	NA	#VALUE!	NA	#VALUE!	NA	NA	#VALUE!	VIH	NA	2010
110152989686	Negative	2012	Men	48	No	NA	1014	368	2,7554347826	20	0	Homosexual/Bisexual	[47,88]	0	Men	0	Men	0	>=500	0	>=500	0	>=500	0	<=1000	0	>=1	0	<=50	2012	Negative	0	2012	0	2019	1	#VALUE!	NA	#VALUE!	NA	NA	#VALUE!	VIH	NA	2019
110153723419	Negative	2012	Women	43	No	NA	585	532	1,0996240602	20	2	Other/Unknown	[35,47)	1	Women	1	Women	0	>=500	0	>=500	0	>=500	0	<=1000	0	>=1	0	<=50	2012	Negative	0	2012	0	#VALUE!	NA	#VALUE!	NA	#VALUE!	NA	NA	#VALUE!	VIH	NA	2012
110161419094	Negative	2010	Women	33	No	NA	943	727	1,2971114168	20	1	Heterosexual	[15,35)	1	Women	1	Women	0	>=500	0	>=500	0	>=500	0	<=1000	0	>=1	0	<=50	2010	Negative	13	2010	0	#VALUE!	NA	#VALUE!	NA	#VALUE!	NA	NA	#VALUE!	VIH	NA	2010
110167904079	Negative	2012	Men	59	No	NA	507	646	0,78482972136	20	0	Homosexual/Bisexual	[47,88]	0	Men	0	Men	0	>=500	0	>=500	0	>=500	0	<=1000	1	<1	0	<=50	2012	Negative	15	2012	0	#VALUE!	NA	#VALUE!	NA	#VALUE!	NA	NA	#VALUE!	VIH	NA	2012
110173092068	Negative	2012	Men	43	No	NA	737	380	1,9394736842	20	1	Heterosexual	[35,47)	0	Men	0	Men	0	>=500	0	>=500	0	>=500	0	<=1000	0	>=1	0	<=50	2012	Negative	27	2012	0	#VALUE!	NA	#VALUE!	NA	#VALUE!	NA	NA	#VALUE!	VIH	NA	2012
110173656643	Negative	2011	Men	51	Yes	2011	800	1000	0,8	20	0	Homosexual/Bisexual	[47,88]	0	Men	0	Men	0	>=500	0	>=500	0	>=500	0	<=1000	1	<1	0	<=50	2011	Negative	0	2011	0	#VALUE!	NA	#VALUE!	NA	#VALUE!	NA	NA	#VALUE!	VIH	NA	2011
110176189602	Negative	2012	Women	50	Yes	2012	340	537	0,63314711359	20	1	Heterosexual	[47,88]	1	Women	1	Women	1	<500	2	[200;350[	2	[200;500[	0	<=1000	1	<1	0	<=50	2012	Negative	1	2012	0	#VALUE!	NA	#VALUE!	NA	#VALUE!	NA	NA	#VALUE!	VIH	NA	2012
110182354451	Negative	2012	Women	41	No	NA	880	401	2,1945137157	20	1	Heterosexual	[35,47)	1	Women	1	Women	0	>=500	0	>=500	0	>=500	0	<=1000	0	>=1	0	<=50	2012	Negative	5	2012	0	#VALUE!	NA	#VALUE!	NA	#VALUE!	NA	NA	#VALUE!	VIH	NA	2012
110209251046	Negative	2010	Women	41	No	NA	460	634	0,72555205047	69	1	Heterosexual	[35,47)	1	Women	1	Women	1	<500	3	[350;500[	2	[200;500[	0	<=1000	1	<1	1	>50	2010	Negative	16	2010	0	#VALUE!	NA	#VALUE!	NA	#VALUE!	NA	NA	#VALUE!	VIH	NA	2010
110212551296	Negative	2012	Men	42	No	NA	829	1102	0,75226860254	20	0	Homosexual/Bisexual	[35,47)	0	Men	0	Men	0	>=500	0	>=500	0	>=500	1	>1000	1	<1	0	<=50	2012	Negative	10	2012	0	2016	1	#VALUE!	NA	#VALUE!	NA	NA	#VALUE!	VIH	NA	2016
110213512600	Negative	2010	Men	80	Yes	2010	498	428	1,1635514019	20	2	Other/Unknown	[47,88]	0	Men	0	Men	1	<500	3	[350;500[	2	[200;500[	0	<=1000	0	>=1	0	<=50	2010	Negative	2	2010	0	2018	1	#VALUE!	NA	#VALUE!	NA	NA	#VALUE!	VIH	NA	2018
110224758327	Negative	2010	Men	33	Yes	2010	536	333	1,6096096096	20	1	Heterosexual	[15,35)	0	Men	0	Men	0	>=500	0	>=500	0	>=500	0	<=1000	0	>=1	0	<=50	2010	Negative	2	2010	0	#VALUE!	NA	#VALUE!	NA	#VALUE!	NA	NA	#VALUE!	VIH	NA	2010
110226970852	Negative	2012	Women	56	No	NA	476	432	1,1018518519	20	1	Heterosexual	[47,88]	1	Women	1	Women	1	<500	3	[350;500[	2	[200;500[	0	<=1000	0	>=1	0	<=50	2012	Negative	0	2012	0	#VALUE!	NA	#VALUE!	NA	#VALUE!	NA	NA	#VALUE!	VIH	NA	2012
110228634060	Positive	2012	Women	32	No	NA	484	459	1,0544662309	20	1	Heterosexual	[15,35)	1	Women	1	Women	1	<500	3	[350;500[	2	[200;500[	0	<=1000	0	>=1	0	<=50	2012	Positive	4	2012	1	#VALUE!	NA	2012	1	#VALUE!	NA	1	2012	VIH	4	2012
110232230783	Negative	2012	Men	32	No	NA	871	548	1,5894160584	20	0	Homosexual/Bisexual	[15,35)	0	Men	0	Men	0	>=500	0	>=500	0	>=500	0	<=1000	0	>=1	0	<=50	2012	Negative	0	2012	0	#VALUE!	NA	#VALUE!	NA	#VALUE!	NA	NA	#VALUE!	VIH	NA	2012
110250744045	Negative	2010	Women	67	No	NA	569	195	2,9179487179	20	1	Heterosexual	[47,88]	1	Women	1	Women	0	>=500	0	>=500	0	>=500	0	<=1000	0	>=1	0	<=50	2010	Negative	2	2010	0	#VALUE!	NA	#VALUE!	NA	#VALUE!	NA	NA	#VALUE!	VIH	NA	2010
110256679714	Positive	2012	Men	54	No	NA	739	511	1,446183953	21	2	Other/Unknown	[47,88]	0	Men	0	Men	0	>=500	0	>=500	0	>=500	0	<=1000	0	>=1	0	<=50	2012	Positive	10	2012	1	#VALUE!	NA	#VALUE!	NA	#VALUE!	NA	NA	#VALUE!	VIH	NA	2012
110262020290	Negative	2009	Women	72	No	NA	343	357	0,96078431373	20	1	Heterosexual	[47,88]	1	Women	1	Women	1	<500	2	[200;350[	2	[200;500[	0	<=1000	1	<1	0	<=50	2010	Negative	18	2010	0	#VALUE!	NA	#VALUE!	NA	#VALUE!	NA	NA	#VALUE!	VIH	NA	2010
110264629603	Negative	2011	Men	55	No	NA	1106	746	1,4825737265	20	1	Heterosexual	[47,88]	0	Men	0	Men	0	>=500	0	>=500	0	>=500	0	<=1000	0	>=1	0	<=50	2011	Negative	11	2011	0	#VALUE!	NA	#VALUE!	NA	#VALUE!	NA	NA	#VALUE!	VIH	NA	2011
110286327541	Positive	2012	Men	32	No	NA	487	291	1,6735395189	20	0	Homosexual/Bisexual	[15,35)	0	Men	0	Men	1	<500	3	[350;500[	2	[200;500[	0	<=1000	0	>=1	0	<=50	2012	Positive	9	2012	1	#VALUE!	NA	2017	1	#VALUE!	NA	1	2017	VIH	1	2012
110287772775	Positive	2012	Men	23	No	NA	758	1039	0,72954764196	1792	0	Homosexual/Bisexual	[15,35)	0	Men	0	Men	0	>=500	0	>=500	0	>=500	1	>1000	1	<1	1	>50	2012	Positive	11	2012	1	#VALUE!	NA	#VALUE!	NA	#VALUE!	NA	NA	#VALUE!	VIH	NA	2012
110289845765	Negative	2012	Men	31	No	NA	895	715	1,2517482517	20	0	Homosexual/Bisexual	[15,35)	0	Men	0	Men	0	>=500	0	>=500	0	>=500	0	<=1000	0	>=1	0	<=50	2012	Negative	8	2012	0	#VALUE!	NA	#VALUE!	NA	#VALUE!	NA	NA	#VALUE!	VIH	NA	2012
110293804407	Negative	2011	Men	42	No	NA	902	1923	0,46905876235	34506	0	Homosexual/Bisexual	[35,47)	0	Men	0	Men	0	>=500	0	>=500	0	>=500	1	>1000	1	<1	1	>50	2011	Negative	9	2011	0	#VALUE!	NA	#VALUE!	NA	#VALUE!	NA	NA	#VALUE!	VIH	NA	2011
110303537905	Negative	2012	Men	53	No	NA	169	751	0,22503328895	196000	1	Heterosexual	[47,88]	0	Men	0	Men	1	<500	1	< 200	1	< 200	0	<=1000	1	<1	1	>50	2012	Negative	24	2012	0	#VALUE!	NA	#VALUE!	NA	#VALUE!	NA	NA	#VALUE!	VIH	NA	2012
110304149807	Negative	2010	Men	32	No	NA	561	508	1,1043307087	20	0	Homosexual/Bisexual	[15,35)	0	Men	0	Men	0	>=500	0	>=500	0	>=500	0	<=1000	0	>=1	0	<=50	2010	Negative	0	2010	0	#VALUE!	NA	#VALUE!	NA	#VALUE!	NA	NA	#VALUE!	VIH	NA	2010
110316411853	Negative	2012	Men	43	No	NA	681	1080	0,63055555556	20	1	Heterosexual	[35,47)	0	Men	0	Men	0	>=500	0	>=500	0	>=500	1	>1000	1	<1	0	<=50	2012	Negative	0	2012	0	#VALUE!	NA	#VALUE!	NA	#VALUE!	NA	NA	#VALUE!	VIH	NA	2012
110321438015	Negative	2007	Men	47	No	NA	827	762	1,0853018373	20	0	Homosexual/Bisexual	[47,88]	0	Men	0	Men	0	>=500	0	>=500	0	>=500	0	<=1000	0	>=1	0	<=50	2007	Negative	12	2007	0	#VALUE!	NA	#VALUE!	NA	#VALUE!	NA	NA	#VALUE!	VIH	NA	2007
110321660340	Negative	2012	Men	39	No	NA	417	1796	0,23218262806	35354	1	Heterosexual	[35,47)	0	Men	0	Men	1	<500	3	[350;500[	2	[200;500[	1	>1000	1	<1	1	>50	2012	Negative	0	2012	0	#VALUE!	NA	#VALUE!	NA	#VALUE!	NA	NA	#VALUE!	VIH	NA	2012
110324348092	Negative	2012	Women	41	No	NA	803	479	1,6764091858	20	1	Heterosexual	[35,47)	1	Women	1	Women	0	>=500	0	>=500	0	>=500	0	<=1000	0	>=1	0	<=50	2012	Negative	3	2012	0	#VALUE!	NA	#VALUE!	NA	#VALUE!	NA	NA	#VALUE!	VIH	NA	2012
110343227565	Negative	2012	Men	36	No	NA	512	575	0,89043478261	20	0	Homosexual/Bisexual	[35,47)	0	Men	0	Men	0	>=500	0	>=500	0	>=500	0	<=1000	1	<1	0	<=50	2012	Negative	0	2012	0	2014	1	2015	1	#VALUE!	NA	1	2015	VIH	2	2014
110347973049	Positive	2012	Men	45	No	NA	415	432	0,96064814815	20	0	Homosexual/Bisexual	[35,47)	0	Men	0	Men	1	<500	3	[350;500[	2	[200;500[	0	<=1000	1	<1	0	<=50	2012	Positive	15	2012	1	#VALUE!	NA	#VALUE!	NA	#VALUE!	NA	NA	#VALUE!	VIH	NA	2012
110356319606	Positive	2012	Men	82	No	NA	274	230	1,1913043478	60	1	Heterosexual	[47,88]	0	Men	0	Men	1	<500	2	[200;350[	2	[200;500[	0	<=1000	0	>=1	1	>50	2012	Positive	11	2012	1	#VALUE!	NA	2018	1	#VALUE!	NA	1	2018	VIH	1	2012
110361721218	Negative	2011	Men	34	No	NA	648	692	0,93641618497	20	0	Homosexual/Bisexual	[15,35)	0	Men	0	Men	0	>=500	0	>=500	0	>=500	0	<=1000	1	<1	0	<=50	2011	Negative	4	2011	0	2012	1	#VALUE!	NA	#VALUE!	NA	NA	#VALUE!	VIH	NA	2012
110362285793	Negative	2011	Men	35	No	NA	772	440	1,7545454545	20	0	Homosexual/Bisexual	[35,47)	0	Men	0	Men	0	>=500	0	>=500	0	>=500	0	<=1000	0	>=1	0	<=50	2011	Negative	2	2011	0	#VALUE!	NA	#VALUE!	NA	#VALUE!	NA	NA	#VALUE!	VIH	NA	2011
110367565394	Negative	2012	Women	69	No	NA	280	666	0,42042042042	20	1	Heterosexual	[47,88]	1	Women	1	Women	1	<500	2	[200;350[	2	[200;500[	0	<=1000	1	<1	0	<=50	2012	Negative	18	2012	0	#VALUE!	NA	#VALUE!	NA	#VALUE!	NA	NA	#VALUE!	VIH	NA	2012
110370113552	Negative	2012	Women	37	No	NA	387	1054	0,36717267552	30	1	Heterosexual	[35,47)	1	Women	1	Women	1	<500	3	[350;500[	2	[200;500[	1	>1000	1	<1	0	<=50	2012	Negative	0	2012	0	#VALUE!	NA	#VALUE!	NA	#VALUE!	NA	NA	#VALUE!	VIH	NA	2012
110370750070	Negative	2010	Men	50	No	NA	933	471	1,9808917197	20	1	Heterosexual	[47,88]	0	Men	0	Men	0	>=500	0	>=500	0	>=500	0	<=1000	0	>=1	0	<=50	2010	Negative	1	2010	0	#VALUE!	NA	#VALUE!	NA	#VALUE!	NA	NA	#VALUE!	VIH	NA	2010
110387127161	Negative	2012	Men	48	No	NA	803	847	0,94805194805	20	0	Homosexual/Bisexual	[47,88]	0	Men	0	Men	0	>=500	0	>=500	0	>=500	0	<=1000	1	<1	0	<=50	2012	Negative	3	2012	0	2014	1	2017	1	#VALUE!	NA	1	2017	VIH	1	2014
110396221340	Positive	2010	Men	29	No	NA	522	NA	NA	3070	0	Homosexual/Bisexual	[15,35)	0	Men	0	Men	0	>=500	0	>=500	0	>=500	NA	NA	NA	NA	1	>50	2010	Positive	3	2010	1	#VALUE!	NA	#VALUE!	NA	#VALUE!	NA	NA	#VALUE!	VIH	NA	2010
110439078033	Negative	2012	Men	28	No	NA	1302	1577	0,82561826252	20	0	Homosexual/Bisexual	[15,35)	0	Men	0	Men	0	>=500	0	>=500	0	>=500	1	>1000	1	<1	0	<=50	2012	Negative	8	2012	0	#VALUE!	NA	#VALUE!	NA	#VALUE!	NA	NA	#VALUE!	VIH	NA	2012
110439174831	Negative	2011	Men	53	No	NA	882	544	1,6213235294	20	0	Homosexual/Bisexual	[47,88]	0	Men	0	Men	0	>=500	0	>=500	0	>=500	0	<=1000	0	>=1	0	<=50	2011	Negative	2	2011	0	#VALUE!	NA	#VALUE!	NA	#VALUE!	NA	NA	#VALUE!	VIH	NA	2011
110439525783	Negative	2011	Men	46	No	NA	456	698	0,65329512894	54	0	Homosexual/Bisexual	[35,47)	0	Men	0	Men	1	<500	3	[350;500[	2	[200;500[	0	<=1000	1	<1	1	>50	2011	Negative	0	2011	0	#VALUE!	NA	#VALUE!	NA	#VALUE!	NA	NA	#VALUE!	VIH	NA	2011
110452068567	Positive	2012	Men	62	Yes	2013	361	1048	0,34446564885	20	1	Heterosexual	[47,88]	0	Men	0	Men	1	<500	3	[350;500[	2	[200;500[	1	>1000	1	<1	0	<=50	2013	Positive	18	2013	1	#VALUE!	NA	#VALUE!	NA	#VALUE!	NA	NA	#VALUE!	VIH	NA	2013
110460471749	Negative	2012	Men	43	No	NA	307	1446	0,21230982019	25	0	Homosexual/Bisexual	[35,47)	0	Men	0	Men	1	<500	2	[200;350[	2	[200;500[	1	>1000	1	<1	0	<=50	2012	Negative	5	2012	0	#VALUE!	NA	#VALUE!	NA	#VALUE!	NA	NA	#VALUE!	VIH	NA	2012
110463848293	Positive	2010	Men	45	No	NA	738	423	1,7446808511	20	2	Other/Unknown	[35,47)	0	Men	0	Men	0	>=500	0	>=500	0	>=500	0	<=1000	0	>=1	0	<=50	2010	Positive	1	2010	1	#VALUE!	NA	2017	1	#VALUE!	NA	1	2017	VIH	1	2010
110486904323	Negative	2011	Men	41	No	NA	1728	1075	1,6074418605	20	0	Homosexual/Bisexual	[35,47)	0	Men	0	Men	0	>=500	0	>=500	0	>=500	1	>1000	0	>=1	0	<=50	2011	Negative	0	2011	0	2014	1	#VALUE!	NA	#VALUE!	NA	NA	#VALUE!	VIH	NA	2014
110499745667	Negative	2010	Women	43	No	NA	625	578	1,0813148789	20	1	Heterosexual	[35,47)	1	Women	1	Women	0	>=500	0	>=500	0	>=500	0	<=1000	0	>=1	0	<=50	2010	Negative	9	2010	0	#VALUE!	NA	#VALUE!	NA	#VALUE!	NA	NA	#VALUE!	VIH	NA	2010
110499874294	Negative	2012	Women	53	No	NA	633	749	0,84512683578	21	1	Heterosexual	[47,88]	1	Women	1	Women	0	>=500	0	>=500	0	>=500	0	<=1000	1	<1	0	<=50	2012	Negative	5	2012	0	#VALUE!	NA	#VALUE!	NA	#VALUE!	NA	NA	#VALUE!	VIH	NA	2012
110504635036	Negative	2010	Men	65	Yes	2010	167	910	0,18351648352	1848	1	Heterosexual	[47,88]	0	Men	0	Men	1	<500	1	< 200	1	< 200	0	<=1000	1	<1	1	>50	2010	Negative	0	2010	0	#VALUE!	NA	#VALUE!	NA	#VALUE!	NA	NA	#VALUE!	VIH	NA	2010
110508480251	Negative	2010	Men	29	No	NA	1301	1486	0,87550471063	100	0	Homosexual/Bisexual	[15,35)	0	Men	0	Men	0	>=500	0	>=500	0	>=500	1	>1000	1	<1	1	>50	2010	Negative	11	2010	0	#VALUE!	NA	#VALUE!	NA	#VALUE!	NA	NA	#VALUE!	VIH	NA	2010
110523174465	Negative	2012	Women	47	Yes	2012	346	456	0,75877192982	20	2	Other/Unknown	[47,88]	1	Women	1	Women	1	<500	2	[200;350[	2	[200;500[	0	<=1000	1	<1	0	<=50	2012	Negative	24	2012	0	#VALUE!	NA	#VALUE!	NA	#VALUE!	NA	NA	#VALUE!	VIH	NA	2012
110532634914	Negative	2012	Men	51	No	NA	637	892	0,71412556054	20	0	Homosexual/Bisexual	[47,88]	0	Men	0	Men	0	>=500	0	>=500	0	>=500	0	<=1000	1	<1	0	<=50	2012	Negative	0	2012	0	#VALUE!	NA	#VALUE!	NA	#VALUE!	NA	NA	#VALUE!	VIH	NA	2012
110532680690	Negative	2012	Men	63	Yes	2012	104	770	0,13506493506	20	0	Homosexual/Bisexual	[47,88]	0	Men	0	Men	1	<500	1	< 200	1	< 200	0	<=1000	1	<1	0	<=50	2012	Negative	5	2012	0	#VALUE!	NA	#VALUE!	NA	#VALUE!	NA	NA	#VALUE!	VIH	NA	2012
110544484973	Negative	2011	Men	41	No	NA	744	551	1,3502722323	304	0	Homosexual/Bisexual	[35,47)	0	Men	0	Men	0	>=500	0	>=500	0	>=500	0	<=1000	0	>=1	1	>50	2011	Negative	0	2011	0	2017	1	#VALUE!	NA	#VALUE!	NA	NA	#VALUE!	VIH	NA	2017
110545910120	Negative	2012	Men	34	No	NA	665	1140	0,58333333333	917	1	Heterosexual	[15,35)	0	Men	0	Men	0	>=500	0	>=500	0	>=500	1	>1000	1	<1	1	>50	2012	Negative	26	2012	0	#VALUE!	NA	#VALUE!	NA	#VALUE!	NA	NA	#VALUE!	VIH	NA	2012
110549216688	Positive	2010	Men	42	No	NA	721	792	0,91035353535	20	0	Homosexual/Bisexual	[35,47)	0	Men	0	Men	0	>=500	0	>=500	0	>=500	0	<=1000	1	<1	0	<=50	2010	Positive	14	2010	1	#VALUE!	NA	2012	1	#VALUE!	NA	1	2012	VIH	2	2010
110552303493	Negative	2012	Men	52	No	NA	956	532	1,7969924812	20	0	Homosexual/Bisexual	[47,88]	0	Men	0	Men	0	>=500	0	>=500	0	>=500	0	<=1000	0	>=1	0	<=50	2012	Negative	3	2012	0	2013	1	2014	1	2014	1	1	2014	VIH	4	2013
110560878992	Negative	2012	Men	50	No	NA	662	328	2,0182926829	20	1	Heterosexual	[47,88]	0	Men	0	Men	0	>=500	0	>=500	0	>=500	0	<=1000	0	>=1	0	<=50	2012	Negative	5	2012	0	#VALUE!	NA	#VALUE!	NA	#VALUE!	NA	NA	#VALUE!	VIH	NA	2012
110569179714	Negative	2011	Men	48	Yes	2011	173	1266	0,13665086888	14200	0	Homosexual/Bisexual	[47,88]	0	Men	0	Men	1	<500	1	< 200	1	< 200	1	>1000	1	<1	1	>50	2011	Negative	11	2011	0	2013	1	#VALUE!	NA	#VALUE!	NA	NA	#VALUE!	VIH	NA	2013
110578426540	Negative	2012	Men	31	No	NA	653	417	1,5659472422	20	1	Heterosexual	[15,35)	0	Men	0	Men	0	>=500	0	>=500	0	>=500	0	<=1000	0	>=1	0	<=50	2012	Negative	0	2012	0	#VALUE!	NA	#VALUE!	NA	#VALUE!	NA	NA	#VALUE!	VIH	NA	2012
110578666329	Negative	2012	Men	47	Yes	2012	157	416	0,37740384615	131	1	Heterosexual	[47,88]	0	Men	0	Men	1	<500	1	< 200	1	< 200	0	<=1000	1	<1	1	>50	2012	Negative	2	2012	0	#VALUE!	NA	#VALUE!	NA	#VALUE!	NA	NA	#VALUE!	VIH	NA	2012
110606395960	Negative	2010	Men	43	No	NA	407	996	0,40863453815	20	0	Homosexual/Bisexual	[35,47)	0	Men	0	Men	1	<500	3	[350;500[	2	[200;500[	0	<=1000	1	<1	0	<=50	2010	Negative	17	2010	0	#VALUE!	NA	#VALUE!	NA	#VALUE!	NA	NA	#VALUE!	VIH	NA	2010
110614879846	Negative	2012	Women	33	Yes	2017	552	759	0,72727272727	20	1	Heterosexual	[15,35)	1	Women	1	Women	0	>=500	0	>=500	0	>=500	0	<=1000	1	<1	0	<=50	2012	Negative	3	2012	0	#VALUE!	NA	#VALUE!	NA	#VALUE!	NA	NA	#VALUE!	VIH	NA	2012
110617733180	Negative	2009	Women	57	No	NA	1213	538	2,2546468401	20	1	Heterosexual	[47,88]	1	Women	1	Women	0	>=500	0	>=500	0	>=500	0	<=1000	0	>=1	0	<=50	2009	Negative	0	2009	0	#VALUE!	NA	#VALUE!	NA	#VALUE!	NA	NA	#VALUE!	VIH	NA	2009
110623302638	Negative	2012	Men	55	No	NA	776	1205	0,64398340249	27	0	Homosexual/Bisexual	[47,88]	0	Men	0	Men	0	>=500	0	>=500	0	>=500	1	>1000	1	<1	0	<=50	2012	Negative	0	2012	0	#VALUE!	NA	#VALUE!	NA	#VALUE!	NA	NA	#VALUE!	VIH	NA	2012
110625570178	Negative	2010	Women	37	Yes	2012	786	820	0,95853658537	20	1	Heterosexual	[35,47)	1	Women	1	Women	0	>=500	0	>=500	0	>=500	0	<=1000	1	<1	0	<=50	2010	Negative	3	2010	0	#VALUE!	NA	#VALUE!	NA	#VALUE!	NA	NA	#VALUE!	VIH	NA	2010
110633465052	Negative	2012	Men	47	No	NA	1920	1550	1,2387096774	20	0	Homosexual/Bisexual	[47,88]	0	Men	0	Men	0	>=500	0	>=500	0	>=500	1	>1000	0	>=1	0	<=50	2012	Negative	5	2012	0	#VALUE!	NA	#VALUE!	NA	#VALUE!	NA	NA	#VALUE!	VIH	NA	2012
110647880196	Negative	2010	Women	36	No	NA	340	379	0,89709762533	20	1	Heterosexual	[35,47)	1	Women	1	Women	1	<500	2	[200;350[	2	[200;500[	0	<=1000	1	<1	0	<=50	2010	Negative	10	2010	0	#VALUE!	NA	#VALUE!	NA	#VALUE!	NA	NA	#VALUE!	VIH	NA	2010
110653270960	Negative	2011	Men	38	No	NA	848	789	1,0747782003	20	2	Other/Unknown	[35,47)	0	Men	0	Men	0	>=500	0	>=500	0	>=500	0	<=1000	0	>=1	0	<=50	2011	Negative	0	2011	0	#VALUE!	NA	#VALUE!	NA	#VALUE!	NA	NA	#VALUE!	VIH	NA	2011
110655782044	Negative	2010	Men	35	No	NA	714	554	1,2888086643	20	1	Heterosexual	[35,47)	0	Men	0	Men	0	>=500	0	>=500	0	>=500	0	<=1000	0	>=1	0	<=50	2010	Negative	0	2010	0	#VALUE!	NA	#VALUE!	NA	#VALUE!	NA	NA	#VALUE!	VIH	NA	2010
110659359157	Negative	2010	Men	28	No	NA	490	652	0,75153374233	52917	0	Homosexual/Bisexual	[15,35)	0	Men	0	Men	1	<500	3	[350;500[	2	[200;500[	0	<=1000	1	<1	1	>50	2010	Negative	0	2010	0	#VALUE!	NA	#VALUE!	NA	#VALUE!	NA	NA	#VALUE!	VIH	NA	2010
110661083400	Negative	2012	Men	60	No	NA	354	850	0,41647058824	20	2	Other/Unknown	[47,88]	0	Men	0	Men	1	<500	3	[350;500[	2	[200;500[	0	<=1000	1	<1	0	<=50	2012	Negative	0	2012	0	#VALUE!	NA	#VALUE!	NA	#VALUE!	NA	NA	#VALUE!	VIH	NA	2012
110673214197	Negative	2012	Men	26	No	NA	500	305	1,6393442623	20	1	Heterosexual	[15,35)	0	Men	0	Men	0	>=500	0	>=500	0	>=500	0	<=1000	0	>=1	0	<=50	2013	Negative	28	2013	0	#VALUE!	NA	#VALUE!	NA	#VALUE!	NA	NA	#VALUE!	VIH	NA	2013
110681270778	Negative	2012	Men	49	Yes	2012	109	1220	0,089344262295	20	1	Heterosexual	[47,88]	0	Men	0	Men	1	<500	1	< 200	1	< 200	1	>1000	1	<1	0	<=50	2012	Negative	4	2012	0	#VALUE!	NA	#VALUE!	NA	#VALUE!	NA	NA	#VALUE!	VIH	NA	2012
110693020046	Negative	2011	Women	46	No	NA	1442	1063	1,3565380997	20	1	Heterosexual	[35,47)	1	Women	1	Women	0	>=500	0	>=500	0	>=500	1	>1000	0	>=1	0	<=50	2011	Negative	14	2011	0	#VALUE!	NA	#VALUE!	NA	#VALUE!	NA	NA	#VALUE!	VIH	NA	2011
110713344812	Negative	2011	Women	32	No	NA	855	634	1,3485804416	20	1	Heterosexual	[15,35)	1	Women	1	Women	0	>=500	0	>=500	0	>=500	0	<=1000	0	>=1	0	<=50	2011	Negative	4	2011	0	#VALUE!	NA	#VALUE!	NA	#VALUE!	NA	NA	#VALUE!	VIH	NA	2011
110714016437	Negative	2011	Men	42	No	NA	592	665	0,89022556391	20	0	Homosexual/Bisexual	[35,47)	0	Men	0	Men	0	>=500	0	>=500	0	>=500	0	<=1000	1	<1	0	<=50	2011	Negative	28	2011	0	2013	1	#VALUE!	NA	#VALUE!	NA	NA	#VALUE!	VIH	NA	2013
110727276027	Negative	2012	Men	54	No	NA	674	331	2,0362537764	20	0	Homosexual/Bisexual	[47,88]	0	Men	0	Men	0	>=500	0	>=500	0	>=500	0	<=1000	0	>=1	0	<=50	2012	Negative	26	2012	0	2013	1	#VALUE!	NA	#VALUE!	NA	NA	#VALUE!	VIH	NA	2013
110727474391	Negative	2012	Men	30	No	NA	1003	1510	0,6642384106	20	0	Homosexual/Bisexual	[15,35)	0	Men	0	Men	0	>=500	0	>=500	0	>=500	1	>1000	1	<1	0	<=50	2012	Negative	20	2012	0	#VALUE!	NA	#VALUE!	NA	#VALUE!	NA	NA	#VALUE!	VIH	NA	2012
110729793727	Negative	2010	Men	51	No	NA	556	659	0,84370257967	20	1	Heterosexual	[47,88]	0	Men	0	Men	0	>=500	0	>=500	0	>=500	0	<=1000	1	<1	0	<=50	2010	Negative	0	2010	0	#VALUE!	NA	#VALUE!	NA	#VALUE!	NA	NA	#VALUE!	VIH	NA	2010
110737586617	Positive	2012	Men	39	No	NA	364	487	0,74743326489	20	2	Other/Unknown	[35,47)	0	Men	0	Men	1	<500	3	[350;500[	2	[200;500[	0	<=1000	1	<1	0	<=50	2012	Positive	9	2012	1	#VALUE!	NA	#VALUE!	NA	#VALUE!	NA	NA	#VALUE!	VIH	NA	2012
110752311349	Negative	2012	Men	30	No	NA	477	622	0,76688102894	85	0	Homosexual/Bisexual	[15,35)	0	Men	0	Men	1	<500	3	[350;500[	2	[200;500[	0	<=1000	1	<1	1	>50	2012	Negative	20	2012	0	#VALUE!	NA	#VALUE!	NA	#VALUE!	NA	NA	#VALUE!	VIH	NA	2012
110757488727	Negative	2012	Men	29	Yes	2012	434	1148	0,37804878049	20	0	Homosexual/Bisexual	[15,35)	0	Men	0	Men	1	<500	3	[350;500[	2	[200;500[	1	>1000	1	<1	0	<=50	2012	Negative	0	2012	0	2015	1	#VALUE!	NA	#VALUE!	NA	NA	#VALUE!	VIH	NA	2015
110762340724	Negative	2010	Men	72	Yes	2010	584	950	0,61473684211	20	1	Heterosexual	[47,88]	0	Men	0	Men	0	>=500	0	>=500	0	>=500	0	<=1000	1	<1	0	<=50	2010	Negative	0	2010	0	#VALUE!	NA	#VALUE!	NA	#VALUE!	NA	NA	#VALUE!	VIH	NA	2010
110762410462	Negative	2012	Women	41	No	NA	779	614	1,2687296417	20	1	Heterosexual	[35,47)	1	Women	1	Women	0	>=500	0	>=500	0	>=500	0	<=1000	0	>=1	0	<=50	2012	Negative	27	2012	0	#VALUE!	NA	#VALUE!	NA	#VALUE!	NA	NA	#VALUE!	VIH	NA	2012
110774227321	Negative	2010	Men	39	No	NA	572	601	0,95174708819	20	0	Homosexual/Bisexual	[35,47)	0	Men	0	Men	0	>=500	0	>=500	0	>=500	0	<=1000	1	<1	0	<=50	2010	Negative	1	2010	0	#VALUE!	NA	#VALUE!	NA	#VALUE!	NA	NA	#VALUE!	VIH	NA	2010
110777614772	Negative	2012	Men	70	Yes	2012	403	451	0,89356984479	20	1	Heterosexual	[47,88]	0	Men	0	Men	1	<500	3	[350;500[	2	[200;500[	0	<=1000	1	<1	0	<=50	2012	Negative	9	2012	0	#VALUE!	NA	#VALUE!	NA	#VALUE!	NA	NA	#VALUE!	VIH	NA	2012
110779673159	Positive	2012	Men	49	No	NA	328	518	0,6332046332	20	0	Homosexual/Bisexual	[47,88]	0	Men	0	Men	1	<500	2	[200;350[	2	[200;500[	0	<=1000	1	<1	0	<=50	2012	Positive	1	2012	1	#VALUE!	NA	#VALUE!	NA	#VALUE!	NA	NA	#VALUE!	VIH	NA	2012
110797969997	Negative	2010	Men	51	Yes	2010	384	909	0,42244224422	20	1	Heterosexual	[47,88]	0	Men	0	Men	1	<500	3	[350;500[	2	[200;500[	0	<=1000	1	<1	0	<=50	2010	Negative	8	2010	0	#VALUE!	NA	#VALUE!	NA	#VALUE!	NA	NA	#VALUE!	VIH	NA	2010
110803066432	Negative	2012	Women	42	No	NA	457	497	0,91951710262	20	1	Heterosexual	[35,47)	1	Women	1	Women	1	<500	3	[350;500[	2	[200;500[	0	<=1000	1	<1	0	<=50	2012	Negative	3	2012	0	#VALUE!	NA	#VALUE!	NA	#VALUE!	NA	NA	#VALUE!	VIH	NA	2012
110807853341	Negative	2012	Women	75	Yes	2013	606	870	0,69655172414	24	1	Heterosexual	[47,88]	1	Women	1	Women	0	>=500	0	>=500	0	>=500	0	<=1000	1	<1	0	<=50	2012	Negative	15	2012	0	#VALUE!	NA	#VALUE!	NA	#VALUE!	NA	NA	#VALUE!	VIH	NA	2012
110834484279	Negative	2012	Men	39	No	NA	807	631	1,2789223455	20	0	Homosexual/Bisexual	[35,47)	0	Men	0	Men	0	>=500	0	>=500	0	>=500	0	<=1000	0	>=1	0	<=50	2012	Negative	0	2012	0	2016	1	#VALUE!	NA	#VALUE!	NA	NA	#VALUE!	VIH	NA	2016
110834819972	Positive	2012	Men	32	No	NA	1201	714	1,6820728291	20	0	Homosexual/Bisexual	[15,35)	0	Men	0	Men	0	>=500	0	>=500	0	>=500	0	<=1000	0	>=1	0	<=50	2012	Positive	0	2012	1	#VALUE!	NA	#VALUE!	NA	#VALUE!	NA	NA	#VALUE!	VIH	NA	2012
110841732204	Positive	2010	Men	57	No	NA	271	683	0,39677891654	50	1	Heterosexual	[47,88]	0	Men	0	Men	1	<500	2	[200;350[	2	[200;500[	0	<=1000	1	<1	0	<=50	2010	Positive	0	2010	1	#VALUE!	NA	#VALUE!	NA	#VALUE!	NA	NA	#VALUE!	VIH	NA	2010
110852352380	Negative	2012	Men	39	No	NA	224	825	0,27151515152	99	1	Heterosexual	[35,47)	0	Men	0	Men	1	<500	2	[200;350[	2	[200;500[	0	<=1000	1	<1	1	>50	2012	Negative	8	2012	0	#VALUE!	NA	#VALUE!	NA	#VALUE!	NA	NA	#VALUE!	VIH	NA	2012
110859127223	Negative	2012	Men	52	Yes	2012	356	879	0,40500568828	20	1	Heterosexual	[47,88]	0	Men	0	Men	1	<500	3	[350;500[	2	[200;500[	0	<=1000	1	<1	0	<=50	2012	Negative	7	2012	0	#VALUE!	NA	#VALUE!	NA	#VALUE!	NA	NA	#VALUE!	VIH	NA	2012
110865139186	Negative	2012	Men	33	No	NA	752	575	1,307826087	20	0	Homosexual/Bisexual	[15,35)	0	Men	0	Men	0	>=500	0	>=500	0	>=500	0	<=1000	0	>=1	0	<=50	2012	Negative	3	2012	0	2016	1	2017	1	2019	1	1	2017	VIH	2	2016
110946224391	Negative	2012	Men	60	No	NA	507	670	0,75671641791	20	0	Homosexual/Bisexual	[47,88]	0	Men	0	Men	0	>=500	0	>=500	0	>=500	0	<=1000	1	<1	0	<=50	2012	Negative	0	2012	0	2017	1	#VALUE!	NA	#VALUE!	NA	NA	#VALUE!	VIH	NA	2017
110955802559	Negative	2012	Men	49	No	NA	558	865	0,6450867052	20	0	Homosexual/Bisexual	[47,88]	0	Men	0	Men	0	>=500	0	>=500	0	>=500	0	<=1000	1	<1	0	<=50	2012	Negative	0	2012	0	2015	1	#VALUE!	NA	#VALUE!	NA	NA	#VALUE!	VIH	NA	2015
110956249415	Negative	2012	Men	66	No	NA	225	745	0,30201342282	29	1	Heterosexual	[47,88]	0	Men	0	Men	1	<500	2	[200;350[	2	[200;500[	0	<=1000	1	<1	0	<=50	2012	Negative	8	2012	0	#VALUE!	NA	#VALUE!	NA	#VALUE!	NA	NA	#VALUE!	VIH	NA	2012
110956737697	Negative	2011	Men	66	Yes	2011	187	246	0,76016260163	20	0	Homosexual/Bisexual	[47,88]	0	Men	0	Men	1	<500	1	< 200	1	< 200	0	<=1000	1	<1	0	<=50	2011	Negative	20	2011	0	#VALUE!	NA	#VALUE!	NA	#VALUE!	NA	NA	#VALUE!	VIH	NA	2011
110963298976	Negative	2012	Men	51	No	NA	710	1584	0,44823232323	40	1	Heterosexual	[47,88]	0	Men	0	Men	0	>=500	0	>=500	0	>=500	1	>1000	1	<1	0	<=50	2012	Negative	6	2012	0	#VALUE!	NA	#VALUE!	NA	#VALUE!	NA	NA	#VALUE!	VIH	NA	2012
110965496242	Negative	2011	Women	25	Yes	2011	416	994	0,4185110664	4637	1	Heterosexual	[15,35)	1	Women	1	Women	1	<500	3	[350;500[	2	[200;500[	0	<=1000	1	<1	1	>50	2011	Negative	0	2011	0	#VALUE!	NA	#VALUE!	NA	#VALUE!	NA	NA	#VALUE!	VIH	NA	2011
110980785548	Negative	2012	Men	26	Yes	2012	462	1229	0,37591537836	1150	0	Homosexual/Bisexual	[15,35)	0	Men	0	Men	1	<500	3	[350;500[	2	[200;500[	1	>1000	1	<1	1	>50	2012	Negative	2	2012	0	#VALUE!	NA	#VALUE!	NA	#VALUE!	NA	NA	#VALUE!	VIH	NA	2012
110986751735	Negative	2012	Women	34	No	NA	596	594	1,0033670034	307	1	Heterosexual	[15,35)	1	Women	1	Women	0	>=500	0	>=500	0	>=500	0	<=1000	0	>=1	1	>50	2012	Negative	16	2012	0	#VALUE!	NA	#VALUE!	NA	#VALUE!	NA	NA	#VALUE!	VIH	NA	2012
110992672145	Negative	2010	Men	48	Yes	2010	837	726	1,152892562	129	1	Heterosexual	[47,88]	0	Men	0	Men	0	>=500	0	>=500	0	>=500	0	<=1000	0	>=1	1	>50	2010	Negative	8	2010	0	#VALUE!	NA	#VALUE!	NA	#VALUE!	NA	NA	#VALUE!	VIH	NA	2010
110997310817	Negative	2011	Men	38	No	NA	596	933	0,63879957128	20	1	Heterosexual	[35,47)	0	Men	0	Men	0	>=500	0	>=500	0	>=500	0	<=1000	1	<1	0	<=50	2011	Negative	0	2011	0	#VALUE!	NA	#VALUE!	NA	#VALUE!	NA	NA	#VALUE!	VIH	NA	2011
110999904811	Positive	2012	Men	39	No	NA	443	1933	0,22917744439	125	2	Other/Unknown	[35,47)	0	Men	0	Men	1	<500	3	[350;500[	2	[200;500[	1	>1000	1	<1	1	>50	2012	Positive	0	2012	1	#VALUE!	NA	#VALUE!	NA	#VALUE!	NA	NA	#VALUE!	VIH	NA	2012
110999981107	Negative	2013	Women	32	No	NA	178	1015	0,17536945813	10422	1	Heterosexual	[15,35)	1	Women	1	Women	1	<500	1	< 200	1	< 200	1	>1000	1	<1	1	>50	2013	Negative	6	2013	0	#VALUE!	NA	#VALUE!	NA	#VALUE!	NA	NA	#VALUE!	VIH	NA	2013
110999981131	Negative	2012	Men	29	No	NA	805	531	1,516007533	20	0	Homosexual/Bisexual	[15,35)	0	Men	0	Men	0	>=500	0	>=500	0	>=500	0	<=1000	0	>=1	0	<=50	2012	Negative	23	2012	0	2017	1	#VALUE!	NA	#VALUE!	NA	NA	#VALUE!	VIH	NA	2017
110999981135	Positive	2017	Men	35	No	NA	447	704	0,63494318182	20	0	Homosexual/Bisexual	[35,47)	0	Men	0	Men	1	<500	3	[350;500[	2	[200;500[	0	<=1000	1	<1	0	<=50	2017	Positive	0	2017	1	#VALUE!	NA	#VALUE!	NA	#VALUE!	NA	NA	#VALUE!	VIH	NA	2017
110999981144	Negative	2013	Men	52	Yes	2013	243	1056	0,23011363636	20	0	Homosexual/Bisexual	[47,88]	0	Men	0	Men	1	<500	2	[200;350[	2	[200;500[	1	>1000	1	<1	0	<=50	2013	Negative	0	2013	0	#VALUE!	NA	#VALUE!	NA	#VALUE!	NA	NA	#VALUE!	VIH	NA	2013
110999981161	Negative	2013	Men	36	No	NA	784	517	1,5164410058	20	0	Homosexual/Bisexual	[35,47)	0	Men	0	Men	0	>=500	0	>=500	0	>=500	0	<=1000	0	>=1	0	<=50	2013	Negative	0	2013	0	#VALUE!	NA	#VALUE!	NA	#VALUE!	NA	NA	#VALUE!	VIH	NA	2013
110999981171	Negative	2013	Women	34	No	NA	597	947	0,63041182682	20	1	Heterosexual	[15,35)	1	Women	1	Women	0	>=500	0	>=500	0	>=500	0	<=1000	1	<1	0	<=50	2013	Negative	0	2013	0	#VALUE!	NA	#VALUE!	NA	#VALUE!	NA	NA	#VALUE!	VIH	NA	2013
110999981173	Negative	2013	Men	37	No	NA	1177	1208	0,97433774834	20	0	Homosexual/Bisexual	[35,47)	0	Men	0	Men	0	>=500	0	>=500	0	>=500	1	>1000	1	<1	0	<=50	2013	Negative	16	2013	0	#VALUE!	NA	#VALUE!	NA	#VALUE!	NA	NA	#VALUE!	VIH	NA	2013
110999981184	Negative	2013	Men	64	Yes	2013	668	518	1,2895752896	20	1	Heterosexual	[47,88]	0	Men	0	Men	0	>=500	0	>=500	0	>=500	0	<=1000	0	>=1	0	<=50	2013	Negative	5	2013	0	#VALUE!	NA	#VALUE!	NA	#VALUE!	NA	NA	#VALUE!	VIH	NA	2013
110999981185	Negative	2013	Men	47	No	NA	90	647	0,13910355487	21	1	Heterosexual	[47,88]	0	Men	0	Men	1	<500	1	< 200	1	< 200	0	<=1000	1	<1	0	<=50	2013	Negative	22	2013	0	#VALUE!	NA	#VALUE!	NA	#VALUE!	NA	NA	#VALUE!	VIH	NA	2013
110999981205	Negative	2013	Women	32	No	NA	886	592	1,4966216216	20	1	Heterosexual	[15,35)	1	Women	1	Women	0	>=500	0	>=500	0	>=500	0	<=1000	0	>=1	0	<=50	2013	Negative	0	2013	0	#VALUE!	NA	#VALUE!	NA	#VALUE!	NA	NA	#VALUE!	VIH	NA	2013
110999981216	Negative	2013	Women	32	No	NA	533	418	1,2751196172	20	1	Heterosexual	[15,35)	1	Women	1	Women	0	>=500	0	>=500	0	>=500	0	<=1000	0	>=1	0	<=50	2013	Negative	0	2013	0	#VALUE!	NA	#VALUE!	NA	#VALUE!	NA	NA	#VALUE!	VIH	NA	2013
110999981217	Negative	2013	Men	47	No	NA	678	2535	0,2674556213	20	0	Homosexual/Bisexual	[47,88]	0	Men	0	Men	0	>=500	0	>=500	0	>=500	1	>1000	1	<1	0	<=50	2013	Negative	17	2013	0	#VALUE!	NA	#VALUE!	NA	#VALUE!	NA	NA	#VALUE!	VIH	NA	2013
110999981228	Negative	2013	Women	38	No	NA	423	520	0,81346153846	40	1	Heterosexual	[35,47)	1	Women	1	Women	1	<500	3	[350;500[	2	[200;500[	0	<=1000	1	<1	0	<=50	2013	Negative	0	2013	0	#VALUE!	NA	#VALUE!	NA	#VALUE!	NA	NA	#VALUE!	VIH	NA	2013
110999981239	Negative	2013	Men	46	No	NA	200	3384	0,059101654846	169866	1	Heterosexual	[35,47)	0	Men	0	Men	1	<500	2	[200;350[	2	[200;500[	1	>1000	1	<1	1	>50	2013	Negative	1	2013	0	#VALUE!	NA	#VALUE!	NA	#VALUE!	NA	NA	#VALUE!	VIH	NA	2013
110999981249	Negative	2013	Women	39	Yes	2013	77	447	0,17225950783	1073	1	Heterosexual	[35,47)	1	Women	1	Women	1	<500	1	< 200	1	< 200	0	<=1000	1	<1	1	>50	2013	Negative	0	2013	0	#VALUE!	NA	#VALUE!	NA	#VALUE!	NA	NA	#VALUE!	VIH	NA	2013
110999981259	Negative	2013	Men	46	No	NA	906	730	1,2410958904	20	1	Heterosexual	[35,47)	0	Men	0	Men	0	>=500	0	>=500	0	>=500	0	<=1000	0	>=1	0	<=50	2013	Negative	1	2013	0	#VALUE!	NA	#VALUE!	NA	#VALUE!	NA	NA	#VALUE!	VIH	NA	2013
110999981263	Negative	2013	Men	46	No	NA	413	359	1,1504178273	20	0	Homosexual/Bisexual	[35,47)	0	Men	0	Men	1	<500	3	[350;500[	2	[200;500[	0	<=1000	0	>=1	0	<=50	2013	Negative	9	2013	0	#VALUE!	NA	#VALUE!	NA	#VALUE!	NA	NA	#VALUE!	VIH	NA	2013
110999981265	Negative	2013	Men	53	No	NA	1152	NA	NA	50	0	Homosexual/Bisexual	[47,88]	0	Men	0	Men	0	>=500	0	>=500	0	>=500	NA	NA	NA	NA	0	<=50	2013	Negative	13	2013	0	#VALUE!	NA	#VALUE!	NA	#VALUE!	NA	NA	#VALUE!	VIH	NA	2013
110999981278	Negative	2013	Men	39	No	NA	682	605	1,1272727273	20	0	Homosexual/Bisexual	[35,47)	0	Men	0	Men	0	>=500	0	>=500	0	>=500	0	<=1000	0	>=1	0	<=50	2013	Negative	16	2013	0	#VALUE!	NA	#VALUE!	NA	#VALUE!	NA	NA	#VALUE!	VIH	NA	2013
110999981296	Positive	2014	Men	36	No	NA	1178	811	1,4525277435	20	0	Homosexual/Bisexual	[35,47)	0	Men	0	Men	0	>=500	0	>=500	0	>=500	0	<=1000	0	>=1	0	<=50	2014	Positive	0	2014	1	#VALUE!	NA	#VALUE!	NA	#VALUE!	NA	NA	#VALUE!	VIH	NA	2014
110999981414	Negative	2013	Men	57	No	NA	423	288	1,46875	20	2	Other/Unknown	[47,88]	0	Men	0	Men	1	<500	3	[350;500[	2	[200;500[	0	<=1000	0	>=1	0	<=50	2013	Negative	0	2013	0	#VALUE!	NA	#VALUE!	NA	#VALUE!	NA	NA	#VALUE!	VIH	NA	2013
110999981418	Negative	2013	Men	55	No	NA	512	424	1,2075471698	20	1	Heterosexual	[47,88]	0	Men	0	Men	0	>=500	0	>=500	0	>=500	0	<=1000	0	>=1	0	<=50	2013	Negative	5	2013	0	#VALUE!	NA	#VALUE!	NA	#VALUE!	NA	NA	#VALUE!	VIH	NA	2013
110999981419	Negative	2013	Men	33	No	NA	519	550	0,94363636364	20	2	Other/Unknown	[15,35)	0	Men	0	Men	0	>=500	0	>=500	0	>=500	0	<=1000	1	<1	0	<=50	2013	Negative	0	2013	0	#VALUE!	NA	#VALUE!	NA	#VALUE!	NA	NA	#VALUE!	VIH	NA	2013
110999981425	Negative	2013	Men	21	No	NA	553	947	0,58394931362	491	0	Homosexual/Bisexual	[15,35)	0	Men	0	Men	0	>=500	0	>=500	0	>=500	0	<=1000	1	<1	1	>50	2013	Negative	10	2013	0	#VALUE!	NA	#VALUE!	NA	#VALUE!	NA	NA	#VALUE!	VIH	NA	2013
110999981430	Negative	2013	Men	40	No	NA	404	435	0,92873563218	20	0	Homosexual/Bisexual	[35,47)	0	Men	0	Men	1	<500	3	[350;500[	2	[200;500[	0	<=1000	1	<1	0	<=50	2013	Negative	20	2013	0	#VALUE!	NA	#VALUE!	NA	#VALUE!	NA	NA	#VALUE!	VIH	NA	2013
110999981431	Negative	2013	Men	47	No	NA	355	1138	0,31195079086	20	1	Heterosexual	[47,88]	0	Men	0	Men	1	<500	3	[350;500[	2	[200;500[	1	>1000	1	<1	0	<=50	2013	Negative	10	2013	0	#VALUE!	NA	#VALUE!	NA	#VALUE!	NA	NA	#VALUE!	VIH	NA	2013
110999981436	Negative	2013	Women	60	No	NA	598	263	2,2737642586	20	1	Heterosexual	[47,88]	1	Women	1	Women	0	>=500	0	>=500	0	>=500	0	<=1000	0	>=1	0	<=50	2013	Negative	9	2013	0	#VALUE!	NA	#VALUE!	NA	#VALUE!	NA	NA	#VALUE!	VIH	NA	2013
110999981443	Negative	2013	Women	35	No	NA	535	675	0,79259259259	53	1	Heterosexual	[35,47)	1	Women	1	Women	0	>=500	0	>=500	0	>=500	0	<=1000	1	<1	1	>50	2013	Negative	0	2013	0	#VALUE!	NA	#VALUE!	NA	#VALUE!	NA	NA	#VALUE!	VIH	NA	2013
110999981446	Negative	2013	Men	48	No	NA	857	978	0,87627811861	92	0	Homosexual/Bisexual	[47,88]	0	Men	0	Men	0	>=500	0	>=500	0	>=500	0	<=1000	1	<1	1	>50	2013	Negative	15	2013	0	2017	1	#VALUE!	NA	#VALUE!	NA	NA	#VALUE!	VIH	NA	2017
110999981451	Positive	2013	Men	54	No	NA	697	962	0,72453222453	20	1	Heterosexual	[47,88]	0	Men	0	Men	0	>=500	0	>=500	0	>=500	0	<=1000	1	<1	0	<=50	2013	Positive	7	2013	1	#VALUE!	NA	#VALUE!	NA	#VALUE!	NA	NA	#VALUE!	VIH	NA	2013
110999981460	Negative	2013	Women	59	No	NA	120	285	0,42105263158	20	1	Heterosexual	[47,88]	1	Women	1	Women	1	<500	1	< 200	1	< 200	0	<=1000	1	<1	0	<=50	2013	Negative	0	2013	0	#VALUE!	NA	#VALUE!	NA	#VALUE!	NA	NA	#VALUE!	VIH	NA	2013
110999981467	Negative	2013	Men	61	No	NA	1099	NA	NA	20	1	Heterosexual	[47,88]	0	Men	0	Men	0	>=500	0	>=500	0	>=500	NA	NA	NA	NA	0	<=50	2013	Negative	0	2013	0	#VALUE!	NA	#VALUE!	NA	#VALUE!	NA	NA	#VALUE!	VIH	NA	2013
110999981471	Negative	2012	Men	35	No	NA	711	360	1,975	20	0	Homosexual/Bisexual	[35,47)	0	Men	0	Men	0	>=500	0	>=500	0	>=500	0	<=1000	0	>=1	0	<=50	2012	Negative	0	2012	0	2016	1	#VALUE!	NA	#VALUE!	NA	NA	#VALUE!	VIH	NA	2016
110999981496	Negative	2013	Women	50	No	NA	1047	304	3,4440789474	40	1	Heterosexual	[47,88]	1	Women	1	Women	0	>=500	0	>=500	0	>=500	0	<=1000	0	>=1	0	<=50	2013	Negative	29	2013	0	#VALUE!	NA	#VALUE!	NA	#VALUE!	NA	NA	#VALUE!	VIH	NA	2013
110999981499	Negative	2013	Women	48	No	NA	822	451	1,822616408	20	1	Heterosexual	[47,88]	1	Women	1	Women	0	>=500	0	>=500	0	>=500	0	<=1000	0	>=1	0	<=50	2013	Negative	5	2013	0	#VALUE!	NA	#VALUE!	NA	#VALUE!	NA	NA	#VALUE!	VIH	NA	2013
110999981517	Negative	2013	Men	43	No	NA	989	1018	0,97151277014	20	1	Heterosexual	[35,47)	0	Men	0	Men	0	>=500	0	>=500	0	>=500	1	>1000	1	<1	0	<=50	2013	Negative	0	2013	0	#VALUE!	NA	#VALUE!	NA	#VALUE!	NA	NA	#VALUE!	VIH	NA	2013
110999981525	Negative	2013	Women	46	No	NA	503	661	0,76096822995	20	1	Heterosexual	[35,47)	1	Women	1	Women	0	>=500	0	>=500	0	>=500	0	<=1000	1	<1	0	<=50	2013	Negative	3	2013	0	#VALUE!	NA	#VALUE!	NA	#VALUE!	NA	NA	#VALUE!	VIH	NA	2013
110999981546	Negative	2013	Women	33	No	NA	739	554	1,3339350181	20	1	Heterosexual	[15,35)	1	Women	1	Women	0	>=500	0	>=500	0	>=500	0	<=1000	0	>=1	0	<=50	2013	Negative	8	2013	0	#VALUE!	NA	#VALUE!	NA	#VALUE!	NA	NA	#VALUE!	VIH	NA	2013
110999981548	Negative	2013	Men	52	No	NA	1092	490	2,2285714286	20	0	Homosexual/Bisexual	[47,88]	0	Men	0	Men	0	>=500	0	>=500	0	>=500	0	<=1000	0	>=1	0	<=50	2013	Negative	11	2013	0	#VALUE!	NA	#VALUE!	NA	#VALUE!	NA	NA	#VALUE!	VIH	NA	2013
110999981550	Positive	2013	Men	74	No	NA	697	752	0,92686170213	20	2	Other/Unknown	[47,88]	0	Men	0	Men	0	>=500	0	>=500	0	>=500	0	<=1000	1	<1	0	<=50	2013	Positive	30	2013	1	#VALUE!	NA	#VALUE!	NA	#VALUE!	NA	NA	#VALUE!	VIH	NA	2013
110999981558	Negative	2013	Men	25	No	NA	1458	1044	1,3965517241	20	0	Homosexual/Bisexual	[15,35)	0	Men	0	Men	0	>=500	0	>=500	0	>=500	1	>1000	0	>=1	0	<=50	2013	Negative	5	2013	0	#VALUE!	NA	#VALUE!	NA	#VALUE!	NA	NA	#VALUE!	VIH	NA	2013
110999981564	Negative	2013	Women	45	Yes	2013	745	762	0,97769028871	20	1	Heterosexual	[35,47)	1	Women	1	Women	0	>=500	0	>=500	0	>=500	0	<=1000	1	<1	0	<=50	2013	Negative	21	2013	0	#VALUE!	NA	#VALUE!	NA	#VALUE!	NA	NA	#VALUE!	VIH	NA	2013
110999981576	Negative	2013	Men	27	Yes	2013	580	961	0,60353798127	20	0	Homosexual/Bisexual	[15,35)	0	Men	0	Men	0	>=500	0	>=500	0	>=500	0	<=1000	1	<1	0	<=50	2013	Negative	21	2013	0	#VALUE!	NA	#VALUE!	NA	#VALUE!	NA	NA	#VALUE!	VIH	NA	2013
110999981579	Negative	2013	Men	41	No	NA	497	652	0,76226993865	20	1	Heterosexual	[35,47)	0	Men	0	Men	1	<500	3	[350;500[	2	[200;500[	0	<=1000	1	<1	0	<=50	2013	Negative	3	2013	0	#VALUE!	NA	#VALUE!	NA	#VALUE!	NA	NA	#VALUE!	VIH	NA	2013
110999981580	Negative	2013	Men	39	No	NA	1181	1061	1,1131008483	20	0	Homosexual/Bisexual	[35,47)	0	Men	0	Men	0	>=500	0	>=500	0	>=500	1	>1000	0	>=1	0	<=50	2013	Negative	5	2013	0	2016	1	#VALUE!	NA	#VALUE!	NA	NA	#VALUE!	VIH	NA	2016
110999981588	Negative	2013	Men	49	No	NA	471	701	0,67189728959	20	0	Homosexual/Bisexual	[47,88]	0	Men	0	Men	1	<500	3	[350;500[	2	[200;500[	0	<=1000	1	<1	0	<=50	2013	Negative	8	2013	0	#VALUE!	NA	#VALUE!	NA	#VALUE!	NA	NA	#VALUE!	VIH	NA	2013
110999981590	Negative	2013	Men	47	Yes	2013	537	1078	0,49814471243	20	0	Homosexual/Bisexual	[47,88]	0	Men	0	Men	0	>=500	0	>=500	0	>=500	1	>1000	1	<1	0	<=50	2013	Negative	0	2013	0	2013	1	2016	1	#VALUE!	NA	1	2016	VIH	1	2013
110999981601	Negative	2013	Men	30	No	NA	798	1438	0,55493741307	41	0	Homosexual/Bisexual	[15,35)	0	Men	0	Men	0	>=500	0	>=500	0	>=500	1	>1000	1	<1	0	<=50	2013	Negative	18	2013	0	#VALUE!	NA	#VALUE!	NA	#VALUE!	NA	NA	#VALUE!	VIH	NA	2013
110999981611	Negative	2013	Men	41	No	NA	1248	NA	NA	50	0	Homosexual/Bisexual	[35,47)	0	Men	0	Men	0	>=500	0	>=500	0	>=500	NA	NA	NA	NA	0	<=50	2013	Negative	1	2013	0	#VALUE!	NA	#VALUE!	NA	#VALUE!	NA	NA	#VALUE!	VIH	NA	2013
110999981619	Negative	2013	Men	40	No	NA	885	483	1,8322981366	20	0	Homosexual/Bisexual	[35,47)	0	Men	0	Men	0	>=500	0	>=500	0	>=500	0	<=1000	0	>=1	0	<=50	2013	Negative	19	2013	0	#VALUE!	NA	#VALUE!	NA	#VALUE!	NA	NA	#VALUE!	VIH	NA	2013
110999981630	Negative	2013	Men	43	Yes	2013	308	595	0,51764705882	20	1	Heterosexual	[35,47)	0	Men	0	Men	1	<500	2	[200;350[	2	[200;500[	0	<=1000	1	<1	0	<=50	2013	Negative	1	2013	0	#VALUE!	NA	#VALUE!	NA	#VALUE!	NA	NA	#VALUE!	VIH	NA	2013
110999981656	Negative	2013	Men	44	Yes	2013	617	1288	0,47903726708	20	0	Homosexual/Bisexual	[35,47)	0	Men	0	Men	0	>=500	0	>=500	0	>=500	1	>1000	1	<1	0	<=50	2013	Negative	22	2013	0	#VALUE!	NA	#VALUE!	NA	#VALUE!	NA	NA	#VALUE!	VIH	NA	2013
110999981692	Negative	2013	Men	28	No	NA	371	499	0,74348697395	20	0	Homosexual/Bisexual	[15,35)	0	Men	0	Men	1	<500	3	[350;500[	2	[200;500[	0	<=1000	1	<1	0	<=50	2013	Negative	0	2013	0	#VALUE!	NA	#VALUE!	NA	#VALUE!	NA	NA	#VALUE!	VIH	NA	2013
110999981700	Negative	2012	Men	32	No	NA	599	393	1,524173028	20	2	Other/Unknown	[15,35)	0	Men	0	Men	0	>=500	0	>=500	0	>=500	0	<=1000	0	>=1	0	<=50	2012	Negative	0	2012	0	#VALUE!	NA	#VALUE!	NA	#VALUE!	NA	NA	#VALUE!	VIH	NA	2012
110999981704	Negative	2013	Men	36	No	NA	949	384	2,4713541667	20	1	Heterosexual	[35,47)	0	Men	0	Men	0	>=500	0	>=500	0	>=500	0	<=1000	0	>=1	0	<=50	2013	Negative	9	2013	0	#VALUE!	NA	#VALUE!	NA	#VALUE!	NA	NA	#VALUE!	VIH	NA	2013
110999981715	Negative	2013	Women	66	No	NA	851	1129	0,75376439327	30	1	Heterosexual	[47,88]	1	Women	1	Women	0	>=500	0	>=500	0	>=500	1	>1000	1	<1	0	<=50	2013	Negative	12	2013	0	#VALUE!	NA	#VALUE!	NA	#VALUE!	NA	NA	#VALUE!	VIH	NA	2013
110999981720	Negative	2013	Men	35	Yes	2013	208	506	0,41106719368	20	2	Other/Unknown	[35,47)	0	Men	0	Men	1	<500	2	[200;350[	2	[200;500[	0	<=1000	1	<1	0	<=50	2013	Negative	2	2013	0	#VALUE!	NA	#VALUE!	NA	#VALUE!	NA	NA	#VALUE!	VIH	NA	2013
110999981722	Negative	2013	Men	45	Yes	2013	470	789	0,59569074778	20	0	Homosexual/Bisexual	[35,47)	0	Men	0	Men	1	<500	3	[350;500[	2	[200;500[	0	<=1000	1	<1	0	<=50	2013	Negative	1	2013	0	2019	1	#VALUE!	NA	#VALUE!	NA	NA	#VALUE!	VIH	NA	2019
110999981728	Negative	2013	Women	34	No	NA	647	661	0,97881996974	20	1	Heterosexual	[15,35)	1	Women	1	Women	0	>=500	0	>=500	0	>=500	0	<=1000	1	<1	0	<=50	2013	Negative	9	2013	0	#VALUE!	NA	#VALUE!	NA	#VALUE!	NA	NA	#VALUE!	VIH	NA	2013
110999981734	Negative	2013	Women	29	No	NA	514	647	0,79443585781	20	1	Heterosexual	[15,35)	1	Women	1	Women	0	>=500	0	>=500	0	>=500	0	<=1000	1	<1	0	<=50	2013	Negative	14	2013	0	#VALUE!	NA	#VALUE!	NA	#VALUE!	NA	NA	#VALUE!	VIH	NA	2013
110999981745	Negative	2012	Men	54	No	NA	554	772	0,71761658031	20	0	Homosexual/Bisexual	[47,88]	0	Men	0	Men	0	>=500	0	>=500	0	>=500	0	<=1000	1	<1	0	<=50	2012	Negative	0	2012	0	2016	1	#VALUE!	NA	#VALUE!	NA	NA	#VALUE!	VIH	NA	2016
110999981751	Negative	2013	Men	44	No	NA	918	947	0,96937697994	20	1	Heterosexual	[35,47)	0	Men	0	Men	0	>=500	0	>=500	0	>=500	0	<=1000	1	<1	0	<=50	2013	Negative	16	2013	0	2016	1	#VALUE!	NA	#VALUE!	NA	NA	#VALUE!	VIH	NA	2016
110999981753	Negative	2013	Women	35	No	NA	805	369	2,1815718157	20	1	Heterosexual	[35,47)	1	Women	1	Women	0	>=500	0	>=500	0	>=500	0	<=1000	0	>=1	0	<=50	2013	Negative	29	2013	0	#VALUE!	NA	#VALUE!	NA	#VALUE!	NA	NA	#VALUE!	VIH	NA	2013
110999981759	Negative	2013	Women	56	No	NA	347	324	1,0709876543	40	1	Heterosexual	[47,88]	1	Women	1	Women	1	<500	2	[200;350[	2	[200;500[	0	<=1000	0	>=1	0	<=50	2013	Negative	0	2013	0	#VALUE!	NA	#VALUE!	NA	#VALUE!	NA	NA	#VALUE!	VIH	NA	2013
110999981764	Negative	2013	Women	50	No	NA	859	558	1,5394265233	20	1	Heterosexual	[47,88]	1	Women	1	Women	0	>=500	0	>=500	0	>=500	0	<=1000	0	>=1	0	<=50	2013	Negative	7	2013	0	#VALUE!	NA	#VALUE!	NA	#VALUE!	NA	NA	#VALUE!	VIH	NA	2013
110999981766	Negative	2013	Women	28	No	NA	610	430	1,4186046512	20	1	Heterosexual	[15,35)	1	Women	1	Women	0	>=500	0	>=500	0	>=500	0	<=1000	0	>=1	0	<=50	2013	Negative	14	2013	0	#VALUE!	NA	#VALUE!	NA	#VALUE!	NA	NA	#VALUE!	VIH	NA	2013
110999981805	Positive	2013	Men	32	No	NA	551	432	1,275462963	20	0	Homosexual/Bisexual	[15,35)	0	Men	0	Men	0	>=500	0	>=500	0	>=500	0	<=1000	0	>=1	0	<=50	2013	Positive	8	2013	1	#VALUE!	NA	#VALUE!	NA	#VALUE!	NA	NA	#VALUE!	VIH	NA	2013
110999981834	Negative	2013	Men	54	No	NA	672	626	1,0734824281	20	0	Homosexual/Bisexual	[47,88]	0	Men	0	Men	0	>=500	0	>=500	0	>=500	0	<=1000	0	>=1	0	<=50	2013	Negative	0	2013	0	#VALUE!	NA	#VALUE!	NA	#VALUE!	NA	NA	#VALUE!	VIH	NA	2013
110999981843	Negative	2010	Men	46	No	NA	681	730	0,93287671233	20	0	Homosexual/Bisexual	[35,47)	0	Men	0	Men	0	>=500	0	>=500	0	>=500	0	<=1000	1	<1	0	<=50	2010	Negative	0	2010	0	2015	1	#VALUE!	NA	#VALUE!	NA	NA	#VALUE!	VIH	NA	2015
110999981851	Positive	2013	Men	47	No	NA	598	606	0,98679867987	20	0	Homosexual/Bisexual	[47,88]	0	Men	0	Men	0	>=500	0	>=500	0	>=500	0	<=1000	1	<1	0	<=50	2013	Positive	27	2013	1	#VALUE!	NA	2016	1	#VALUE!	NA	1	2016	VIH	1	2013
110999981878	Negative	2013	Men	20	No	NA	1203	NA	NA	20	0	Homosexual/Bisexual	[15,35)	0	Men	0	Men	0	>=500	0	>=500	0	>=500	NA	NA	NA	NA	0	<=50	2013	Negative	10	2013	0	#VALUE!	NA	#VALUE!	NA	#VALUE!	NA	NA	#VALUE!	VIH	NA	2013
110999981894	Negative	2013	Women	37	No	NA	806	618	1,3042071197	20	1	Heterosexual	[35,47)	1	Women	1	Women	0	>=500	0	>=500	0	>=500	0	<=1000	0	>=1	0	<=50	2013	Negative	10	2013	0	2017	1	#VALUE!	NA	#VALUE!	NA	NA	#VALUE!	VIH	NA	2017
110999981908	Negative	2013	Men	48	No	NA	696	812	0,85714285714	20	0	Homosexual/Bisexual	[47,88]	0	Men	0	Men	0	>=500	0	>=500	0	>=500	0	<=1000	1	<1	0	<=50	2013	Negative	3	2013	0	2015	1	#VALUE!	NA	#VALUE!	NA	NA	#VALUE!	VIH	NA	2015
110999981939	Negative	2013	Men	27	No	NA	1022	1568	0,65178571429	20	0	Homosexual/Bisexual	[15,35)	0	Men	0	Men	0	>=500	0	>=500	0	>=500	1	>1000	1	<1	0	<=50	2013	Negative	7	2013	0	#VALUE!	NA	#VALUE!	NA	#VALUE!	NA	NA	#VALUE!	VIH	NA	2013
110999981948	Negative	2013	Men	40	No	NA	1402	1059	1,3238904627	20	0	Homosexual/Bisexual	[35,47)	0	Men	0	Men	0	>=500	0	>=500	0	>=500	1	>1000	0	>=1	0	<=50	2013	Negative	0	2013	0	#VALUE!	NA	#VALUE!	NA	#VALUE!	NA	NA	#VALUE!	VIH	NA	2013
110999981971	Negative	2013	Women	63	No	NA	341	377	0,90450928382	88	1	Heterosexual	[47,88]	1	Women	1	Women	1	<500	2	[200;350[	2	[200;500[	0	<=1000	1	<1	1	>50	2013	Negative	11	2013	0	#VALUE!	NA	#VALUE!	NA	#VALUE!	NA	NA	#VALUE!	VIH	NA	2013
110999981975	Negative	2013	Men	44	Yes	2013	555	431	1,2877030162	20	2	Other/Unknown	[35,47)	0	Men	0	Men	0	>=500	0	>=500	0	>=500	0	<=1000	0	>=1	0	<=50	2013	Negative	0	2013	0	#VALUE!	NA	#VALUE!	NA	#VALUE!	NA	NA	#VALUE!	VIH	NA	2013
110999981978	Positive	2013	Men	34	No	NA	458	433	1,0577367206	20	0	Homosexual/Bisexual	[15,35)	0	Men	0	Men	1	<500	3	[350;500[	2	[200;500[	0	<=1000	0	>=1	0	<=50	2013	Positive	0	2013	1	#VALUE!	NA	#VALUE!	NA	#VALUE!	NA	NA	#VALUE!	VIH	NA	2013
110999981986	Negative	2013	Men	54	No	NA	797	1131	0,70468611848	37	0	Homosexual/Bisexual	[47,88]	0	Men	0	Men	0	>=500	0	>=500	0	>=500	1	>1000	1	<1	0	<=50	2013	Negative	11	2013	0	#VALUE!	NA	#VALUE!	NA	#VALUE!	NA	NA	#VALUE!	VIH	NA	2013
110999981998	Negative	2013	Men	37	No	NA	828	938	0,88272921109	30	2	Other/Unknown	[35,47)	0	Men	0	Men	0	>=500	0	>=500	0	>=500	0	<=1000	1	<1	0	<=50	2013	Negative	0	2013	0	#VALUE!	NA	#VALUE!	NA	#VALUE!	NA	NA	#VALUE!	VIH	NA	2013
110999982000	Negative	2014	Women	62	Yes	2014	611	659	0,92716236722	20	1	Heterosexual	[47,88]	1	Women	1	Women	0	>=500	0	>=500	0	>=500	0	<=1000	1	<1	0	<=50	2014	Negative	0	2014	0	#VALUE!	NA	#VALUE!	NA	#VALUE!	NA	NA	#VALUE!	VIH	NA	2014
110999982011	Negative	2014	Men	51	Yes	2014	111	613	0,1810766721	20	1	Heterosexual	[47,88]	0	Men	0	Men	1	<500	1	< 200	1	< 200	0	<=1000	1	<1	0	<=50	2014	Negative	1	2014	0	#VALUE!	NA	#VALUE!	NA	#VALUE!	NA	NA	#VALUE!	VIH	NA	2014
110999982018	Negative	2013	Men	57	No	NA	1272	732	1,737704918	20	0	Homosexual/Bisexual	[47,88]	0	Men	0	Men	0	>=500	0	>=500	0	>=500	0	<=1000	0	>=1	0	<=50	2014	Negative	14	2014	0	#VALUE!	NA	#VALUE!	NA	#VALUE!	NA	NA	#VALUE!	VIH	NA	2014
110999982035	Negative	2014	Men	51	No	NA	352	550	0,64	20	1	Heterosexual	[47,88]	0	Men	0	Men	1	<500	3	[350;500[	2	[200;500[	0	<=1000	1	<1	0	<=50	2014	Negative	2	2014	0	#VALUE!	NA	#VALUE!	NA	#VALUE!	NA	NA	#VALUE!	VIH	NA	2014
110999982044	Negative	2014	Men	49	No	NA	1063	1424	0,74648876404	20	0	Homosexual/Bisexual	[47,88]	0	Men	0	Men	0	>=500	0	>=500	0	>=500	1	>1000	1	<1	0	<=50	2014	Negative	11	2014	0	#VALUE!	NA	#VALUE!	NA	#VALUE!	NA	NA	#VALUE!	VIH	NA	2014
110999982045	Negative	2014	Men	35	Yes	2014	521	807	0,64560099133	20	1	Heterosexual	[35,47)	0	Men	0	Men	0	>=500	0	>=500	0	>=500	0	<=1000	1	<1	0	<=50	2014	Negative	13	2014	0	#VALUE!	NA	#VALUE!	NA	#VALUE!	NA	NA	#VALUE!	VIH	NA	2014
110999982065	Positive	2012	Men	67	No	NA	703	1094	0,64259597806	20	2	Other/Unknown	[47,88]	0	Men	0	Men	0	>=500	0	>=500	0	>=500	1	>1000	1	<1	0	<=50	2012	Positive	2	2012	1	#VALUE!	NA	2019	1	2018	1	1	2018	VIH	2	2012
110999982074	Negative	2014	Men	32	No	NA	844	884	0,95475113122	20	2	Other/Unknown	[15,35)	0	Men	0	Men	0	>=500	0	>=500	0	>=500	0	<=1000	1	<1	0	<=50	2014	Negative	6	2014	0	2016	1	#VALUE!	NA	#VALUE!	NA	NA	#VALUE!	VIH	NA	2016
110999982075	Negative	2014	Women	52	No	NA	374	632	0,5917721519	20	1	Heterosexual	[47,88]	1	Women	1	Women	1	<500	3	[350;500[	2	[200;500[	0	<=1000	1	<1	0	<=50	2014	Negative	0	2014	0	#VALUE!	NA	#VALUE!	NA	#VALUE!	NA	NA	#VALUE!	VIH	NA	2014
110999982089	Negative	2014	Men	56	Yes	2014	570	332	1,7168674699	20	1	Heterosexual	[47,88]	0	Men	0	Men	0	>=500	0	>=500	0	>=500	0	<=1000	0	>=1	0	<=50	2014	Negative	0	2014	0	#VALUE!	NA	#VALUE!	NA	#VALUE!	NA	NA	#VALUE!	VIH	NA	2014
110999982120	Negative	2004	Men	85	No	NA	706	530	1,3320754717	20	0	Homosexual/Bisexual	[47,88]	0	Men	0	Men	0	>=500	0	>=500	0	>=500	0	<=1000	0	>=1	0	<=50	2004	Negative	23	2004	0	2010	1	2013	1	#VALUE!	NA	1	2013	VIH	3	2010
110999982122	Negative	2014	Men	34	No	NA	845	609	1,3875205255	20	0	Homosexual/Bisexual	[15,35)	0	Men	0	Men	0	>=500	0	>=500	0	>=500	0	<=1000	0	>=1	0	<=50	2014	Negative	0	2014	0	#VALUE!	NA	#VALUE!	NA	#VALUE!	NA	NA	#VALUE!	VIH	NA	2014
110999982127	Negative	2014	Men	29	No	NA	655	642	1,0202492212	20	0	Homosexual/Bisexual	[15,35)	0	Men	0	Men	0	>=500	0	>=500	0	>=500	0	<=1000	0	>=1	0	<=50	2014	Negative	1	2014	0	#VALUE!	NA	#VALUE!	NA	#VALUE!	NA	NA	#VALUE!	VIH	NA	2014
110999982157	Negative	2014	Women	42	Yes	2014	502	631	0,79556259905	20	1	Heterosexual	[35,47)	1	Women	1	Women	0	>=500	0	>=500	0	>=500	0	<=1000	1	<1	0	<=50	2014	Negative	0	2014	0	#VALUE!	NA	#VALUE!	NA	#VALUE!	NA	NA	#VALUE!	VIH	NA	2014
110999982172	Negative	2014	Women	31	No	NA	536	308	1,7402597403	28	1	Heterosexual	[15,35)	1	Women	1	Women	0	>=500	0	>=500	0	>=500	0	<=1000	0	>=1	0	<=50	2014	Negative	20	2014	0	#VALUE!	NA	#VALUE!	NA	#VALUE!	NA	NA	#VALUE!	VIH	NA	2014
110999982190	Negative	2014	Women	84	Yes	2014	359	676	0,53106508876	54	2	Other/Unknown	[47,88]	1	Women	1	Women	1	<500	3	[350;500[	2	[200;500[	0	<=1000	1	<1	1	>50	2014	Negative	8	2014	0	#VALUE!	NA	#VALUE!	NA	#VALUE!	NA	NA	#VALUE!	VIH	NA	2014
110999982193	Positive	2014	Men	31	No	NA	497	785	0,63312101911	20	0	Homosexual/Bisexual	[15,35)	0	Men	0	Men	1	<500	3	[350;500[	2	[200;500[	0	<=1000	1	<1	0	<=50	2014	Positive	5	2014	1	#VALUE!	NA	#VALUE!	NA	#VALUE!	NA	NA	#VALUE!	VIH	NA	2014
110999982203	Negative	2014	Men	21	No	NA	330	786	0,41984732824	470	0	Homosexual/Bisexual	[15,35)	0	Men	0	Men	1	<500	2	[200;350[	2	[200;500[	0	<=1000	1	<1	1	>50	2014	Negative	0	2014	0	#VALUE!	NA	#VALUE!	NA	#VALUE!	NA	NA	#VALUE!	VIH	NA	2014
110999982236	Positive	2014	Men	67	No	NA	484	306	1,5816993464	20	0	Homosexual/Bisexual	[47,88]	0	Men	0	Men	1	<500	3	[350;500[	2	[200;500[	0	<=1000	0	>=1	0	<=50	2014	Positive	11	2014	1	#VALUE!	NA	2015	1	#VALUE!	NA	1	2015	VIH	1	2014
110999982281	Negative	2014	Men	55	No	NA	802	565	1,4194690265	20	0	Homosexual/Bisexual	[47,88]	0	Men	0	Men	0	>=500	0	>=500	0	>=500	0	<=1000	0	>=1	0	<=50	2014	Negative	0	2014	0	#VALUE!	NA	#VALUE!	NA	#VALUE!	NA	NA	#VALUE!	VIH	NA	2014
110999982284	Negative	2014	Men	31	No	NA	459	560	0,81964285714	20	1	Heterosexual	[15,35)	0	Men	0	Men	1	<500	3	[350;500[	2	[200;500[	0	<=1000	1	<1	0	<=50	2014	Negative	0	2014	0	#VALUE!	NA	#VALUE!	NA	#VALUE!	NA	NA	#VALUE!	VIH	NA	2014
110999982289	Positive	2014	Men	48	No	NA	1188	742	1,6010781671	20	0	Homosexual/Bisexual	[47,88]	0	Men	0	Men	0	>=500	0	>=500	0	>=500	0	<=1000	0	>=1	0	<=50	2014	Positive	6	2014	1	#VALUE!	NA	#VALUE!	NA	#VALUE!	NA	NA	#VALUE!	VIH	NA	2014
110999982300	Negative	2014	Men	39	No	NA	945	698	1,3538681948	20	0	Homosexual/Bisexual	[35,47)	0	Men	0	Men	0	>=500	0	>=500	0	>=500	0	<=1000	0	>=1	0	<=50	2014	Negative	0	2014	0	#VALUE!	NA	#VALUE!	NA	#VALUE!	NA	NA	#VALUE!	VIH	NA	2014
110999982302	Negative	2014	Men	39	No	NA	1045	2582	0,40472501936	20	0	Homosexual/Bisexual	[35,47)	0	Men	0	Men	0	>=500	0	>=500	0	>=500	1	>1000	1	<1	0	<=50	2014	Negative	0	2014	0	#VALUE!	NA	#VALUE!	NA	#VALUE!	NA	NA	#VALUE!	VIH	NA	2014
110999982307	Negative	2014	Men	69	Yes	2014	479	1464	0,32718579235	30	1	Heterosexual	[47,88]	0	Men	0	Men	1	<500	3	[350;500[	2	[200;500[	1	>1000	1	<1	0	<=50	2014	Negative	0	2014	0	2019	1	#VALUE!	NA	#VALUE!	NA	NA	#VALUE!	VIH	NA	2019
110999982312	Negative	2014	Men	39	No	NA	726	NA	NA	20	2	Other/Unknown	[35,47)	0	Men	0	Men	0	>=500	0	>=500	0	>=500	NA	NA	NA	NA	0	<=50	2014	Negative	0	2014	0	#VALUE!	NA	#VALUE!	NA	#VALUE!	NA	NA	#VALUE!	VIH	NA	2014
110999982313	Negative	2014	Men	68	No	NA	380	472	0,80508474576	20	1	Heterosexual	[47,88]	0	Men	0	Men	1	<500	3	[350;500[	2	[200;500[	0	<=1000	1	<1	0	<=50	2014	Negative	7	2014	0	#VALUE!	NA	#VALUE!	NA	#VALUE!	NA	NA	#VALUE!	VIH	NA	2014
110999982331	Negative	2014	Men	48	No	NA	770	531	1,450094162	20	0	Homosexual/Bisexual	[47,88]	0	Men	0	Men	0	>=500	0	>=500	0	>=500	0	<=1000	0	>=1	0	<=50	2014	Negative	25	2014	0	2016	1	#VALUE!	NA	#VALUE!	NA	NA	#VALUE!	VIH	NA	2016
110999982351	Negative	2014	Women	26	No	NA	640	771	0,83009079118	20	2	Other/Unknown	[15,35)	1	Women	1	Women	0	>=500	0	>=500	0	>=500	0	<=1000	1	<1	0	<=50	2014	Negative	5	2014	0	#VALUE!	NA	#VALUE!	NA	#VALUE!	NA	NA	#VALUE!	VIH	NA	2014
110999982353	Negative	2014	Women	38	No	NA	387	998	0,3877755511	43	1	Heterosexual	[35,47)	1	Women	1	Women	1	<500	3	[350;500[	2	[200;500[	0	<=1000	1	<1	0	<=50	2014	Negative	14	2014	0	#VALUE!	NA	#VALUE!	NA	#VALUE!	NA	NA	#VALUE!	VIH	NA	2014
110999982368	Positive	2014	Men	46	No	NA	711	820	0,86707317073	60	0	Homosexual/Bisexual	[35,47)	0	Men	0	Men	0	>=500	0	>=500	0	>=500	0	<=1000	1	<1	1	>50	2014	Positive	6	2014	1	#VALUE!	NA	#VALUE!	NA	#VALUE!	NA	NA	#VALUE!	VIH	NA	2014
110999982398	Positive	2014	Men	59	No	NA	766	604	1,2682119205	20	1	Heterosexual	[47,88]	0	Men	0	Men	0	>=500	0	>=500	0	>=500	0	<=1000	0	>=1	0	<=50	2014	Positive	0	2014	1	#VALUE!	NA	2019	1	#VALUE!	NA	1	2019	VIH	1	2014
110999982426	Negative	2014	Men	46	No	NA	611	412	1,4830097087	20	1	Heterosexual	[35,47)	0	Men	0	Men	0	>=500	0	>=500	0	>=500	0	<=1000	0	>=1	0	<=50	2014	Negative	9	2014	0	#VALUE!	NA	#VALUE!	NA	#VALUE!	NA	NA	#VALUE!	VIH	NA	2014
110999982454	Negative	2014	Men	40	No	NA	537	871	0,61653272101	20	1	Heterosexual	[35,47)	0	Men	0	Men	0	>=500	0	>=500	0	>=500	0	<=1000	1	<1	0	<=50	2014	Negative	2	2014	0	#VALUE!	NA	#VALUE!	NA	#VALUE!	NA	NA	#VALUE!	VIH	NA	2014
110999982474	Negative	2014	Men	43	No	NA	469	407	1,1523341523	20	0	Homosexual/Bisexual	[35,47)	0	Men	0	Men	1	<500	3	[350;500[	2	[200;500[	0	<=1000	0	>=1	0	<=50	2014	Negative	1	2014	0	#VALUE!	NA	#VALUE!	NA	#VALUE!	NA	NA	#VALUE!	VIH	NA	2014
110999982495	Negative	2014	Men	50	No	NA	440	712	0,61797752809	20	1	Heterosexual	[47,88]	0	Men	0	Men	1	<500	3	[350;500[	2	[200;500[	0	<=1000	1	<1	0	<=50	2014	Negative	0	2014	0	#VALUE!	NA	#VALUE!	NA	#VALUE!	NA	NA	#VALUE!	VIH	NA	2014
110999982496	Negative	2014	Men	25	No	NA	968	461	2,0997830803	20	0	Homosexual/Bisexual	[15,35)	0	Men	0	Men	0	>=500	0	>=500	0	>=500	0	<=1000	0	>=1	0	<=50	2014	Negative	9	2014	0	#VALUE!	NA	#VALUE!	NA	#VALUE!	NA	NA	#VALUE!	VIH	NA	2014
110999982516	Negative	2014	Men	41	No	NA	511	895	0,57094972067	20	0	Homosexual/Bisexual	[35,47)	0	Men	0	Men	0	>=500	0	>=500	0	>=500	0	<=1000	1	<1	0	<=50	2014	Negative	26	2014	0	#VALUE!	NA	#VALUE!	NA	#VALUE!	NA	NA	#VALUE!	VIH	NA	2014
110999982519	Positive	2014	Men	38	No	NA	511	662	0,77190332326	20	0	Homosexual/Bisexual	[35,47)	0	Men	0	Men	0	>=500	0	>=500	0	>=500	0	<=1000	1	<1	0	<=50	2014	Positive	3	2014	1	#VALUE!	NA	2015	1	#VALUE!	NA	1	2015	VIH	2	2014
110999982533	Negative	2014	Women	28	No	NA	405	426	0,95070422535	20	1	Heterosexual	[15,35)	1	Women	1	Women	1	<500	3	[350;500[	2	[200;500[	0	<=1000	1	<1	0	<=50	2014	Negative	1	2014	0	#VALUE!	NA	#VALUE!	NA	#VALUE!	NA	NA	#VALUE!	VIH	NA	2014
110999982538	Negative	2014	Men	44	No	NA	1112	837	1,3285543608	36	0	Homosexual/Bisexual	[35,47)	0	Men	0	Men	0	>=500	0	>=500	0	>=500	0	<=1000	0	>=1	0	<=50	2014	Negative	4	2014	0	#VALUE!	NA	#VALUE!	NA	#VALUE!	NA	NA	#VALUE!	VIH	NA	2014
110999982540	Negative	2014	Men	54	No	NA	708	1207	0,58657829329	20	0	Homosexual/Bisexual	[47,88]	0	Men	0	Men	0	>=500	0	>=500	0	>=500	1	>1000	1	<1	0	<=50	2014	Negative	0	2014	0	#VALUE!	NA	#VALUE!	NA	#VALUE!	NA	NA	#VALUE!	VIH	NA	2014
110999982550	Negative	2014	Men	61	No	NA	1114	618	1,8025889968	20	2	Other/Unknown	[47,88]	0	Men	0	Men	0	>=500	0	>=500	0	>=500	0	<=1000	0	>=1	0	<=50	2014	Negative	4	2014	0	#VALUE!	NA	#VALUE!	NA	#VALUE!	NA	NA	#VALUE!	VIH	NA	2014
110999982552	Negative	2014	Women	43	Yes	2014	171	932	0,18347639485	20	1	Heterosexual	[35,47)	1	Women	1	Women	1	<500	1	< 200	1	< 200	0	<=1000	1	<1	0	<=50	2014	Negative	24	2014	0	#VALUE!	NA	#VALUE!	NA	#VALUE!	NA	NA	#VALUE!	VIH	NA	2014
110999982555	Negative	2014	Men	29	No	NA	977	1229	0,79495524817	20	0	Homosexual/Bisexual	[15,35)	0	Men	0	Men	0	>=500	0	>=500	0	>=500	1	>1000	1	<1	0	<=50	2014	Negative	0	2014	0	2014	1	#VALUE!	NA	#VALUE!	NA	NA	#VALUE!	VIH	NA	2014
110999982592	Negative	2014	Women	44	No	NA	713	474	1,5042194093	20	1	Heterosexual	[35,47)	1	Women	1	Women	0	>=500	0	>=500	0	>=500	0	<=1000	0	>=1	0	<=50	2014	Negative	0	2014	0	#VALUE!	NA	#VALUE!	NA	#VALUE!	NA	NA	#VALUE!	VIH	NA	2014
110999982595	Negative	2014	Men	30	No	NA	1061	1097	0,96718322698	20	0	Homosexual/Bisexual	[15,35)	0	Men	0	Men	0	>=500	0	>=500	0	>=500	1	>1000	1	<1	0	<=50	2014	Negative	21	2014	0	#VALUE!	NA	#VALUE!	NA	#VALUE!	NA	NA	#VALUE!	VIH	NA	2014
110999982607	Positive	2012	Men	63	No	NA	348	318	1,0943396226	20	0	Homosexual/Bisexual	[47,88]	0	Men	0	Men	1	<500	2	[200;350[	2	[200;500[	0	<=1000	0	>=1	0	<=50	2012	Positive	4	2012	1	#VALUE!	NA	#VALUE!	NA	#VALUE!	NA	NA	#VALUE!	VIH	NA	2012
110999982608	Negative	2014	Women	33	No	NA	691	876	0,78881278539	141	1	Heterosexual	[15,35)	1	Women	1	Women	0	>=500	0	>=500	0	>=500	0	<=1000	1	<1	1	>50	2014	Negative	13	2014	0	#VALUE!	NA	#VALUE!	NA	#VALUE!	NA	NA	#VALUE!	VIH	NA	2014
110999982650	Negative	2014	Men	58	Yes	2014	377	745	0,50604026846	20	1	Heterosexual	[47,88]	0	Men	0	Men	1	<500	3	[350;500[	2	[200;500[	0	<=1000	1	<1	0	<=50	2014	Negative	0	2014	0	#VALUE!	NA	#VALUE!	NA	#VALUE!	NA	NA	#VALUE!	VIH	NA	2014
110999982696	Negative	2014	Men	30	No	NA	470	638	0,73667711599	20	0	Homosexual/Bisexual	[15,35)	0	Men	0	Men	1	<500	3	[350;500[	2	[200;500[	0	<=1000	1	<1	0	<=50	2014	Negative	4	2014	0	#VALUE!	NA	#VALUE!	NA	#VALUE!	NA	NA	#VALUE!	VIH	NA	2014
110999982726	Negative	2014	Women	29	No	NA	144	431	0,33410672854	20	1	Heterosexual	[15,35)	1	Women	1	Women	1	<500	1	< 200	1	< 200	0	<=1000	1	<1	0	<=50	2014	Negative	28	2014	0	#VALUE!	NA	#VALUE!	NA	#VALUE!	NA	NA	#VALUE!	VIH	NA	2014
110999982732	Positive	2014	Men	53	No	NA	929	964	0,96369294606	20	0	Homosexual/Bisexual	[47,88]	0	Men	0	Men	0	>=500	0	>=500	0	>=500	0	<=1000	1	<1	0	<=50	2014	Positive	7	2014	1	#VALUE!	NA	2016	1	#VALUE!	NA	1	2016	VIH	1	2014
110999982740	Positive	2014	Men	29	No	NA	318	962	0,33056133056	20	0	Homosexual/Bisexual	[15,35)	0	Men	0	Men	1	<500	2	[200;350[	2	[200;500[	0	<=1000	1	<1	0	<=50	2014	Positive	15	2014	1	#VALUE!	NA	#VALUE!	NA	#VALUE!	NA	NA	#VALUE!	VIH	NA	2014
110999982743	Negative	2014	Men	49	No	NA	982	481	2,0415800416	20	0	Homosexual/Bisexual	[47,88]	0	Men	0	Men	0	>=500	0	>=500	0	>=500	0	<=1000	0	>=1	0	<=50	2014	Negative	7	2014	0	#VALUE!	NA	#VALUE!	NA	#VALUE!	NA	NA	#VALUE!	VIH	NA	2014
110999982748	Negative	2014	Women	53	No	NA	989	270	3,662962963	20	1	Heterosexual	[47,88]	1	Women	1	Women	0	>=500	0	>=500	0	>=500	0	<=1000	0	>=1	0	<=50	2014	Negative	16	2014	0	#VALUE!	NA	#VALUE!	NA	#VALUE!	NA	NA	#VALUE!	VIH	NA	2014
110999982763	Negative	2014	Men	30	Yes	2014	533	1452	0,36707988981	216	1	Heterosexual	[15,35)	0	Men	0	Men	0	>=500	0	>=500	0	>=500	1	>1000	1	<1	1	>50	2014	Negative	9	2014	0	#VALUE!	NA	#VALUE!	NA	#VALUE!	NA	NA	#VALUE!	VIH	NA	2014
110999982773	Negative	2014	Men	25	No	NA	1027	640	1,6046875	20	0	Homosexual/Bisexual	[15,35)	0	Men	0	Men	0	>=500	0	>=500	0	>=500	0	<=1000	0	>=1	0	<=50	2014	Negative	12	2014	0	#VALUE!	NA	#VALUE!	NA	#VALUE!	NA	NA	#VALUE!	VIH	NA	2014
110999982774	Positive	2014	Men	32	No	NA	838	1200	0,69833333333	121	0	Homosexual/Bisexual	[15,35)	0	Men	0	Men	0	>=500	0	>=500	0	>=500	1	>1000	1	<1	1	>50	2014	Positive	25	2014	1	#VALUE!	NA	#VALUE!	NA	#VALUE!	NA	NA	#VALUE!	VIH	NA	2014
110999982798	Negative	2014	Men	60	No	NA	373	476	0,78361344538	28	1	Heterosexual	[47,88]	0	Men	0	Men	1	<500	3	[350;500[	2	[200;500[	0	<=1000	1	<1	0	<=50	2014	Negative	30	2014	0	#VALUE!	NA	#VALUE!	NA	#VALUE!	NA	NA	#VALUE!	VIH	NA	2014
110999982811	Negative	2014	Men	36	Yes	2014	483	805	0,6	20	0	Homosexual/Bisexual	[35,47)	0	Men	0	Men	1	<500	3	[350;500[	2	[200;500[	0	<=1000	1	<1	0	<=50	2014	Negative	2	2014	0	#VALUE!	NA	#VALUE!	NA	#VALUE!	NA	NA	#VALUE!	VIH	NA	2014
110999982814	Negative	2014	Men	55	No	NA	234	426	0,54929577465	33	2	Other/Unknown	[47,88]	0	Men	0	Men	1	<500	2	[200;350[	2	[200;500[	0	<=1000	1	<1	0	<=50	2014	Negative	0	2014	0	2015	1	#VALUE!	NA	#VALUE!	NA	NA	#VALUE!	VIH	NA	2015
110999982867	Negative	2014	Women	45	Yes	2014	277	1548	0,17894056848	597	1	Heterosexual	[35,47)	1	Women	1	Women	1	<500	2	[200;350[	2	[200;500[	1	>1000	1	<1	1	>50	2014	Negative	3	2014	0	#VALUE!	NA	#VALUE!	NA	#VALUE!	NA	NA	#VALUE!	VIH	NA	2014
110999982876	Negative	2014	Women	52	No	NA	492	406	1,2118226601	32	1	Heterosexual	[47,88]	1	Women	1	Women	1	<500	3	[350;500[	2	[200;500[	0	<=1000	0	>=1	0	<=50	2014	Negative	0	2014	0	#VALUE!	NA	#VALUE!	NA	#VALUE!	NA	NA	#VALUE!	VIH	NA	2014
110999982891	Negative	2014	Men	54	No	NA	572	607	0,94233937397	20	0	Homosexual/Bisexual	[47,88]	0	Men	0	Men	0	>=500	0	>=500	0	>=500	0	<=1000	1	<1	0	<=50	2014	Negative	10	2014	0	#VALUE!	NA	#VALUE!	NA	#VALUE!	NA	NA	#VALUE!	VIH	NA	2014
110999982916	Negative	2014	Men	30	No	NA	899	764	1,1767015707	20	0	Homosexual/Bisexual	[15,35)	0	Men	0	Men	0	>=500	0	>=500	0	>=500	0	<=1000	0	>=1	0	<=50	2014	Negative	7	2014	0	2018	1	#VALUE!	NA	#VALUE!	NA	NA	#VALUE!	VIH	NA	2018
110999982966	Negative	2014	Women	37	No	NA	442	684	0,64619883041	20	1	Heterosexual	[35,47)	1	Women	1	Women	1	<500	3	[350;500[	2	[200;500[	0	<=1000	1	<1	0	<=50	2014	Negative	0	2014	0	#VALUE!	NA	#VALUE!	NA	#VALUE!	NA	NA	#VALUE!	VIH	NA	2014
110999982986	Negative	2014	Men	53	No	NA	656	454	1,4449339207	20	0	Homosexual/Bisexual	[47,88]	0	Men	0	Men	0	>=500	0	>=500	0	>=500	0	<=1000	0	>=1	0	<=50	2014	Negative	4	2014	0	#VALUE!	NA	#VALUE!	NA	#VALUE!	NA	NA	#VALUE!	VIH	NA	2014
110999982987	Negative	2014	Men	50	No	NA	731	605	1,2082644628	20	0	Homosexual/Bisexual	[47,88]	0	Men	0	Men	0	>=500	0	>=500	0	>=500	0	<=1000	0	>=1	0	<=50	2014	Negative	4	2014	0	#VALUE!	NA	#VALUE!	NA	#VALUE!	NA	NA	#VALUE!	VIH	NA	2014
110999982990	Negative	2014	Men	48	Yes	2017	292	990	0,29494949495	149	1	Heterosexual	[47,88]	0	Men	0	Men	1	<500	2	[200;350[	2	[200;500[	0	<=1000	1	<1	1	>50	2014	Negative	0	2014	0	#VALUE!	NA	#VALUE!	NA	#VALUE!	NA	NA	#VALUE!	VIH	NA	2014
110999982994	Negative	2014	Men	30	No	NA	471	479	0,98329853862	20	0	Homosexual/Bisexual	[15,35)	0	Men	0	Men	1	<500	3	[350;500[	2	[200;500[	0	<=1000	1	<1	0	<=50	2014	Negative	5	2014	0	#VALUE!	NA	#VALUE!	NA	#VALUE!	NA	NA	#VALUE!	VIH	NA	2014
110999983038	Negative	2014	Men	30	No	NA	1189	575	2,067826087	20	0	Homosexual/Bisexual	[15,35)	0	Men	0	Men	0	>=500	0	>=500	0	>=500	0	<=1000	0	>=1	0	<=50	2014	Negative	0	2014	0	#VALUE!	NA	#VALUE!	NA	#VALUE!	NA	NA	#VALUE!	VIH	NA	2014
110999983039	Negative	2014	Men	60	Yes	2014	159	875	0,18171428571	20	1	Heterosexual	[47,88]	0	Men	0	Men	1	<500	1	< 200	1	< 200	0	<=1000	1	<1	0	<=50	2014	Negative	14	2014	0	2018	1	#VALUE!	NA	#VALUE!	NA	NA	#VALUE!	VIH	NA	2018
110999983047	Negative	2014	Men	30	No	NA	607	637	0,95290423862	20	0	Homosexual/Bisexual	[15,35)	0	Men	0	Men	0	>=500	0	>=500	0	>=500	0	<=1000	1	<1	0	<=50	2014	Negative	9	2014	0	#VALUE!	NA	#VALUE!	NA	#VALUE!	NA	NA	#VALUE!	VIH	NA	2014
110999983074	Negative	2014	Men	32	No	NA	704	444	1,5855855856	20	1	Heterosexual	[15,35)	0	Men	0	Men	0	>=500	0	>=500	0	>=500	0	<=1000	0	>=1	0	<=50	2014	Negative	15	2014	0	#VALUE!	NA	#VALUE!	NA	#VALUE!	NA	NA	#VALUE!	VIH	NA	2014
110999983089	Negative	2014	Men	53	No	NA	550	697	0,78909612626	20	1	Heterosexual	[47,88]	0	Men	0	Men	0	>=500	0	>=500	0	>=500	0	<=1000	1	<1	0	<=50	2014	Negative	3	2014	0	#VALUE!	NA	#VALUE!	NA	#VALUE!	NA	NA	#VALUE!	VIH	NA	2014
110999983091	Negative	2014	Men	48	No	NA	774	945	0,81904761905	20	0	Homosexual/Bisexual	[47,88]	0	Men	0	Men	0	>=500	0	>=500	0	>=500	0	<=1000	1	<1	0	<=50	2014	Negative	5	2014	0	#VALUE!	NA	#VALUE!	NA	#VALUE!	NA	NA	#VALUE!	VIH	NA	2014
110999983103	Negative	2014	Men	55	No	NA	505	381	1,3254593176	20	1	Heterosexual	[47,88]	0	Men	0	Men	0	>=500	0	>=500	0	>=500	0	<=1000	0	>=1	0	<=50	2014	Negative	0	2014	0	#VALUE!	NA	#VALUE!	NA	#VALUE!	NA	NA	#VALUE!	VIH	NA	2014
110999983111	Negative	2014	Men	55	No	NA	573	476	1,2037815126	48	1	Heterosexual	[47,88]	0	Men	0	Men	0	>=500	0	>=500	0	>=500	0	<=1000	0	>=1	0	<=50	2014	Negative	7	2014	0	#VALUE!	NA	#VALUE!	NA	#VALUE!	NA	NA	#VALUE!	VIH	NA	2014
110999983112	Negative	2014	Men	34	No	NA	427	959	0,44525547445	20	1	Heterosexual	[15,35)	0	Men	0	Men	1	<500	3	[350;500[	2	[200;500[	0	<=1000	1	<1	0	<=50	2014	Negative	0	2014	0	2018	1	#VALUE!	NA	#VALUE!	NA	NA	#VALUE!	VIH	NA	2018
110999983125	Negative	2014	Men	61	No	NA	566	341	1,6598240469	20	2	Other/Unknown	[47,88]	0	Men	0	Men	0	>=500	0	>=500	0	>=500	0	<=1000	0	>=1	0	<=50	2014	Negative	7	2014	0	#VALUE!	NA	#VALUE!	NA	#VALUE!	NA	NA	#VALUE!	VIH	NA	2014
110999983126	Negative	2014	Men	71	No	NA	392	1860	0,21075268817	33	1	Heterosexual	[47,88]	0	Men	0	Men	1	<500	3	[350;500[	2	[200;500[	1	>1000	1	<1	0	<=50	2014	Negative	0	2014	0	#VALUE!	NA	#VALUE!	NA	#VALUE!	NA	NA	#VALUE!	VIH	NA	2014
110999983138	Negative	2014	Women	57	Yes	2014	374	387	0,96640826873	20	1	Heterosexual	[47,88]	1	Women	1	Women	1	<500	3	[350;500[	2	[200;500[	0	<=1000	1	<1	0	<=50	2014	Negative	19	2014	0	#VALUE!	NA	#VALUE!	NA	#VALUE!	NA	NA	#VALUE!	VIH	NA	2014
110999983145	Negative	2014	Men	52	No	NA	800	428	1,8691588785	20	1	Heterosexual	[47,88]	0	Men	0	Men	0	>=500	0	>=500	0	>=500	0	<=1000	0	>=1	0	<=50	2015	Negative	27	2015	0	#VALUE!	NA	#VALUE!	NA	#VALUE!	NA	NA	#VALUE!	VIH	NA	2015
110999983190	Negative	2015	Men	44	Yes	2015	1150	1198	0,95993322204	101	0	Homosexual/Bisexual	[35,47)	0	Men	0	Men	0	>=500	0	>=500	0	>=500	1	>1000	1	<1	1	>50	2015	Negative	4	2015	0	#VALUE!	NA	#VALUE!	NA	#VALUE!	NA	NA	#VALUE!	VIH	NA	2015
110999983208	Negative	2015	Men	28	No	NA	441	489	0,9018404908	20	0	Homosexual/Bisexual	[15,35)	0	Men	0	Men	1	<500	3	[350;500[	2	[200;500[	0	<=1000	1	<1	0	<=50	2015	Negative	4	2015	0	2016	1	#VALUE!	NA	#VALUE!	NA	NA	#VALUE!	VIH	NA	2016
110999983245	Negative	2015	Women	52	No	NA	574	232	2,474137931	20	1	Heterosexual	[47,88]	1	Women	1	Women	0	>=500	0	>=500	0	>=500	0	<=1000	0	>=1	0	<=50	2015	Negative	7	2015	0	#VALUE!	NA	#VALUE!	NA	#VALUE!	NA	NA	#VALUE!	VIH	NA	2015
110999983265	Positive	2015	Men	32	No	NA	605	430	1,4069767442	20	0	Homosexual/Bisexual	[15,35)	0	Men	0	Men	0	>=500	0	>=500	0	>=500	0	<=1000	0	>=1	0	<=50	2015	Positive	26	2015	1	#VALUE!	NA	#VALUE!	NA	#VALUE!	NA	NA	#VALUE!	VIH	NA	2015
110999983281	Negative	2015	Men	70	No	NA	585	1002	0,58383233533	20	0	Homosexual/Bisexual	[47,88]	0	Men	0	Men	0	>=500	0	>=500	0	>=500	1	>1000	1	<1	0	<=50	2015	Negative	0	2015	0	2016	1	#VALUE!	NA	#VALUE!	NA	NA	#VALUE!	VIH	NA	2016
110999983320	Positive	2015	Men	61	No	NA	581	870	0,66781609195	20	0	Homosexual/Bisexual	[47,88]	0	Men	0	Men	0	>=500	0	>=500	0	>=500	0	<=1000	1	<1	0	<=50	2015	Positive	0	2015	1	#VALUE!	NA	2016	1	2020	1	1	2016	VIH	3	2015
110999983325	Negative	2015	Men	28	No	NA	1166	1035	1,1265700483	39	0	Homosexual/Bisexual	[15,35)	0	Men	0	Men	0	>=500	0	>=500	0	>=500	1	>1000	0	>=1	0	<=50	2015	Negative	0	2015	0	#VALUE!	NA	#VALUE!	NA	#VALUE!	NA	NA	#VALUE!	VIH	NA	2015
110999983328	Negative	2015	Men	77	No	NA	1099	1926	0,57061266874	20	0	Homosexual/Bisexual	[47,88]	0	Men	0	Men	0	>=500	0	>=500	0	>=500	1	>1000	1	<1	0	<=50	2015	Negative	0	2015	0	#VALUE!	NA	#VALUE!	NA	#VALUE!	NA	NA	#VALUE!	VIH	NA	2015
110999983329	Negative	2015	Men	32	No	NA	285	633	0,45023696682	22975	1	Heterosexual	[15,35)	0	Men	0	Men	1	<500	2	[200;350[	2	[200;500[	0	<=1000	1	<1	1	>50	2015	Negative	13	2015	0	#VALUE!	NA	#VALUE!	NA	#VALUE!	NA	NA	#VALUE!	VIH	NA	2015
110999983330	Negative	2015	Men	33	No	NA	472	939	0,50266240682	20	1	Heterosexual	[15,35)	0	Men	0	Men	1	<500	3	[350;500[	2	[200;500[	0	<=1000	1	<1	0	<=50	2015	Negative	13	2015	0	#VALUE!	NA	#VALUE!	NA	#VALUE!	NA	NA	#VALUE!	VIH	NA	2015
110999983380	Positive	2015	Men	34	No	NA	1208	527	2,2922201139	20	0	Homosexual/Bisexual	[15,35)	0	Men	0	Men	0	>=500	0	>=500	0	>=500	0	<=1000	0	>=1	0	<=50	2015	Positive	0	2015	1	#VALUE!	NA	2017	1	#VALUE!	NA	1	2017	VIH	1	2015
110999983387	Negative	2015	Men	22	No	NA	1742	1297	1,3430994603	20	0	Homosexual/Bisexual	[15,35)	0	Men	0	Men	0	>=500	0	>=500	0	>=500	1	>1000	0	>=1	0	<=50	2015	Negative	0	2015	0	2018	1	#VALUE!	NA	#VALUE!	NA	NA	#VALUE!	VIH	NA	2018
110999983397	Negative	2015	Men	24	No	NA	476	879	0,54152445961	20	1	Heterosexual	[15,35)	0	Men	0	Men	1	<500	3	[350;500[	2	[200;500[	0	<=1000	1	<1	0	<=50	2015	Negative	11	2015	0	#VALUE!	NA	#VALUE!	NA	#VALUE!	NA	NA	#VALUE!	VIH	NA	2015
110999983405	Negative	2015	Men	56	No	NA	236	702	0,33618233618	21200	1	Heterosexual	[47,88]	0	Men	0	Men	1	<500	2	[200;350[	2	[200;500[	0	<=1000	1	<1	1	>50	2015	Negative	25	2015	0	2016	1	#VALUE!	NA	#VALUE!	NA	NA	#VALUE!	VIH	NA	2016
110999983428	Negative	2015	Men	38	No	NA	726	434	1,6728110599	20	1	Heterosexual	[35,47)	0	Men	0	Men	0	>=500	0	>=500	0	>=500	0	<=1000	0	>=1	0	<=50	2015	Negative	7	2015	0	#VALUE!	NA	#VALUE!	NA	#VALUE!	NA	NA	#VALUE!	VIH	NA	2015
110999983441	Negative	2015	Men	33	No	NA	1165	622	1,8729903537	20	0	Homosexual/Bisexual	[15,35)	0	Men	0	Men	0	>=500	0	>=500	0	>=500	0	<=1000	0	>=1	0	<=50	2015	Negative	13	2015	0	#VALUE!	NA	#VALUE!	NA	#VALUE!	NA	NA	#VALUE!	VIH	NA	2015
110999983450	Negative	2011	Men	41	No	NA	659	558	1,1810035842	20	0	Homosexual/Bisexual	[35,47)	0	Men	0	Men	0	>=500	0	>=500	0	>=500	0	<=1000	0	>=1	0	<=50	2011	Negative	18	2011	0	#VALUE!	NA	#VALUE!	NA	#VALUE!	NA	NA	#VALUE!	VIH	NA	2011
110999983466	Positive	2015	Men	49	No	NA	976	567	1,721340388	20	0	Homosexual/Bisexual	[47,88]	0	Men	0	Men	0	>=500	0	>=500	0	>=500	0	<=1000	0	>=1	0	<=50	2015	Positive	0	2015	1	#VALUE!	NA	2020	1	#VALUE!	NA	1	2020	VIH	1	2015
110999983470	Negative	2015	Women	27	No	NA	764	442	1,7285067873	20	1	Heterosexual	[15,35)	1	Women	1	Women	0	>=500	0	>=500	0	>=500	0	<=1000	0	>=1	0	<=50	2015	Negative	8	2015	0	#VALUE!	NA	#VALUE!	NA	#VALUE!	NA	NA	#VALUE!	VIH	NA	2015
110999983524	Negative	2015	Women	68	No	NA	837	265	3,158490566	20	2	Other/Unknown	[47,88]	1	Women	1	Women	0	>=500	0	>=500	0	>=500	0	<=1000	0	>=1	0	<=50	2015	Negative	0	2015	0	#VALUE!	NA	#VALUE!	NA	#VALUE!	NA	NA	#VALUE!	VIH	NA	2015
110999983558	Negative	2015	Women	33	Yes	2015	280	391	0,71611253197	20	1	Heterosexual	[15,35)	1	Women	1	Women	1	<500	2	[200;350[	2	[200;500[	0	<=1000	1	<1	0	<=50	2015	Negative	0	2015	0	#VALUE!	NA	#VALUE!	NA	#VALUE!	NA	NA	#VALUE!	VIH	NA	2015
110999983564	Negative	2015	Men	53	Yes	2015	378	537	0,70391061453	20	1	Heterosexual	[47,88]	0	Men	0	Men	1	<500	3	[350;500[	2	[200;500[	0	<=1000	1	<1	0	<=50	2015	Negative	12	2015	0	#VALUE!	NA	#VALUE!	NA	#VALUE!	NA	NA	#VALUE!	VIH	NA	2015
110999983657	Negative	2015	Women	39	No	NA	588	783	0,75095785441	20	1	Heterosexual	[35,47)	1	Women	1	Women	0	>=500	0	>=500	0	>=500	0	<=1000	1	<1	0	<=50	2015	Negative	23	2015	0	#VALUE!	NA	#VALUE!	NA	#VALUE!	NA	NA	#VALUE!	VIH	NA	2015
110999983692	Positive	2015	Men	44	No	NA	668	1104	0,60507246377	20	0	Homosexual/Bisexual	[35,47)	0	Men	0	Men	0	>=500	0	>=500	0	>=500	1	>1000	1	<1	0	<=50	2015	Positive	3	2015	1	#VALUE!	NA	2018	1	#VALUE!	NA	1	2018	VIH	1	2015
110999983710	Negative	2015	Women	65	Yes	2015	282	564	0,5	40	1	Heterosexual	[47,88]	1	Women	1	Women	1	<500	2	[200;350[	2	[200;500[	0	<=1000	1	<1	0	<=50	2015	Negative	8	2015	0	#VALUE!	NA	#VALUE!	NA	#VALUE!	NA	NA	#VALUE!	VIH	NA	2015
110999983713	Negative	2015	Men	53	No	NA	534	366	1,4590163934	23	0	Homosexual/Bisexual	[47,88]	0	Men	0	Men	0	>=500	0	>=500	0	>=500	0	<=1000	0	>=1	0	<=50	2015	Negative	8	2015	0	#VALUE!	NA	#VALUE!	NA	#VALUE!	NA	NA	#VALUE!	VIH	NA	2015
110999983719	Negative	2015	Women	36	No	NA	749	628	1,1926751592	20	1	Heterosexual	[35,47)	1	Women	1	Women	0	>=500	0	>=500	0	>=500	0	<=1000	0	>=1	0	<=50	2015	Negative	15	2015	0	#VALUE!	NA	#VALUE!	NA	#VALUE!	NA	NA	#VALUE!	VIH	NA	2015
110999983724	Negative	2015	Women	58	No	NA	371	1649	0,2249848393	350	1	Heterosexual	[47,88]	1	Women	1	Women	1	<500	3	[350;500[	2	[200;500[	1	>1000	1	<1	1	>50	2015	Negative	22	2015	0	#VALUE!	NA	#VALUE!	NA	#VALUE!	NA	NA	#VALUE!	VIH	NA	2015
110999983732	Negative	2015	Men	39	No	NA	751	434	1,7304147465	20	0	Homosexual/Bisexual	[35,47)	0	Men	0	Men	0	>=500	0	>=500	0	>=500	0	<=1000	0	>=1	0	<=50	2015	Negative	22	2015	0	2017	1	#VALUE!	NA	#VALUE!	NA	NA	#VALUE!	VIH	NA	2017
110999983750	Positive	2015	Men	62	No	NA	626	891	0,70258136925	44	1	Heterosexual	[47,88]	0	Men	0	Men	0	>=500	0	>=500	0	>=500	0	<=1000	1	<1	0	<=50	2015	Positive	15	2015	1	#VALUE!	NA	#VALUE!	NA	#VALUE!	NA	NA	#VALUE!	VIH	NA	2015
110999983775	Negative	2015	Men	32	No	NA	726	514	1,4124513619	20	0	Homosexual/Bisexual	[15,35)	0	Men	0	Men	0	>=500	0	>=500	0	>=500	0	<=1000	0	>=1	0	<=50	2015	Negative	12	2015	0	#VALUE!	NA	#VALUE!	NA	#VALUE!	NA	NA	#VALUE!	VIH	NA	2015
110999983826	Negative	2015	Men	45	No	NA	735	493	1,490872211	20	0	Homosexual/Bisexual	[35,47)	0	Men	0	Men	0	>=500	0	>=500	0	>=500	0	<=1000	0	>=1	0	<=50	2015	Negative	11	2015	0	#VALUE!	NA	#VALUE!	NA	#VALUE!	NA	NA	#VALUE!	VIH	NA	2015
110999983832	Positive	2015	Men	34	No	NA	824	1084	0,76014760148	20	0	Homosexual/Bisexual	[15,35)	0	Men	0	Men	0	>=500	0	>=500	0	>=500	1	>1000	1	<1	0	<=50	2015	Positive	5	2015	1	#VALUE!	NA	2019	1	#VALUE!	NA	1	2019	VIH	1	2015
110999983842	Negative	2015	Men	50	No	NA	565	744	0,75940860215	20	1	Heterosexual	[47,88]	0	Men	0	Men	0	>=500	0	>=500	0	>=500	0	<=1000	1	<1	0	<=50	2015	Negative	9	2015	0	#VALUE!	NA	#VALUE!	NA	#VALUE!	NA	NA	#VALUE!	VIH	NA	2015
110999983860	Negative	2015	Men	54	No	NA	352	699	0,50357653791	20	0	Homosexual/Bisexual	[47,88]	0	Men	0	Men	1	<500	3	[350;500[	2	[200;500[	0	<=1000	1	<1	0	<=50	2015	Negative	21	2015	0	#VALUE!	NA	#VALUE!	NA	#VALUE!	NA	NA	#VALUE!	VIH	NA	2015
110999983861	Negative	2015	Men	25	No	NA	740	827	0,89480048368	20	0	Homosexual/Bisexual	[15,35)	0	Men	0	Men	0	>=500	0	>=500	0	>=500	0	<=1000	1	<1	0	<=50	2015	Negative	0	2015	0	#VALUE!	NA	#VALUE!	NA	#VALUE!	NA	NA	#VALUE!	VIH	NA	2015
110999983863	Positive	2015	Men	30	No	NA	1045	737	1,4179104478	20	0	Homosexual/Bisexual	[15,35)	0	Men	0	Men	0	>=500	0	>=500	0	>=500	0	<=1000	0	>=1	0	<=50	2015	Positive	5	2015	1	#VALUE!	NA	2019	1	#VALUE!	NA	1	2019	VIH	1	2015
110999983891	Negative	2015	Men	36	No	NA	384	205	1,8731707317	40	0	Homosexual/Bisexual	[35,47)	0	Men	0	Men	1	<500	3	[350;500[	2	[200;500[	0	<=1000	0	>=1	0	<=50	2015	Negative	0	2015	0	2017	1	#VALUE!	NA	#VALUE!	NA	NA	#VALUE!	VIH	NA	2017
110999983964	Positive	2015	Men	37	No	NA	869	622	1,3971061093	20	0	Homosexual/Bisexual	[35,47)	0	Men	0	Men	0	>=500	0	>=500	0	>=500	0	<=1000	0	>=1	0	<=50	2015	Positive	8	2015	1	#VALUE!	NA	#VALUE!	NA	#VALUE!	NA	NA	#VALUE!	VIH	NA	2015
110999983969	Negative	2015	Men	53	No	NA	511	1211	0,42196531792	20	1	Heterosexual	[47,88]	0	Men	0	Men	0	>=500	0	>=500	0	>=500	1	>1000	1	<1	0	<=50	2015	Negative	0	2015	0	#VALUE!	NA	#VALUE!	NA	#VALUE!	NA	NA	#VALUE!	VIH	NA	2015
110999983985	Negative	2015	Women	45	No	NA	771	NA	NA	50	1	Heterosexual	[35,47)	1	Women	1	Women	0	>=500	0	>=500	0	>=500	NA	NA	NA	NA	0	<=50	2015	Negative	22	2015	0	#VALUE!	NA	#VALUE!	NA	#VALUE!	NA	NA	#VALUE!	VIH	NA	2015
110999984015	Negative	2015	Men	28	No	NA	795	823	0,9659781288	20	0	Homosexual/Bisexual	[15,35)	0	Men	0	Men	0	>=500	0	>=500	0	>=500	0	<=1000	1	<1	0	<=50	2015	Negative	1	2015	0	2018	1	#VALUE!	NA	#VALUE!	NA	NA	#VALUE!	VIH	NA	2018
110999984025	Negative	2015	Men	42	Yes	2015	312	796	0,39195979899	20	0	Homosexual/Bisexual	[35,47)	0	Men	0	Men	1	<500	2	[200;350[	2	[200;500[	0	<=1000	1	<1	0	<=50	2015	Negative	25	2015	0	#VALUE!	NA	#VALUE!	NA	#VALUE!	NA	NA	#VALUE!	VIH	NA	2015
110999984040	Positive	2015	Men	46	No	NA	454	609	0,74548440066	20	2	Other/Unknown	[35,47)	0	Men	0	Men	1	<500	3	[350;500[	2	[200;500[	0	<=1000	1	<1	0	<=50	2015	Positive	26	2015	1	#VALUE!	NA	#VALUE!	NA	#VALUE!	NA	NA	#VALUE!	VIH	NA	2015
110999984049	Negative	2015	Men	46	No	NA	858	697	1,230989957	133	1	Heterosexual	[35,47)	0	Men	0	Men	0	>=500	0	>=500	0	>=500	0	<=1000	0	>=1	1	>50	2015	Negative	0	2015	0	#VALUE!	NA	#VALUE!	NA	#VALUE!	NA	NA	#VALUE!	VIH	NA	2015
110999984078	Negative	2015	Men	28	No	NA	739	684	1,0804093567	20	0	Homosexual/Bisexual	[15,35)	0	Men	0	Men	0	>=500	0	>=500	0	>=500	0	<=1000	0	>=1	0	<=50	2015	Negative	21	2015	0	#VALUE!	NA	#VALUE!	NA	#VALUE!	NA	NA	#VALUE!	VIH	NA	2015
110999984080	Positive	2015	Men	33	No	NA	1749	1778	0,98368953881	20	0	Homosexual/Bisexual	[15,35)	0	Men	0	Men	0	>=500	0	>=500	0	>=500	1	>1000	1	<1	0	<=50	2015	Positive	0	2015	1	#VALUE!	NA	#VALUE!	NA	2019	1	1	2019	VIH	1	2015
110999984101	Negative	2015	Men	75	Yes	2015	425	1172	0,36262798635	20	0	Homosexual/Bisexual	[47,88]	0	Men	0	Men	1	<500	3	[350;500[	2	[200;500[	1	>1000	1	<1	0	<=50	2015	Negative	7	2015	0	2016	1	#VALUE!	NA	#VALUE!	NA	NA	#VALUE!	VIH	NA	2016
110999984113	Negative	2015	Women	38	No	NA	893	661	1,3509833585	20	2	Other/Unknown	[35,47)	1	Women	1	Women	0	>=500	0	>=500	0	>=500	0	<=1000	0	>=1	0	<=50	2015	Negative	15	2015	0	2016	1	#VALUE!	NA	#VALUE!	NA	NA	#VALUE!	VIH	NA	2016
110999984120	Negative	2013	Men	23	No	NA	476	435	1,0942528736	20	0	Homosexual/Bisexual	[15,35)	0	Men	0	Men	1	<500	3	[350;500[	2	[200;500[	0	<=1000	0	>=1	0	<=50	2013	Negative	0	2013	0	#VALUE!	NA	#VALUE!	NA	#VALUE!	NA	NA	#VALUE!	VIH	NA	2013
110999984136	Negative	2015	Women	42	No	NA	611	837	0,72998805257	20	1	Heterosexual	[35,47)	1	Women	1	Women	0	>=500	0	>=500	0	>=500	0	<=1000	1	<1	0	<=50	2015	Negative	0	2015	0	#VALUE!	NA	#VALUE!	NA	#VALUE!	NA	NA	#VALUE!	VIH	NA	2015
110999984137	Negative	2015	Men	38	No	NA	431	570	0,75614035088	20	0	Homosexual/Bisexual	[35,47)	0	Men	0	Men	1	<500	3	[350;500[	2	[200;500[	0	<=1000	1	<1	0	<=50	2015	Negative	0	2015	0	#VALUE!	NA	#VALUE!	NA	#VALUE!	NA	NA	#VALUE!	VIH	NA	2015
110999984153	Negative	2015	Men	41	No	NA	300	380	0,78947368421	20	0	Homosexual/Bisexual	[35,47)	0	Men	0	Men	1	<500	2	[200;350[	2	[200;500[	0	<=1000	1	<1	0	<=50	2015	Negative	6	2015	0	#VALUE!	NA	#VALUE!	NA	#VALUE!	NA	NA	#VALUE!	VIH	NA	2015
110999984156	Negative	2015	Men	31	No	NA	504	1006	0,50099403579	163	0	Homosexual/Bisexual	[15,35)	0	Men	0	Men	0	>=500	0	>=500	0	>=500	1	>1000	1	<1	1	>50	2015	Negative	13	2015	0	#VALUE!	NA	#VALUE!	NA	#VALUE!	NA	NA	#VALUE!	VIH	NA	2015
110999984178	Negative	2015	Men	35	No	NA	260	682	0,38123167155	21883	0	Homosexual/Bisexual	[35,47)	0	Men	0	Men	1	<500	2	[200;350[	2	[200;500[	0	<=1000	1	<1	1	>50	2015	Negative	3	2015	0	#VALUE!	NA	#VALUE!	NA	#VALUE!	NA	NA	#VALUE!	VIH	NA	2015
110999984179	Negative	2015	Men	28	No	NA	152	602	0,25249169435	42500	2	Other/Unknown	[15,35)	0	Men	0	Men	1	<500	1	< 200	1	< 200	0	<=1000	1	<1	1	>50	2015	Negative	4	2015	0	#VALUE!	NA	#VALUE!	NA	#VALUE!	NA	NA	#VALUE!	VIH	NA	2015
110999984191	Negative	2014	Men	48	No	NA	998	550	1,8145454545	20	1	Heterosexual	[47,88]	0	Men	0	Men	0	>=500	0	>=500	0	>=500	0	<=1000	0	>=1	0	<=50	2014	Negative	0	2014	0	#VALUE!	NA	#VALUE!	NA	#VALUE!	NA	NA	#VALUE!	VIH	NA	2014
110999984193	Positive	2015	Men	32	No	NA	476	610	0,78032786885	20	1	Heterosexual	[15,35)	0	Men	0	Men	1	<500	3	[350;500[	2	[200;500[	0	<=1000	1	<1	0	<=50	2015	Positive	26	2015	1	#VALUE!	NA	#VALUE!	NA	#VALUE!	NA	NA	#VALUE!	VIH	NA	2015
110999984203	Negative	2015	Men	29	No	NA	897	892	1,0056053812	20	0	Homosexual/Bisexual	[15,35)	0	Men	0	Men	0	>=500	0	>=500	0	>=500	0	<=1000	0	>=1	0	<=50	2015	Negative	30	2015	0	#VALUE!	NA	#VALUE!	NA	#VALUE!	NA	NA	#VALUE!	VIH	NA	2015
110999984215	Positive	2017	Men	40	No	NA	606	396	1,5303030303	20	0	Homosexual/Bisexual	[35,47)	0	Men	0	Men	0	>=500	0	>=500	0	>=500	0	<=1000	0	>=1	0	<=50	2017	Positive	2	2017	1	#VALUE!	NA	#VALUE!	NA	#VALUE!	NA	NA	#VALUE!	VIH	NA	2017
110999984236	Negative	2015	Men	31	No	NA	425	635	0,66929133858	20	0	Homosexual/Bisexual	[15,35)	0	Men	0	Men	1	<500	3	[350;500[	2	[200;500[	0	<=1000	1	<1	0	<=50	2015	Negative	9	2015	0	2016	1	#VALUE!	NA	#VALUE!	NA	NA	#VALUE!	VIH	NA	2016
110999984242	Negative	2015	Women	45	No	NA	262	698	0,37535816619	30	1	Heterosexual	[35,47)	1	Women	1	Women	1	<500	2	[200;350[	2	[200;500[	0	<=1000	1	<1	0	<=50	2015	Negative	15	2015	0	#VALUE!	NA	#VALUE!	NA	#VALUE!	NA	NA	#VALUE!	VIH	NA	2015
110999984248	Negative	2015	Men	35	Yes	2015	251	1107	0,22673893406	20	0	Homosexual/Bisexual	[35,47)	0	Men	0	Men	1	<500	2	[200;350[	2	[200;500[	1	>1000	1	<1	0	<=50	2015	Negative	0	2015	0	#VALUE!	NA	#VALUE!	NA	#VALUE!	NA	NA	#VALUE!	VIH	NA	2015
110999984278	Positive	2013	Men	31	No	NA	445	286	1,5559440559	20	0	Homosexual/Bisexual	[15,35)	0	Men	0	Men	1	<500	3	[350;500[	2	[200;500[	0	<=1000	0	>=1	0	<=50	2013	Positive	4	2013	1	#VALUE!	NA	#VALUE!	NA	#VALUE!	NA	NA	#VALUE!	VIH	NA	2013
110999984298	Negative	2016	Men	51	No	NA	427	686	0,62244897959	20	0	Homosexual/Bisexual	[47,88]	0	Men	0	Men	1	<500	3	[350;500[	2	[200;500[	0	<=1000	1	<1	0	<=50	2016	Negative	0	2016	0	#VALUE!	NA	#VALUE!	NA	#VALUE!	NA	NA	#VALUE!	VIH	NA	2016
110999984326	Negative	2016	Men	51	No	NA	594	983	0,60427263479	20	0	Homosexual/Bisexual	[47,88]	0	Men	0	Men	0	>=500	0	>=500	0	>=500	0	<=1000	1	<1	0	<=50	2016	Negative	13	2016	0	#VALUE!	NA	#VALUE!	NA	#VALUE!	NA	NA	#VALUE!	VIH	NA	2016
110999984328	Negative	2016	Men	56	No	NA	545	296	1,8412162162	20	0	Homosexual/Bisexual	[47,88]	0	Men	0	Men	0	>=500	0	>=500	0	>=500	0	<=1000	0	>=1	0	<=50	2016	Negative	9	2016	0	#VALUE!	NA	#VALUE!	NA	#VALUE!	NA	NA	#VALUE!	VIH	NA	2016
110999984334	Negative	2016	Men	32	No	NA	667	1492	0,44705093834	20	0	Homosexual/Bisexual	[15,35)	0	Men	0	Men	0	>=500	0	>=500	0	>=500	1	>1000	1	<1	0	<=50	2016	Negative	7	2016	0	#VALUE!	NA	#VALUE!	NA	#VALUE!	NA	NA	#VALUE!	VIH	NA	2016
110999984364	Negative	2017	Men	50	No	NA	1046	856	1,2219626168	85	1	Heterosexual	[47,88]	0	Men	0	Men	0	>=500	0	>=500	0	>=500	0	<=1000	0	>=1	1	>50	2017	Negative	0	2017	0	#VALUE!	NA	#VALUE!	NA	#VALUE!	NA	NA	#VALUE!	VIH	NA	2017
110999984378	Negative	2016	Men	46	No	NA	684	637	1,0737833595	41	0	Homosexual/Bisexual	[35,47)	0	Men	0	Men	0	>=500	0	>=500	0	>=500	0	<=1000	0	>=1	0	<=50	2016	Negative	0	2016	0	#VALUE!	NA	#VALUE!	NA	#VALUE!	NA	NA	#VALUE!	VIH	NA	2016
110999984379	Negative	2016	Men	56	No	NA	924	1547	0,59728506787	20	0	Homosexual/Bisexual	[47,88]	0	Men	0	Men	0	>=500	0	>=500	0	>=500	1	>1000	1	<1	0	<=50	2016	Negative	0	2016	0	#VALUE!	NA	#VALUE!	NA	#VALUE!	NA	NA	#VALUE!	VIH	NA	2016
110999984380	Negative	2016	Men	64	Yes	2016	248	1158	0,21416234888	20	1	Heterosexual	[47,88]	0	Men	0	Men	1	<500	2	[200;350[	2	[200;500[	1	>1000	1	<1	0	<=50	2016	Negative	21	2016	0	#VALUE!	NA	#VALUE!	NA	#VALUE!	NA	NA	#VALUE!	VIH	NA	2016
110999984404	Negative	2016	Men	39	No	NA	576	395	1,4582278481	20	0	Homosexual/Bisexual	[35,47)	0	Men	0	Men	0	>=500	0	>=500	0	>=500	0	<=1000	0	>=1	0	<=50	2016	Negative	8	2016	0	2017	1	2019	1	#VALUE!	NA	1	2019	VIH	1	2017
110999984411	Negative	2016	Women	60	No	NA	543	677	0,80206794682	20	1	Heterosexual	[47,88]	1	Women	1	Women	0	>=500	0	>=500	0	>=500	0	<=1000	1	<1	0	<=50	2016	Negative	28	2016	0	#VALUE!	NA	#VALUE!	NA	#VALUE!	NA	NA	#VALUE!	VIH	NA	2016
110999984417	Negative	2016	Women	64	No	NA	639	1836	0,34803921569	20	1	Heterosexual	[47,88]	1	Women	1	Women	0	>=500	0	>=500	0	>=500	1	>1000	1	<1	0	<=50	2016	Negative	0	2016	0	#VALUE!	NA	#VALUE!	NA	#VALUE!	NA	NA	#VALUE!	VIH	NA	2016
110999984491	Negative	2016	Women	40	No	NA	743	428	1,7359813084	20	1	Heterosexual	[35,47)	1	Women	1	Women	0	>=500	0	>=500	0	>=500	0	<=1000	0	>=1	0	<=50	2016	Negative	2	2016	0	#VALUE!	NA	#VALUE!	NA	#VALUE!	NA	NA	#VALUE!	VIH	NA	2016
110999984584	Negative	2016	Women	34	No	NA	792	691	1,1461649783	20	1	Heterosexual	[15,35)	1	Women	1	Women	0	>=500	0	>=500	0	>=500	0	<=1000	0	>=1	0	<=50	2016	Negative	17	2016	0	#VALUE!	NA	#VALUE!	NA	#VALUE!	NA	NA	#VALUE!	VIH	NA	2016
110999984593	Negative	2016	Men	39	No	NA	518	661	0,78366111952	20	0	Homosexual/Bisexual	[35,47)	0	Men	0	Men	0	>=500	0	>=500	0	>=500	0	<=1000	1	<1	0	<=50	2016	Negative	6	2016	0	#VALUE!	NA	#VALUE!	NA	#VALUE!	NA	NA	#VALUE!	VIH	NA	2016
110999984612	Positive	2016	Men	63	Yes	2016	299	1008	0,29662698413	20	1	Heterosexual	[47,88]	0	Men	0	Men	1	<500	2	[200;350[	2	[200;500[	1	>1000	1	<1	0	<=50	2016	Positive	0	2016	1	#VALUE!	NA	2016	1	#VALUE!	NA	1	2016	VIH	1	2016
110999984632	Negative	2016	Women	38	Yes	2016	864	788	1,0964467005	20	1	Heterosexual	[35,47)	1	Women	1	Women	0	>=500	0	>=500	0	>=500	0	<=1000	0	>=1	0	<=50	2016	Negative	29	2016	0	#VALUE!	NA	#VALUE!	NA	#VALUE!	NA	NA	#VALUE!	VIH	NA	2016
110999984636	Negative	2016	Men	35	No	NA	732	757	0,96697490092	20	2	Other/Unknown	[35,47)	0	Men	0	Men	0	>=500	0	>=500	0	>=500	0	<=1000	1	<1	0	<=50	2016	Negative	0	2016	0	#VALUE!	NA	#VALUE!	NA	#VALUE!	NA	NA	#VALUE!	VIH	NA	2016
110999984724	Negative	2016	Men	36	No	NA	667	1083	0,61588180979	20	1	Heterosexual	[35,47)	0	Men	0	Men	0	>=500	0	>=500	0	>=500	1	>1000	1	<1	0	<=50	2016	Negative	0	2016	0	#VALUE!	NA	#VALUE!	NA	#VALUE!	NA	NA	#VALUE!	VIH	NA	2016
110999984728	Negative	2016	Men	54	No	NA	302	582	0,51890034364	20	1	Heterosexual	[47,88]	0	Men	0	Men	1	<500	2	[200;350[	2	[200;500[	0	<=1000	1	<1	0	<=50	2016	Negative	3	2016	0	#VALUE!	NA	#VALUE!	NA	#VALUE!	NA	NA	#VALUE!	VIH	NA	2016
110999984732	Negative	2016	Men	36	No	NA	1126	509	2,2121807466	20	0	Homosexual/Bisexual	[35,47)	0	Men	0	Men	0	>=500	0	>=500	0	>=500	0	<=1000	0	>=1	0	<=50	2016	Negative	0	2016	0	#VALUE!	NA	#VALUE!	NA	#VALUE!	NA	NA	#VALUE!	VIH	NA	2016
110999984735	Negative	2016	Men	26	No	NA	542	651	0,83256528418	20	0	Homosexual/Bisexual	[15,35)	0	Men	0	Men	0	>=500	0	>=500	0	>=500	0	<=1000	1	<1	0	<=50	2016	Negative	7	2016	0	#VALUE!	NA	#VALUE!	NA	#VALUE!	NA	NA	#VALUE!	VIH	NA	2016
110999984744	Negative	2016	Men	38	Yes	2016	415	833	0,49819927971	20	0	Homosexual/Bisexual	[35,47)	0	Men	0	Men	1	<500	3	[350;500[	2	[200;500[	0	<=1000	1	<1	0	<=50	2016	Negative	1	2016	0	#VALUE!	NA	#VALUE!	NA	#VALUE!	NA	NA	#VALUE!	VIH	NA	2016
110999984754	Positive	2016	Men	37	No	NA	321	1056	0,30397727273	20	1	Heterosexual	[35,47)	0	Men	0	Men	1	<500	2	[200;350[	2	[200;500[	1	>1000	1	<1	0	<=50	2016	Positive	0	2016	1	#VALUE!	NA	#VALUE!	NA	#VALUE!	NA	NA	#VALUE!	VIH	NA	2016
110999984770	Negative	2016	Women	25	No	NA	550	416	1,3221153846	20	1	Heterosexual	[15,35)	1	Women	1	Women	0	>=500	0	>=500	0	>=500	0	<=1000	0	>=1	0	<=50	2016	Negative	0	2016	0	#VALUE!	NA	#VALUE!	NA	#VALUE!	NA	NA	#VALUE!	VIH	NA	2016
110999984771	Negative	2015	Men	54	No	NA	14	531	0,026365348399	1470	1	Heterosexual	[47,88]	0	Men	0	Men	1	<500	1	< 200	1	< 200	0	<=1000	1	<1	1	>50	2015	Negative	0	2015	0	#VALUE!	NA	#VALUE!	NA	#VALUE!	NA	NA	#VALUE!	VIH	NA	2015
110999984794	Positive	2016	Men	29	No	NA	477	675	0,70666666667	20	0	Homosexual/Bisexual	[15,35)	0	Men	0	Men	1	<500	3	[350;500[	2	[200;500[	0	<=1000	1	<1	0	<=50	2016	Positive	2	2016	1	#VALUE!	NA	#VALUE!	NA	#VALUE!	NA	NA	#VALUE!	VIH	NA	2016
110999984801	Negative	2016	Women	33	No	NA	276	302	0,91390728477	58	1	Heterosexual	[15,35)	1	Women	1	Women	1	<500	2	[200;350[	2	[200;500[	0	<=1000	1	<1	1	>50	2016	Negative	0	2016	0	#VALUE!	NA	#VALUE!	NA	#VALUE!	NA	NA	#VALUE!	VIH	NA	2016
110999984807	Negative	2016	Women	71	No	NA	829	290	2,8586206897	20	1	Heterosexual	[47,88]	1	Women	1	Women	0	>=500	0	>=500	0	>=500	0	<=1000	0	>=1	0	<=50	2016	Negative	16	2016	0	#VALUE!	NA	#VALUE!	NA	#VALUE!	NA	NA	#VALUE!	VIH	NA	2016
110999984812	Negative	2016	Women	20	No	NA	532	787	0,67598475222	20	1	Heterosexual	[15,35)	1	Women	1	Women	0	>=500	0	>=500	0	>=500	0	<=1000	1	<1	0	<=50	2016	Negative	0	2016	0	#VALUE!	NA	#VALUE!	NA	#VALUE!	NA	NA	#VALUE!	VIH	NA	2016
110999984814	Negative	2016	Men	47	No	NA	695	467	1,4882226981	20	1	Heterosexual	[47,88]	0	Men	0	Men	0	>=500	0	>=500	0	>=500	0	<=1000	0	>=1	0	<=50	2016	Negative	0	2016	0	2020	1	#VALUE!	NA	#VALUE!	NA	NA	#VALUE!	VIH	NA	2020
110999984815	Negative	2016	Women	51	No	NA	818	991	0,82542885974	20	1	Heterosexual	[47,88]	1	Women	1	Women	0	>=500	0	>=500	0	>=500	0	<=1000	1	<1	0	<=50	2016	Negative	0	2016	0	#VALUE!	NA	#VALUE!	NA	#VALUE!	NA	NA	#VALUE!	VIH	NA	2016
110999984818	Positive	2016	Men	39	No	NA	651	585	1,1128205128	20	0	Homosexual/Bisexual	[35,47)	0	Men	0	Men	0	>=500	0	>=500	0	>=500	0	<=1000	0	>=1	0	<=50	2016	Positive	13	2016	1	#VALUE!	NA	#VALUE!	NA	#VALUE!	NA	NA	#VALUE!	VIH	NA	2016
110999984830	Negative	2016	Men	39	Yes	2016	242	1369	0,17677136596	5030	1	Heterosexual	[35,47)	0	Men	0	Men	1	<500	2	[200;350[	2	[200;500[	1	>1000	1	<1	1	>50	2016	Negative	3	2016	0	#VALUE!	NA	#VALUE!	NA	#VALUE!	NA	NA	#VALUE!	VIH	NA	2016
110999984937	Negative	2016	Men	38	No	NA	813	1017	0,7994100295	20	1	Heterosexual	[35,47)	0	Men	0	Men	0	>=500	0	>=500	0	>=500	1	>1000	1	<1	0	<=50	2016	Negative	5	2016	0	#VALUE!	NA	#VALUE!	NA	#VALUE!	NA	NA	#VALUE!	VIH	NA	2016
110999984956	Negative	2016	Men	36	No	NA	842	961	0,87617065557	20	0	Homosexual/Bisexual	[35,47)	0	Men	0	Men	0	>=500	0	>=500	0	>=500	0	<=1000	1	<1	0	<=50	2016	Negative	0	2016	0	#VALUE!	NA	#VALUE!	NA	#VALUE!	NA	NA	#VALUE!	VIH	NA	2016
110999984967	Negative	2016	Men	49	No	NA	581	386	1,5051813472	20	1	Heterosexual	[47,88]	0	Men	0	Men	0	>=500	0	>=500	0	>=500	0	<=1000	0	>=1	0	<=50	2016	Negative	22	2016	0	#VALUE!	NA	#VALUE!	NA	#VALUE!	NA	NA	#VALUE!	VIH	NA	2016
110999984968	Negative	2016	Men	30	No	NA	284	NA	NA	20	1	Heterosexual	[15,35)	0	Men	0	Men	1	<500	2	[200;350[	2	[200;500[	NA	NA	NA	NA	0	<=50	2016	Negative	0	2016	0	#VALUE!	NA	#VALUE!	NA	#VALUE!	NA	NA	#VALUE!	VIH	NA	2016
110999984984	Positive	2016	Men	38	No	NA	735	619	1,1873990307	116	0	Homosexual/Bisexual	[35,47)	0	Men	0	Men	0	>=500	0	>=500	0	>=500	0	<=1000	0	>=1	1	>50	2016	Positive	29	2016	1	#VALUE!	NA	#VALUE!	NA	2018	1	1	2018	VIH	1	2016
110999985002	Negative	2016	Women	38	Yes	2016	431	1131	0,38107869142	20	1	Heterosexual	[35,47)	1	Women	1	Women	1	<500	3	[350;500[	2	[200;500[	1	>1000	1	<1	0	<=50	2016	Negative	4	2016	0	#VALUE!	NA	#VALUE!	NA	#VALUE!	NA	NA	#VALUE!	VIH	NA	2016
110999985029	Negative	2016	Men	41	Yes	2016	145	258	0,56201550388	20	1	Heterosexual	[35,47)	0	Men	0	Men	1	<500	1	< 200	1	< 200	0	<=1000	1	<1	0	<=50	2016	Negative	1	2016	0	#VALUE!	NA	#VALUE!	NA	#VALUE!	NA	NA	#VALUE!	VIH	NA	2016
110999985032	Negative	2016	Men	36	No	NA	958	1330	0,72030075188	20	0	Homosexual/Bisexual	[35,47)	0	Men	0	Men	0	>=500	0	>=500	0	>=500	1	>1000	1	<1	0	<=50	2016	Negative	9	2016	0	#VALUE!	NA	#VALUE!	NA	#VALUE!	NA	NA	#VALUE!	VIH	NA	2016
110999985034	Positive	2016	Men	30	No	NA	626	539	1,1614100186	20	0	Homosexual/Bisexual	[15,35)	0	Men	0	Men	0	>=500	0	>=500	0	>=500	0	<=1000	0	>=1	0	<=50	2016	Positive	8	2016	1	#VALUE!	NA	2019	1	#VALUE!	NA	1	2019	VIH	1	2016
110999985037	Negative	2016	Men	24	No	NA	1161	1926	0,60280373832	56	0	Homosexual/Bisexual	[15,35)	0	Men	0	Men	0	>=500	0	>=500	0	>=500	1	>1000	1	<1	1	>50	2016	Negative	0	2016	0	#VALUE!	NA	#VALUE!	NA	#VALUE!	NA	NA	#VALUE!	VIH	NA	2016
110999985045	Positive	2017	Men	48	No	NA	469	811	0,57829839704	20	0	Homosexual/Bisexual	[47,88]	0	Men	0	Men	1	<500	3	[350;500[	2	[200;500[	0	<=1000	1	<1	0	<=50	2017	Positive	0	2017	1	#VALUE!	NA	#VALUE!	NA	#VALUE!	NA	NA	#VALUE!	VIH	NA	2017
110999985068	Negative	2016	Men	61	No	NA	750	414	1,8115942029	20	0	Homosexual/Bisexual	[47,88]	0	Men	0	Men	0	>=500	0	>=500	0	>=500	0	<=1000	0	>=1	0	<=50	2016	Negative	4	2016	0	#VALUE!	NA	#VALUE!	NA	#VALUE!	NA	NA	#VALUE!	VIH	NA	2016
110999985072	Positive	2016	Men	37	No	NA	704	933	0,75455519829	20	0	Homosexual/Bisexual	[35,47)	0	Men	0	Men	0	>=500	0	>=500	0	>=500	0	<=1000	1	<1	0	<=50	2016	Positive	4	2016	1	#VALUE!	NA	#VALUE!	NA	2019	1	1	2019	VIH	1	2016
110999985104	Positive	2016	Men	32	No	NA	514	937	0,54855923159	20	0	Homosexual/Bisexual	[15,35)	0	Men	0	Men	0	>=500	0	>=500	0	>=500	0	<=1000	1	<1	0	<=50	2016	Positive	4	2016	1	#VALUE!	NA	#VALUE!	NA	#VALUE!	NA	NA	#VALUE!	VIH	NA	2016
110999985107	Positive	2016	Men	24	No	NA	516	552	0,9347826087	3220	0	Homosexual/Bisexual	[15,35)	0	Men	0	Men	0	>=500	0	>=500	0	>=500	0	<=1000	1	<1	1	>50	2016	Positive	12	2016	1	#VALUE!	NA	#VALUE!	NA	#VALUE!	NA	NA	#VALUE!	VIH	NA	2016
110999985116	Positive	2016	Men	42	No	NA	1006	830	1,2120481928	20	0	Homosexual/Bisexual	[35,47)	0	Men	0	Men	0	>=500	0	>=500	0	>=500	0	<=1000	0	>=1	0	<=50	2016	Positive	25	2016	1	#VALUE!	NA	2020	1	#VALUE!	NA	1	2020	VIH	1	2016
110999985119	Negative	2016	Men	27	No	NA	493	842	0,58551068884	20	0	Homosexual/Bisexual	[15,35)	0	Men	0	Men	1	<500	3	[350;500[	2	[200;500[	0	<=1000	1	<1	0	<=50	2016	Negative	0	2016	0	#VALUE!	NA	#VALUE!	NA	#VALUE!	NA	NA	#VALUE!	VIH	NA	2016
110999985123	Negative	2016	Men	73	No	NA	245	1203	0,20365752286	40	1	Heterosexual	[47,88]	0	Men	0	Men	1	<500	2	[200;350[	2	[200;500[	1	>1000	1	<1	0	<=50	2016	Negative	7	2016	0	#VALUE!	NA	#VALUE!	NA	#VALUE!	NA	NA	#VALUE!	VIH	NA	2016
110999985151	Negative	2016	Men	26	No	NA	494	569	0,86818980668	465	0	Homosexual/Bisexual	[15,35)	0	Men	0	Men	1	<500	3	[350;500[	2	[200;500[	0	<=1000	1	<1	1	>50	2016	Negative	13	2016	0	#VALUE!	NA	#VALUE!	NA	#VALUE!	NA	NA	#VALUE!	VIH	NA	2016
110999985155	Negative	2016	Women	48	Yes	2016	364	668	0,54491017964	58	1	Heterosexual	[47,88]	1	Women	1	Women	1	<500	3	[350;500[	2	[200;500[	0	<=1000	1	<1	1	>50	2016	Negative	0	2016	0	#VALUE!	NA	#VALUE!	NA	#VALUE!	NA	NA	#VALUE!	VIH	NA	2016
110999985156	Negative	2016	Men	37	No	NA	737	758	0,97229551451	20	1	Heterosexual	[35,47)	0	Men	0	Men	0	>=500	0	>=500	0	>=500	0	<=1000	1	<1	0	<=50	2016	Negative	0	2016	0	#VALUE!	NA	#VALUE!	NA	#VALUE!	NA	NA	#VALUE!	VIH	NA	2016
110999985169	Negative	2014	Men	27	No	NA	879	317	2,7728706625	21	0	Homosexual/Bisexual	[15,35)	0	Men	0	Men	0	>=500	0	>=500	0	>=500	0	<=1000	0	>=1	0	<=50	2014	Negative	18	2014	0	#VALUE!	NA	#VALUE!	NA	#VALUE!	NA	NA	#VALUE!	VIH	NA	2014
110999985176	Negative	2016	Men	62	No	NA	689	978	0,70449897751	24	1	Heterosexual	[47,88]	0	Men	0	Men	0	>=500	0	>=500	0	>=500	0	<=1000	1	<1	0	<=50	2016	Negative	3	2016	0	#VALUE!	NA	#VALUE!	NA	#VALUE!	NA	NA	#VALUE!	VIH	NA	2016
110999985177	Negative	2016	Women	38	No	NA	568	398	1,4271356784	20	1	Heterosexual	[35,47)	1	Women	1	Women	0	>=500	0	>=500	0	>=500	0	<=1000	0	>=1	0	<=50	2016	Negative	2	2016	0	#VALUE!	NA	#VALUE!	NA	#VALUE!	NA	NA	#VALUE!	VIH	NA	2016
110999985186	Positive	2019	Men	59	No	NA	602	364	1,6538461538	48	0	Homosexual/Bisexual	[47,88]	0	Men	0	Men	0	>=500	0	>=500	0	>=500	0	<=1000	0	>=1	0	<=50	2019	Positive	0	2019	1	#VALUE!	NA	#VALUE!	NA	#VALUE!	NA	NA	#VALUE!	VIH	NA	2019
110999985213	Negative	2016	Men	49	Yes	2016	150	360	0,41666666667	31	1	Heterosexual	[47,88]	0	Men	0	Men	1	<500	1	< 200	1	< 200	0	<=1000	1	<1	0	<=50	2016	Negative	1	2016	0	#VALUE!	NA	#VALUE!	NA	#VALUE!	NA	NA	#VALUE!	VIH	NA	2016
110999985223	Negative	2016	Women	45	No	NA	199	419	0,47494033413	20	1	Heterosexual	[35,47)	1	Women	1	Women	1	<500	1	< 200	1	< 200	0	<=1000	1	<1	0	<=50	2016	Negative	0	2016	0	#VALUE!	NA	#VALUE!	NA	#VALUE!	NA	NA	#VALUE!	VIH	NA	2016
110999985227	Negative	2016	Women	33	No	NA	635	1008	0,62996031746	20	2	Other/Unknown	[15,35)	1	Women	1	Women	0	>=500	0	>=500	0	>=500	1	>1000	1	<1	0	<=50	2016	Negative	21	2016	0	#VALUE!	NA	#VALUE!	NA	#VALUE!	NA	NA	#VALUE!	VIH	NA	2016
110999985243	Negative	2016	Women	39	No	NA	433	175	2,4742857143	20	1	Heterosexual	[35,47)	1	Women	1	Women	1	<500	3	[350;500[	2	[200;500[	0	<=1000	0	>=1	0	<=50	2016	Negative	10	2016	0	#VALUE!	NA	#VALUE!	NA	#VALUE!	NA	NA	#VALUE!	VIH	NA	2016
110999985249	Negative	2016	Men	35	No	NA	781	NA	NA	20	0	Homosexual/Bisexual	[35,47)	0	Men	0	Men	0	>=500	0	>=500	0	>=500	NA	NA	NA	NA	0	<=50	2016	Negative	0	2016	0	#VALUE!	NA	#VALUE!	NA	#VALUE!	NA	NA	#VALUE!	VIH	NA	2016
110999985255	Negative	2016	Men	29	No	NA	567	572	0,99125874126	20	0	Homosexual/Bisexual	[15,35)	0	Men	0	Men	0	>=500	0	>=500	0	>=500	0	<=1000	1	<1	0	<=50	2016	Negative	3	2016	0	#VALUE!	NA	#VALUE!	NA	#VALUE!	NA	NA	#VALUE!	VIH	NA	2016
110999985257	Negative	2016	Men	39	No	NA	132	1111	0,11881188119	20	0	Homosexual/Bisexual	[35,47)	0	Men	0	Men	1	<500	1	< 200	1	< 200	1	>1000	1	<1	0	<=50	2016	Negative	0	2016	0	2018	1	#VALUE!	NA	#VALUE!	NA	NA	#VALUE!	VIH	NA	2018
110999985270	Positive	2016	Men	36	No	NA	390	233	1,6738197425	20	0	Homosexual/Bisexual	[35,47)	0	Men	0	Men	1	<500	3	[350;500[	2	[200;500[	0	<=1000	0	>=1	0	<=50	2016	Positive	14	2016	1	#VALUE!	NA	#VALUE!	NA	#VALUE!	NA	NA	#VALUE!	VIH	NA	2016
110999985278	Negative	2019	Men	29	No	NA	1061	1315	0,80684410646	20	0	Homosexual/Bisexual	[15,35)	0	Men	0	Men	0	>=500	0	>=500	0	>=500	1	>1000	1	<1	0	<=50	2019	Negative	6	2019	0	#VALUE!	NA	#VALUE!	NA	#VALUE!	NA	NA	#VALUE!	VIH	NA	2019
110999985287	Negative	2016	Men	55	No	NA	486	959	0,50677789364	20	1	Heterosexual	[47,88]	0	Men	0	Men	1	<500	3	[350;500[	2	[200;500[	0	<=1000	1	<1	0	<=50	2016	Negative	7	2016	0	#VALUE!	NA	#VALUE!	NA	#VALUE!	NA	NA	#VALUE!	VIH	NA	2016
110999985291	Negative	2016	Women	50	No	NA	1339	1015	1,3192118227	20	2	Other/Unknown	[47,88]	1	Women	1	Women	0	>=500	0	>=500	0	>=500	1	>1000	0	>=1	0	<=50	2016	Negative	0	2016	0	#VALUE!	NA	#VALUE!	NA	#VALUE!	NA	NA	#VALUE!	VIH	NA	2016
110999985329	Positive	2016	Men	36	No	NA	838	1205	0,69543568465	20	0	Homosexual/Bisexual	[35,47)	0	Men	0	Men	0	>=500	0	>=500	0	>=500	1	>1000	1	<1	0	<=50	2016	Positive	11	2016	1	#VALUE!	NA	#VALUE!	NA	#VALUE!	NA	NA	#VALUE!	VIH	NA	2016
110999985335	Negative	2014	Men	44	Yes	2014	744	672	1,1071428571	36	1	Heterosexual	[35,47)	0	Men	0	Men	0	>=500	0	>=500	0	>=500	0	<=1000	0	>=1	0	<=50	2014	Negative	2	2014	0	#VALUE!	NA	#VALUE!	NA	#VALUE!	NA	NA	#VALUE!	VIH	NA	2014
110999985338	Negative	2016	Men	36	No	NA	529	363	1,4573002755	350	1	Heterosexual	[35,47)	0	Men	0	Men	0	>=500	0	>=500	0	>=500	0	<=1000	0	>=1	1	>50	2016	Negative	0	2016	0	#VALUE!	NA	#VALUE!	NA	#VALUE!	NA	NA	#VALUE!	VIH	NA	2016
110999985372	Negative	2016	Men	44	No	NA	251	522	0,48084291188	20	1	Heterosexual	[35,47)	0	Men	0	Men	1	<500	2	[200;350[	2	[200;500[	0	<=1000	1	<1	0	<=50	2016	Negative	7	2016	0	#VALUE!	NA	#VALUE!	NA	#VALUE!	NA	NA	#VALUE!	VIH	NA	2016
110999985395	Positive	2016	Women	53	No	NA	444	258	1,7209302326	40	1	Heterosexual	[47,88]	1	Women	1	Women	1	<500	3	[350;500[	2	[200;500[	0	<=1000	0	>=1	0	<=50	2016	Positive	17	2016	1	#VALUE!	NA	#VALUE!	NA	#VALUE!	NA	NA	#VALUE!	VIH	NA	2016
110999985466	Negative	2017	Women	30	No	NA	547	945	0,57883597884	20	1	Heterosexual	[15,35)	1	Women	1	Women	0	>=500	0	>=500	0	>=500	0	<=1000	1	<1	0	<=50	2017	Negative	8	2017	0	#VALUE!	NA	#VALUE!	NA	#VALUE!	NA	NA	#VALUE!	VIH	NA	2017
110999985470	Negative	2016	Women	30	No	NA	584	1088	0,53676470588	40	1	Heterosexual	[15,35)	1	Women	1	Women	0	>=500	0	>=500	0	>=500	1	>1000	1	<1	0	<=50	2016	Negative	0	2016	0	#VALUE!	NA	#VALUE!	NA	#VALUE!	NA	NA	#VALUE!	VIH	NA	2016
110999985503	Negative	2014	Men	37	No	NA	372	918	0,40522875817	32	1	Heterosexual	[35,47)	0	Men	0	Men	1	<500	3	[350;500[	2	[200;500[	0	<=1000	1	<1	0	<=50	2014	Negative	5	2014	0	#VALUE!	NA	#VALUE!	NA	#VALUE!	NA	NA	#VALUE!	VIH	NA	2014
110999985510	Negative	2017	Women	51	No	NA	855	418	2,0454545455	20	1	Heterosexual	[47,88]	1	Women	1	Women	0	>=500	0	>=500	0	>=500	0	<=1000	0	>=1	0	<=50	2017	Negative	24	2017	0	#VALUE!	NA	#VALUE!	NA	#VALUE!	NA	NA	#VALUE!	VIH	NA	2017
110999985511	Negative	2017	Men	49	No	NA	358	534	0,67041198502	20	1	Heterosexual	[47,88]	0	Men	0	Men	1	<500	3	[350;500[	2	[200;500[	0	<=1000	1	<1	0	<=50	2017	Negative	0	2017	0	#VALUE!	NA	#VALUE!	NA	#VALUE!	NA	NA	#VALUE!	VIH	NA	2017
110999985519	Negative	2015	Men	27	No	NA	1348	1101	1,2243415077	20	0	Homosexual/Bisexual	[15,35)	0	Men	0	Men	0	>=500	0	>=500	0	>=500	1	>1000	0	>=1	0	<=50	2015	Negative	0	2015	0	#VALUE!	NA	#VALUE!	NA	#VALUE!	NA	NA	#VALUE!	VIH	NA	2015
110999985520	Positive	2017	Men	34	No	NA	822	985	0,8345177665	20	0	Homosexual/Bisexual	[15,35)	0	Men	0	Men	0	>=500	0	>=500	0	>=500	0	<=1000	1	<1	0	<=50	2017	Positive	3	2017	1	#VALUE!	NA	#VALUE!	NA	#VALUE!	NA	NA	#VALUE!	VIH	NA	2017
110999985542	Positive	2017	Men	41	No	NA	844	694	1,2161383285	20	0	Homosexual/Bisexual	[35,47)	0	Men	0	Men	0	>=500	0	>=500	0	>=500	0	<=1000	0	>=1	0	<=50	2017	Positive	0	2017	1	#VALUE!	NA	#VALUE!	NA	#VALUE!	NA	NA	#VALUE!	VIH	NA	2017
110999985545	Negative	2017	Men	42	No	NA	596	430	1,3860465116	20	1	Heterosexual	[35,47)	0	Men	0	Men	0	>=500	0	>=500	0	>=500	0	<=1000	0	>=1	0	<=50	2017	Negative	4	2017	0	#VALUE!	NA	#VALUE!	NA	#VALUE!	NA	NA	#VALUE!	VIH	NA	2017
110999985555	Negative	2017	Men	62	Yes	2017	94	416	0,22596153846	20	1	Heterosexual	[47,88]	0	Men	0	Men	1	<500	1	< 200	1	< 200	0	<=1000	1	<1	0	<=50	2017	Negative	29	2017	0	#VALUE!	NA	#VALUE!	NA	#VALUE!	NA	NA	#VALUE!	VIH	NA	2017
110999985561	Negative	2016	Women	23	No	NA	673	827	0,81378476421	20	1	Heterosexual	[15,35)	1	Women	1	Women	0	>=500	0	>=500	0	>=500	0	<=1000	1	<1	0	<=50	2016	Negative	14	2016	0	#VALUE!	NA	#VALUE!	NA	#VALUE!	NA	NA	#VALUE!	VIH	NA	2016
110999985565	Negative	2017	Men	34	No	NA	388	1563	0,24824056302	20	0	Homosexual/Bisexual	[15,35)	0	Men	0	Men	1	<500	3	[350;500[	2	[200;500[	1	>1000	1	<1	0	<=50	2017	Negative	0	2017	0	#VALUE!	NA	#VALUE!	NA	#VALUE!	NA	NA	#VALUE!	VIH	NA	2017
110999985588	Negative	2017	Men	26	No	NA	842	656	1,2835365854	20	0	Homosexual/Bisexual	[15,35)	0	Men	0	Men	0	>=500	0	>=500	0	>=500	0	<=1000	0	>=1	0	<=50	2017	Negative	0	2017	0	#VALUE!	NA	#VALUE!	NA	#VALUE!	NA	NA	#VALUE!	VIH	NA	2017
110999985595	Negative	2017	Men	45	No	NA	297	574	0,51742160279	61100	1	Heterosexual	[35,47)	0	Men	0	Men	1	<500	2	[200;350[	2	[200;500[	0	<=1000	1	<1	1	>50	2017	Negative	0	2017	0	#VALUE!	NA	#VALUE!	NA	#VALUE!	NA	NA	#VALUE!	VIH	NA	2017
110999985596	Positive	2017	Men	46	No	NA	462	567	0,81481481481	30	0	Homosexual/Bisexual	[35,47)	0	Men	0	Men	1	<500	3	[350;500[	2	[200;500[	0	<=1000	1	<1	0	<=50	2017	Positive	12	2017	1	#VALUE!	NA	#VALUE!	NA	#VALUE!	NA	NA	#VALUE!	VIH	NA	2017
110999985629	Positive	2017	Men	37	Yes	2017	16	61	0,26229508197	20	2	Other/Unknown	[35,47)	0	Men	0	Men	1	<500	1	< 200	1	< 200	0	<=1000	1	<1	0	<=50	2017	Positive	12	2017	1	#VALUE!	NA	#VALUE!	NA	#VALUE!	NA	NA	#VALUE!	VIH	NA	2017
110999985641	Negative	2017	Women	37	No	NA	473	552	0,85688405797	20	1	Heterosexual	[35,47)	1	Women	1	Women	1	<500	3	[350;500[	2	[200;500[	0	<=1000	1	<1	0	<=50	2017	Negative	0	2017	0	#VALUE!	NA	#VALUE!	NA	#VALUE!	NA	NA	#VALUE!	VIH	NA	2017
110999985669	Negative	2017	Women	36	No	NA	444	982	0,45213849287	1580	1	Heterosexual	[35,47)	1	Women	1	Women	1	<500	3	[350;500[	2	[200;500[	0	<=1000	1	<1	1	>50	2017	Negative	2	2017	0	#VALUE!	NA	#VALUE!	NA	#VALUE!	NA	NA	#VALUE!	VIH	NA	2017
110999985670	Negative	2017	Men	52	No	NA	293	1051	0,27878211227	20	1	Heterosexual	[47,88]	0	Men	0	Men	1	<500	2	[200;350[	2	[200;500[	1	>1000	1	<1	0	<=50	2017	Negative	2	2017	0	#VALUE!	NA	#VALUE!	NA	#VALUE!	NA	NA	#VALUE!	VIH	NA	2017
110999985690	Negative	2017	Women	48	No	NA	257	648	0,39660493827	20	1	Heterosexual	[47,88]	1	Women	1	Women	1	<500	2	[200;350[	2	[200;500[	0	<=1000	1	<1	0	<=50	2017	Negative	27	2017	0	#VALUE!	NA	#VALUE!	NA	#VALUE!	NA	NA	#VALUE!	VIH	NA	2017
110999985711	Negative	2011	Women	42	No	NA	302	413	0,73123486683	20	1	Heterosexual	[35,47)	1	Women	1	Women	1	<500	2	[200;350[	2	[200;500[	0	<=1000	1	<1	0	<=50	2011	Negative	5	2011	0	#VALUE!	NA	#VALUE!	NA	#VALUE!	NA	NA	#VALUE!	VIH	NA	2011
110999985759	Negative	2017	Men	34	No	NA	459	541	0,84842883549	20	0	Homosexual/Bisexual	[15,35)	0	Men	0	Men	1	<500	3	[350;500[	2	[200;500[	0	<=1000	1	<1	0	<=50	2017	Negative	11	2017	0	#VALUE!	NA	#VALUE!	NA	#VALUE!	NA	NA	#VALUE!	VIH	NA	2017
110999985770	Negative	2017	Men	42	No	NA	385	685	0,56204379562	39	1	Heterosexual	[35,47)	0	Men	0	Men	1	<500	3	[350;500[	2	[200;500[	0	<=1000	1	<1	0	<=50	2017	Negative	0	2017	0	#VALUE!	NA	#VALUE!	NA	#VALUE!	NA	NA	#VALUE!	VIH	NA	2017
110999985812	Negative	2017	Women	44	No	NA	473	362	1,3066298343	20	1	Heterosexual	[35,47)	1	Women	1	Women	1	<500	3	[350;500[	2	[200;500[	0	<=1000	0	>=1	0	<=50	2017	Negative	0	2017	0	#VALUE!	NA	#VALUE!	NA	#VALUE!	NA	NA	#VALUE!	VIH	NA	2017
110999985824	Negative	2017	Women	53	Yes	2017	188	364	0,51648351648	20	1	Heterosexual	[47,88]	1	Women	1	Women	1	<500	1	< 200	1	< 200	0	<=1000	1	<1	0	<=50	2017	Negative	1	2017	0	#VALUE!	NA	#VALUE!	NA	#VALUE!	NA	NA	#VALUE!	VIH	NA	2017
110999985826	Negative	2017	Men	30	Yes	2017	102	767	0,13298565841	163	1	Heterosexual	[15,35)	0	Men	0	Men	1	<500	1	< 200	1	< 200	0	<=1000	1	<1	1	>50	2017	Negative	1	2017	0	#VALUE!	NA	#VALUE!	NA	#VALUE!	NA	NA	#VALUE!	VIH	NA	2017
110999985829	Negative	2017	Women	38	No	NA	816	602	1,3554817276	20	1	Heterosexual	[35,47)	1	Women	1	Women	0	>=500	0	>=500	0	>=500	0	<=1000	0	>=1	0	<=50	2017	Negative	3	2017	0	#VALUE!	NA	#VALUE!	NA	#VALUE!	NA	NA	#VALUE!	VIH	NA	2017
110999985848	Positive	2017	Men	21	No	NA	348	899	0,38709677419	37700	0	Homosexual/Bisexual	[15,35)	0	Men	0	Men	1	<500	2	[200;350[	2	[200;500[	0	<=1000	1	<1	1	>50	2017	Positive	4	2017	1	#VALUE!	NA	#VALUE!	NA	#VALUE!	NA	NA	#VALUE!	VIH	NA	2017
110999985849	Positive	2017	Men	33	No	NA	556	588	0,94557823129	3630	0	Homosexual/Bisexual	[15,35)	0	Men	0	Men	0	>=500	0	>=500	0	>=500	0	<=1000	1	<1	1	>50	2017	Positive	0	2017	1	#VALUE!	NA	#VALUE!	NA	#VALUE!	NA	NA	#VALUE!	VIH	NA	2017
110999985947	Negative	2014	Men	30	No	NA	544	662	0,82175226586	20	0	Homosexual/Bisexual	[15,35)	0	Men	0	Men	0	>=500	0	>=500	0	>=500	0	<=1000	1	<1	0	<=50	2014	Negative	2	2014	0	#VALUE!	NA	#VALUE!	NA	#VALUE!	NA	NA	#VALUE!	VIH	NA	2014
110999985948	Negative	2017	Men	44	No	NA	212	1114	0,19030520646	377	0	Homosexual/Bisexual	[35,47)	0	Men	0	Men	1	<500	2	[200;350[	2	[200;500[	1	>1000	1	<1	1	>50	2017	Negative	30	2017	0	#VALUE!	NA	#VALUE!	NA	#VALUE!	NA	NA	#VALUE!	VIH	NA	2017
110999985953	Negative	2017	Women	25	No	NA	500	2328	0,2147766323	107000	1	Heterosexual	[15,35)	1	Women	1	Women	0	>=500	0	>=500	0	>=500	1	>1000	1	<1	1	>50	2017	Negative	6	2017	0	#VALUE!	NA	#VALUE!	NA	#VALUE!	NA	NA	#VALUE!	VIH	NA	2017
110999985964	Negative	2017	Men	38	No	NA	445	803	0,55417185554	53	0	Homosexual/Bisexual	[35,47)	0	Men	0	Men	1	<500	3	[350;500[	2	[200;500[	0	<=1000	1	<1	1	>50	2017	Negative	5	2017	0	2018	1	#VALUE!	NA	#VALUE!	NA	NA	#VALUE!	VIH	NA	2018
110999985974	Negative	2017	Women	42	No	NA	402	933	0,4308681672	20	1	Heterosexual	[35,47)	1	Women	1	Women	1	<500	3	[350;500[	2	[200;500[	0	<=1000	1	<1	0	<=50	2017	Negative	13	2017	0	#VALUE!	NA	#VALUE!	NA	#VALUE!	NA	NA	#VALUE!	VIH	NA	2017
110999985982	Negative	2017	Men	39	No	NA	323	184	1,7554347826	20	1	Heterosexual	[35,47)	0	Men	0	Men	1	<500	2	[200;350[	2	[200;500[	0	<=1000	0	>=1	0	<=50	2017	Negative	26	2017	0	#VALUE!	NA	#VALUE!	NA	#VALUE!	NA	NA	#VALUE!	VIH	NA	2017
110999985988	Negative	2017	Men	50	No	NA	445	770	0,57792207792	26	0	Homosexual/Bisexual	[47,88]	0	Men	0	Men	1	<500	3	[350;500[	2	[200;500[	0	<=1000	1	<1	0	<=50	2017	Negative	6	2017	0	#VALUE!	NA	#VALUE!	NA	#VALUE!	NA	NA	#VALUE!	VIH	NA	2017
110999986029	Positive	2017	Men	40	No	NA	1525	1120	1,3616071429	20	0	Homosexual/Bisexual	[35,47)	0	Men	0	Men	0	>=500	0	>=500	0	>=500	1	>1000	0	>=1	0	<=50	2017	Positive	21	2017	1	#VALUE!	NA	2018	1	#VALUE!	NA	1	2018	VIH	1	2017
110999986038	Negative	2017	Women	65	No	NA	718	579	1,2400690846	20	1	Heterosexual	[47,88]	1	Women	1	Women	0	>=500	0	>=500	0	>=500	0	<=1000	0	>=1	0	<=50	2017	Negative	6	2017	0	#VALUE!	NA	#VALUE!	NA	#VALUE!	NA	NA	#VALUE!	VIH	NA	2017
110999986080	Negative	2017	Men	38	No	NA	864	736	1,1739130435	20	0	Homosexual/Bisexual	[35,47)	0	Men	0	Men	0	>=500	0	>=500	0	>=500	0	<=1000	0	>=1	0	<=50	2017	Negative	0	2017	0	#VALUE!	NA	#VALUE!	NA	#VALUE!	NA	NA	#VALUE!	VIH	NA	2017
110999986084	Negative	2017	Men	56	No	NA	1161	800	1,45125	30	1	Heterosexual	[47,88]	0	Men	0	Men	0	>=500	0	>=500	0	>=500	0	<=1000	0	>=1	0	<=50	2017	Negative	0	2017	0	#VALUE!	NA	#VALUE!	NA	#VALUE!	NA	NA	#VALUE!	VIH	NA	2017
110999986086	Negative	2017	Men	30	No	NA	543	545	0,99633027523	29	0	Homosexual/Bisexual	[15,35)	0	Men	0	Men	0	>=500	0	>=500	0	>=500	0	<=1000	1	<1	0	<=50	2017	Negative	0	2017	0	#VALUE!	NA	#VALUE!	NA	#VALUE!	NA	NA	#VALUE!	VIH	NA	2017
110999986087	Negative	2017	Men	40	No	NA	867	NA	NA	50	1	Heterosexual	[35,47)	0	Men	0	Men	0	>=500	0	>=500	0	>=500	NA	NA	NA	NA	0	<=50	2017	Negative	0	2017	0	#VALUE!	NA	#VALUE!	NA	#VALUE!	NA	NA	#VALUE!	VIH	NA	2017
110999986109	Positive	2017	Men	42	No	NA	220	722	0,30470914127	20	0	Homosexual/Bisexual	[35,47)	0	Men	0	Men	1	<500	2	[200;350[	2	[200;500[	0	<=1000	1	<1	0	<=50	2017	Positive	26	2017	1	#VALUE!	NA	#VALUE!	NA	#VALUE!	NA	NA	#VALUE!	VIH	NA	2017
110999986119	Negative	2017	Men	47	No	NA	801	836	0,95813397129	20	0	Homosexual/Bisexual	[47,88]	0	Men	0	Men	0	>=500	0	>=500	0	>=500	0	<=1000	1	<1	0	<=50	2017	Negative	0	2017	0	#VALUE!	NA	#VALUE!	NA	#VALUE!	NA	NA	#VALUE!	VIH	NA	2017
110999986123	Negative	2017	Men	65	No	NA	715	716	0,99860335196	20	1	Heterosexual	[47,88]	0	Men	0	Men	0	>=500	0	>=500	0	>=500	0	<=1000	1	<1	0	<=50	2017	Negative	0	2017	0	#VALUE!	NA	#VALUE!	NA	#VALUE!	NA	NA	#VALUE!	VIH	NA	2017
110999986138	Negative	2017	Men	54	Yes	2017	270	1769	0,15262860373	20	0	Homosexual/Bisexual	[47,88]	0	Men	0	Men	1	<500	2	[200;350[	2	[200;500[	1	>1000	1	<1	0	<=50	2017	Negative	2	2017	0	#VALUE!	NA	#VALUE!	NA	#VALUE!	NA	NA	#VALUE!	VIH	NA	2017
110999986139	Negative	2017	Men	48	No	NA	505	534	0,9456928839	20	0	Homosexual/Bisexual	[47,88]	0	Men	0	Men	0	>=500	0	>=500	0	>=500	0	<=1000	1	<1	0	<=50	2017	Negative	27	2017	0	#VALUE!	NA	#VALUE!	NA	#VALUE!	NA	NA	#VALUE!	VIH	NA	2017
110999986180	Negative	2017	Women	34	No	NA	733	548	1,3375912409	20	1	Heterosexual	[15,35)	1	Women	1	Women	0	>=500	0	>=500	0	>=500	0	<=1000	0	>=1	0	<=50	2017	Negative	0	2017	0	#VALUE!	NA	#VALUE!	NA	#VALUE!	NA	NA	#VALUE!	VIH	NA	2017
110999986188	Positive	2017	Men	38	No	NA	747	933	0,80064308682	20	0	Homosexual/Bisexual	[35,47)	0	Men	0	Men	0	>=500	0	>=500	0	>=500	0	<=1000	1	<1	0	<=50	2017	Positive	0	2017	1	#VALUE!	NA	#VALUE!	NA	#VALUE!	NA	NA	#VALUE!	VIH	NA	2017
110999986195	Negative	2017	Men	47	No	NA	1167	1773	0,65820642978	20	0	Homosexual/Bisexual	[47,88]	0	Men	0	Men	0	>=500	0	>=500	0	>=500	1	>1000	1	<1	0	<=50	2017	Negative	0	2017	0	#VALUE!	NA	#VALUE!	NA	#VALUE!	NA	NA	#VALUE!	VIH	NA	2017
110999986198	Positive	2017	Men	53	No	NA	958	784	1,2219387755	20	0	Homosexual/Bisexual	[47,88]	0	Men	0	Men	0	>=500	0	>=500	0	>=500	0	<=1000	0	>=1	0	<=50	2017	Positive	27	2017	1	#VALUE!	NA	#VALUE!	NA	#VALUE!	NA	NA	#VALUE!	VIH	NA	2017
110999986212	Positive	2017	Men	35	No	NA	436	482	0,90456431535	20	0	Homosexual/Bisexual	[35,47)	0	Men	0	Men	1	<500	3	[350;500[	2	[200;500[	0	<=1000	1	<1	0	<=50	2017	Positive	28	2017	1	#VALUE!	NA	#VALUE!	NA	#VALUE!	NA	NA	#VALUE!	VIH	NA	2017
110999986260	Negative	2017	Men	38	No	NA	743	345	2,1536231884	20	1	Heterosexual	[35,47)	0	Men	0	Men	0	>=500	0	>=500	0	>=500	0	<=1000	0	>=1	0	<=50	2017	Negative	15	2017	0	2019	1	#VALUE!	NA	#VALUE!	NA	NA	#VALUE!	VIH	NA	2019
110999986271	Negative	2017	Men	35	No	NA	637	948	0,67194092827	20	1	Heterosexual	[35,47)	0	Men	0	Men	0	>=500	0	>=500	0	>=500	0	<=1000	1	<1	0	<=50	2017	Negative	0	2017	0	#VALUE!	NA	#VALUE!	NA	#VALUE!	NA	NA	#VALUE!	VIH	NA	2017
110999986295	Negative	2017	Men	29	No	NA	347	505	0,68712871287	36	0	Homosexual/Bisexual	[15,35)	0	Men	0	Men	1	<500	2	[200;350[	2	[200;500[	0	<=1000	1	<1	0	<=50	2017	Negative	1	2017	0	2017	1	2019	1	#VALUE!	NA	1	2019	VIH	1	2017
110999986304	Negative	2017	Men	35	No	NA	889	370	2,4027027027	20	1	Heterosexual	[35,47)	0	Men	0	Men	0	>=500	0	>=500	0	>=500	0	<=1000	0	>=1	0	<=50	2017	Negative	0	2017	0	#VALUE!	NA	#VALUE!	NA	#VALUE!	NA	NA	#VALUE!	VIH	NA	2017
110999986323	Negative	2017	Men	49	No	NA	647	470	1,3765957447	20	0	Homosexual/Bisexual	[47,88]	0	Men	0	Men	0	>=500	0	>=500	0	>=500	0	<=1000	0	>=1	0	<=50	2017	Negative	21	2017	0	#VALUE!	NA	#VALUE!	NA	#VALUE!	NA	NA	#VALUE!	VIH	NA	2017
110999986348	Negative	2017	Women	35	No	NA	482	1043	0,46212847555	20	1	Heterosexual	[35,47)	1	Women	1	Women	1	<500	3	[350;500[	2	[200;500[	1	>1000	1	<1	0	<=50	2017	Negative	10	2017	0	#VALUE!	NA	#VALUE!	NA	#VALUE!	NA	NA	#VALUE!	VIH	NA	2017
110999986350	Negative	2017	Men	28	No	NA	622	883	0,70441676104	50	0	Homosexual/Bisexual	[15,35)	0	Men	0	Men	0	>=500	0	>=500	0	>=500	0	<=1000	1	<1	0	<=50	2017	Negative	3	2017	0	#VALUE!	NA	#VALUE!	NA	#VALUE!	NA	NA	#VALUE!	VIH	NA	2017
110999986408	Positive	2017	Men	22	No	NA	922	NA	NA	50	0	Homosexual/Bisexual	[15,35)	0	Men	0	Men	0	>=500	0	>=500	0	>=500	NA	NA	NA	NA	0	<=50	2017	Positive	0	2017	1	#VALUE!	NA	2019	1	#VALUE!	NA	1	2019	VIH	1	2017
110999986411	Negative	2017	Men	24	No	NA	655	522	1,254789272	20	1	Heterosexual	[15,35)	0	Men	0	Men	0	>=500	0	>=500	0	>=500	0	<=1000	0	>=1	0	<=50	2017	Negative	16	2017	0	#VALUE!	NA	#VALUE!	NA	#VALUE!	NA	NA	#VALUE!	VIH	NA	2017
110999986419	Negative	2017	Women	29	No	NA	338	841	0,40190249703	20	1	Heterosexual	[15,35)	1	Women	1	Women	1	<500	2	[200;350[	2	[200;500[	0	<=1000	1	<1	0	<=50	2017	Negative	12	2017	0	#VALUE!	NA	#VALUE!	NA	#VALUE!	NA	NA	#VALUE!	VIH	NA	2017
110999986426	Positive	2017	Men	34	No	NA	589	1024	0,5751953125	48	0	Homosexual/Bisexual	[15,35)	0	Men	0	Men	0	>=500	0	>=500	0	>=500	1	>1000	1	<1	0	<=50	2017	Positive	9	2017	1	#VALUE!	NA	#VALUE!	NA	#VALUE!	NA	NA	#VALUE!	VIH	NA	2017
110999986438	Negative	2017	Men	43	Yes	2017	213	787	0,2706480305	20	1	Heterosexual	[35,47)	0	Men	0	Men	1	<500	2	[200;350[	2	[200;500[	0	<=1000	1	<1	0	<=50	2017	Negative	0	2017	0	#VALUE!	NA	#VALUE!	NA	#VALUE!	NA	NA	#VALUE!	VIH	NA	2017
110999986442	Negative	2017	Women	48	Yes	2019	265	261	1,0153256705	20	1	Heterosexual	[47,88]	1	Women	1	Women	1	<500	2	[200;350[	2	[200;500[	0	<=1000	0	>=1	0	<=50	2017	Negative	0	2017	0	#VALUE!	NA	#VALUE!	NA	#VALUE!	NA	NA	#VALUE!	VIH	NA	2017
110999986445	Negative	2017	Women	26	Yes	2017	998	683	1,4612005857	20	1	Heterosexual	[15,35)	1	Women	1	Women	0	>=500	0	>=500	0	>=500	0	<=1000	0	>=1	0	<=50	2017	Negative	6	2017	0	#VALUE!	NA	#VALUE!	NA	#VALUE!	NA	NA	#VALUE!	VIH	NA	2017
110999986523	Negative	2017	Men	44	No	NA	565	390	1,4487179487	20	1	Heterosexual	[35,47)	0	Men	0	Men	0	>=500	0	>=500	0	>=500	0	<=1000	0	>=1	0	<=50	2017	Negative	0	2017	0	#VALUE!	NA	#VALUE!	NA	#VALUE!	NA	NA	#VALUE!	VIH	NA	2017
110999986550	Negative	2017	Men	43	Yes	2017	225	1559	0,14432328416	1250	1	Heterosexual	[35,47)	0	Men	0	Men	1	<500	2	[200;350[	2	[200;500[	1	>1000	1	<1	1	>50	2017	Negative	27	2017	0	#VALUE!	NA	#VALUE!	NA	#VALUE!	NA	NA	#VALUE!	VIH	NA	2017
110999986552	Negative	2017	Men	31	No	NA	596	522	1,1417624521	20	1	Heterosexual	[15,35)	0	Men	0	Men	0	>=500	0	>=500	0	>=500	0	<=1000	0	>=1	0	<=50	2017	Negative	0	2017	0	#VALUE!	NA	#VALUE!	NA	#VALUE!	NA	NA	#VALUE!	VIH	NA	2017
110999986591	Positive	2017	Men	50	No	NA	549	1095	0,50136986301	65	1	Heterosexual	[47,88]	0	Men	0	Men	0	>=500	0	>=500	0	>=500	1	>1000	1	<1	1	>50	2017	Positive	13	2017	1	#VALUE!	NA	#VALUE!	NA	#VALUE!	NA	NA	#VALUE!	VIH	NA	2017
110999986596	Negative	2017	Women	45	No	NA	116	165	0,70303030303	886	1	Heterosexual	[35,47)	1	Women	1	Women	1	<500	1	< 200	1	< 200	0	<=1000	1	<1	1	>50	2017	Negative	10	2017	0	#VALUE!	NA	#VALUE!	NA	#VALUE!	NA	NA	#VALUE!	VIH	NA	2017
110999986609	Negative	2017	Men	61	No	NA	283	484	0,5847107438	20	1	Heterosexual	[47,88]	0	Men	0	Men	1	<500	2	[200;350[	2	[200;500[	0	<=1000	1	<1	0	<=50	2017	Negative	3	2017	0	#VALUE!	NA	#VALUE!	NA	#VALUE!	NA	NA	#VALUE!	VIH	NA	2017
110999986660	Negative	2017	Men	38	No	NA	679	538	1,2620817844	20	1	Heterosexual	[35,47)	0	Men	0	Men	0	>=500	0	>=500	0	>=500	0	<=1000	0	>=1	0	<=50	2017	Negative	0	2017	0	#VALUE!	NA	#VALUE!	NA	#VALUE!	NA	NA	#VALUE!	VIH	NA	2017
110999986689	Negative	2017	Women	26	No	NA	1077	726	1,4834710744	30	1	Heterosexual	[15,35)	1	Women	1	Women	0	>=500	0	>=500	0	>=500	0	<=1000	0	>=1	0	<=50	2017	Negative	0	2017	0	#VALUE!	NA	#VALUE!	NA	#VALUE!	NA	NA	#VALUE!	VIH	NA	2017
110999986727	Negative	2017	Women	46	Yes	2018	383	385	0,99480519481	20	1	Heterosexual	[35,47)	1	Women	1	Women	1	<500	3	[350;500[	2	[200;500[	0	<=1000	1	<1	0	<=50	2017	Negative	0	2017	0	#VALUE!	NA	#VALUE!	NA	#VALUE!	NA	NA	#VALUE!	VIH	NA	2017
110999986737	Negative	2017	Men	29	No	NA	983	796	1,2349246231	20	0	Homosexual/Bisexual	[15,35)	0	Men	0	Men	0	>=500	0	>=500	0	>=500	0	<=1000	0	>=1	0	<=50	2017	Negative	29	2017	0	#VALUE!	NA	#VALUE!	NA	#VALUE!	NA	NA	#VALUE!	VIH	NA	2017
110999986742	Positive	2017	Men	31	No	NA	914	774	1,180878553	20	0	Homosexual/Bisexual	[15,35)	0	Men	0	Men	0	>=500	0	>=500	0	>=500	0	<=1000	0	>=1	0	<=50	2017	Positive	14	2017	1	#VALUE!	NA	#VALUE!	NA	#VALUE!	NA	NA	#VALUE!	VIH	NA	2017
110999986762	Positive	2018	Men	38	No	NA	595	1784	0,33352017937	20	0	Homosexual/Bisexual	[35,47)	0	Men	0	Men	0	>=500	0	>=500	0	>=500	1	>1000	1	<1	0	<=50	2018	Positive	0	2018	1	#VALUE!	NA	#VALUE!	NA	#VALUE!	NA	NA	#VALUE!	VIH	NA	2018
110999986840	Negative	2017	Men	58	No	NA	527	1123	0,46927871772	20	0	Homosexual/Bisexual	[47,88]	0	Men	0	Men	0	>=500	0	>=500	0	>=500	1	>1000	1	<1	0	<=50	2017	Negative	0	2017	0	#VALUE!	NA	#VALUE!	NA	#VALUE!	NA	NA	#VALUE!	VIH	NA	2017
110999986860	Negative	2018	Women	20	No	NA	325	661	0,49167927383	20	1	Heterosexual	[15,35)	1	Women	1	Women	1	<500	2	[200;350[	2	[200;500[	0	<=1000	1	<1	0	<=50	2018	Negative	23	2018	0	#VALUE!	NA	#VALUE!	NA	#VALUE!	NA	NA	#VALUE!	VIH	NA	2018
110999986881	Negative	2018	Men	57	Yes	2018	531	921	0,57654723127	20	2	Other/Unknown	[47,88]	0	Men	0	Men	0	>=500	0	>=500	0	>=500	0	<=1000	1	<1	0	<=50	2018	Negative	3	2018	0	#VALUE!	NA	#VALUE!	NA	#VALUE!	NA	NA	#VALUE!	VIH	NA	2018
110999987126	Negative	2018	Women	29	No	NA	544	300	1,8133333333	20	1	Heterosexual	[15,35)	1	Women	1	Women	0	>=500	0	>=500	0	>=500	0	<=1000	0	>=1	0	<=50	2018	Negative	14	2018	0	#VALUE!	NA	#VALUE!	NA	#VALUE!	NA	NA	#VALUE!	VIH	NA	2018
110999987366	Positive	2018	Men	26	No	NA	411	736	0,55842391304	20	0	Homosexual/Bisexual	[15,35)	0	Men	0	Men	1	<500	3	[350;500[	2	[200;500[	0	<=1000	1	<1	0	<=50	2018	Positive	8	2018	1	#VALUE!	NA	2019	1	#VALUE!	NA	1	2019	VIH	2	2018
110999987807	Negative	2018	Men	40	No	NA	695	1023	0,67937438905	20	0	Homosexual/Bisexual	[35,47)	0	Men	0	Men	0	>=500	0	>=500	0	>=500	1	>1000	1	<1	0	<=50	2018	Negative	0	2018	0	#VALUE!	NA	#VALUE!	NA	#VALUE!	NA	NA	#VALUE!	VIH	NA	2018
110999987842	Negative	2018	Men	39	No	NA	612	1139	0,53731343284	20	0	Homosexual/Bisexual	[35,47)	0	Men	0	Men	0	>=500	0	>=500	0	>=500	1	>1000	1	<1	0	<=50	2018	Negative	0	2018	0	#VALUE!	NA	#VALUE!	NA	#VALUE!	NA	NA	#VALUE!	VIH	NA	2018
110999987982	Negative	2018	Women	57	No	NA	466	337	1,3827893175	20	1	Heterosexual	[47,88]	1	Women	1	Women	1	<500	3	[350;500[	2	[200;500[	0	<=1000	0	>=1	0	<=50	2018	Negative	9	2018	0	#VALUE!	NA	#VALUE!	NA	#VALUE!	NA	NA	#VALUE!	VIH	NA	2018
110999988074	Negative	2018	Men	24	No	NA	434	260	1,6692307692	20	0	Homosexual/Bisexual	[15,35)	0	Men	0	Men	1	<500	3	[350;500[	2	[200;500[	0	<=1000	0	>=1	0	<=50	2018	Negative	0	2018	0	#VALUE!	NA	#VALUE!	NA	#VALUE!	NA	NA	#VALUE!	VIH	NA	2018
110999988257	Negative	2018	Women	26	No	NA	461	494	0,93319838057	20	1	Heterosexual	[15,35)	1	Women	1	Women	1	<500	3	[350;500[	2	[200;500[	0	<=1000	1	<1	0	<=50	2018	Negative	0	2018	0	#VALUE!	NA	#VALUE!	NA	#VALUE!	NA	NA	#VALUE!	VIH	NA	2018
110999988730	Negative	2012	Men	53	No	NA	1012	1171	0,86421861657	20	1	Heterosexual	[47,88]	0	Men	0	Men	0	>=500	0	>=500	0	>=500	1	>1000	1	<1	0	<=50	2012	Negative	6	2012	0	#VALUE!	NA	#VALUE!	NA	#VALUE!	NA	NA	#VALUE!	VIH	NA	2012
110999988787	Negative	2018	Women	56	No	NA	224	443	0,50564334086	281	2	Other/Unknown	[47,88]	1	Women	1	Women	1	<500	2	[200;350[	2	[200;500[	0	<=1000	1	<1	1	>50	2018	Negative	8	2018	0	#VALUE!	NA	#VALUE!	NA	#VALUE!	NA	NA	#VALUE!	VIH	NA	2018
110999988789	Negative	2018	Men	40	No	NA	730	542	1,3468634686	20	0	Homosexual/Bisexual	[35,47)	0	Men	0	Men	0	>=500	0	>=500	0	>=500	0	<=1000	0	>=1	0	<=50	2018	Negative	26	2018	0	#VALUE!	NA	#VALUE!	NA	#VALUE!	NA	NA	#VALUE!	VIH	NA	2018
110999988809	Negative	2011	Women	33	No	NA	225	780	0,28846153846	20	1	Heterosexual	[15,35)	1	Women	1	Women	1	<500	2	[200;350[	2	[200;500[	0	<=1000	1	<1	0	<=50	2011	Negative	0	2011	0	#VALUE!	NA	#VALUE!	NA	#VALUE!	NA	NA	#VALUE!	VIH	NA	2011
110999988835	Negative	2018	Men	37	No	NA	599	827	0,72430471584	24	0	Homosexual/Bisexual	[35,47)	0	Men	0	Men	0	>=500	0	>=500	0	>=500	0	<=1000	1	<1	0	<=50	2018	Negative	5	2018	0	#VALUE!	NA	#VALUE!	NA	#VALUE!	NA	NA	#VALUE!	VIH	NA	2018
110999989049	Positive	2018	Men	27	No	NA	958	2123	0,45124823363	22	0	Homosexual/Bisexual	[15,35)	0	Men	0	Men	0	>=500	0	>=500	0	>=500	1	>1000	1	<1	0	<=50	2018	Positive	1	2018	1	#VALUE!	NA	2018	1	#VALUE!	NA	1	2018	VIH	1	2018
110999989077	Negative	2018	Women	64	No	NA	235	1523	0,15430072226	50	1	Heterosexual	[47,88]	1	Women	1	Women	1	<500	2	[200;350[	2	[200;500[	1	>1000	1	<1	0	<=50	2018	Negative	27	2018	0	#VALUE!	NA	#VALUE!	NA	#VALUE!	NA	NA	#VALUE!	VIH	NA	2018
110999989348	Positive	2018	Men	37	No	NA	491	654	0,75076452599	52	0	Homosexual/Bisexual	[35,47)	0	Men	0	Men	1	<500	3	[350;500[	2	[200;500[	0	<=1000	1	<1	1	>50	2018	Positive	0	2018	1	#VALUE!	NA	2019	1	#VALUE!	NA	1	2019	VIH	2	2018
110999989405	Negative	2018	Women	25	No	NA	761	1119	0,6800714924	20	2	Other/Unknown	[15,35)	1	Women	1	Women	0	>=500	0	>=500	0	>=500	1	>1000	1	<1	0	<=50	2018	Negative	5	2018	0	#VALUE!	NA	#VALUE!	NA	#VALUE!	NA	NA	#VALUE!	VIH	NA	2018
110999989559	Negative	2018	Men	45	No	NA	514	290	1,7724137931	20	0	Homosexual/Bisexual	[35,47)	0	Men	0	Men	0	>=500	0	>=500	0	>=500	0	<=1000	0	>=1	0	<=50	2018	Negative	0	2018	0	#VALUE!	NA	#VALUE!	NA	#VALUE!	NA	NA	#VALUE!	VIH	NA	2018
110999989639	Negative	2018	Men	27	No	NA	539	673	0,80089153046	39	1	Heterosexual	[15,35)	0	Men	0	Men	0	>=500	0	>=500	0	>=500	0	<=1000	1	<1	0	<=50	2018	Negative	6	2018	0	#VALUE!	NA	#VALUE!	NA	#VALUE!	NA	NA	#VALUE!	VIH	NA	2018
110999989775	Negative	2018	Men	24	No	NA	732	997	0,73420260782	20	0	Homosexual/Bisexual	[15,35)	0	Men	0	Men	0	>=500	0	>=500	0	>=500	0	<=1000	1	<1	0	<=50	2018	Negative	12	2018	0	#VALUE!	NA	#VALUE!	NA	#VALUE!	NA	NA	#VALUE!	VIH	NA	2018
110999989826	Negative	2018	Men	62	No	NA	1060	656	1,6158536585	20	0	Homosexual/Bisexual	[47,88]	0	Men	0	Men	0	>=500	0	>=500	0	>=500	0	<=1000	0	>=1	0	<=50	2018	Negative	7	2018	0	#VALUE!	NA	#VALUE!	NA	#VALUE!	NA	NA	#VALUE!	VIH	NA	2018
110999989864	Negative	2018	Men	38	No	NA	1246	1398	0,8912732475	30	0	Homosexual/Bisexual	[35,47)	0	Men	0	Men	0	>=500	0	>=500	0	>=500	1	>1000	1	<1	0	<=50	2018	Negative	4	2018	0	#VALUE!	NA	#VALUE!	NA	#VALUE!	NA	NA	#VALUE!	VIH	NA	2018
110999989896	Negative	2018	Men	64	No	NA	580	989	0,58645096057	20	2	Other/Unknown	[47,88]	0	Men	0	Men	0	>=500	0	>=500	0	>=500	0	<=1000	1	<1	0	<=50	2018	Negative	5	2018	0	#VALUE!	NA	#VALUE!	NA	#VALUE!	NA	NA	#VALUE!	VIH	NA	2018
110999989934	Negative	2018	Women	61	No	NA	319	453	0,70419426049	20	1	Heterosexual	[47,88]	1	Women	1	Women	1	<500	2	[200;350[	2	[200;500[	0	<=1000	1	<1	0	<=50	2018	Negative	6	2018	0	#VALUE!	NA	#VALUE!	NA	#VALUE!	NA	NA	#VALUE!	VIH	NA	2018
110999989955	Negative	2018	Men	25	No	NA	972	1154	0,84228769497	20	0	Homosexual/Bisexual	[15,35)	0	Men	0	Men	0	>=500	0	>=500	0	>=500	1	>1000	1	<1	0	<=50	2018	Negative	18	2018	0	#VALUE!	NA	#VALUE!	NA	#VALUE!	NA	NA	#VALUE!	VIH	NA	2018
110999990330	Negative	2018	Men	60	No	NA	554	1417	0,39096683133	57	0	Homosexual/Bisexual	[47,88]	0	Men	0	Men	0	>=500	0	>=500	0	>=500	1	>1000	1	<1	1	>50	2018	Negative	8	2018	0	#VALUE!	NA	#VALUE!	NA	#VALUE!	NA	NA	#VALUE!	VIH	NA	2018
110999990398	Negative	2018	Men	29	No	NA	371	532	0,69736842105	26	0	Homosexual/Bisexual	[15,35)	0	Men	0	Men	1	<500	3	[350;500[	2	[200;500[	0	<=1000	1	<1	0	<=50	2018	Negative	2	2018	0	#VALUE!	NA	#VALUE!	NA	#VALUE!	NA	NA	#VALUE!	VIH	NA	2018
110999990616	Negative	2018	Women	41	No	NA	564	368	1,5326086957	20	1	Heterosexual	[35,47)	1	Women	1	Women	0	>=500	0	>=500	0	>=500	0	<=1000	0	>=1	0	<=50	2018	Negative	0	2018	0	#VALUE!	NA	#VALUE!	NA	#VALUE!	NA	NA	#VALUE!	VIH	NA	2018
110999990624	Negative	2018	Women	26	No	NA	819	820	0,9987804878	20	1	Heterosexual	[15,35)	1	Women	1	Women	0	>=500	0	>=500	0	>=500	0	<=1000	1	<1	0	<=50	2018	Negative	12	2018	0	#VALUE!	NA	#VALUE!	NA	#VALUE!	NA	NA	#VALUE!	VIH	NA	2018
110999990640	Positive	2018	Men	51	No	NA	1012	594	1,7037037037	20	0	Homosexual/Bisexual	[47,88]	0	Men	0	Men	0	>=500	0	>=500	0	>=500	0	<=1000	0	>=1	0	<=50	2018	Positive	6	2018	1	#VALUE!	NA	#VALUE!	NA	#VALUE!	NA	NA	#VALUE!	VIH	NA	2018
110999990666	Negative	2018	Men	39	No	NA	570	516	1,1046511628	20	1	Heterosexual	[35,47)	0	Men	0	Men	0	>=500	0	>=500	0	>=500	0	<=1000	0	>=1	0	<=50	2018	Negative	21	2018	0	#VALUE!	NA	#VALUE!	NA	#VALUE!	NA	NA	#VALUE!	VIH	NA	2018
110999990694	Negative	2018	Men	55	No	NA	542	951	0,56992639327	20	0	Homosexual/Bisexual	[47,88]	0	Men	0	Men	0	>=500	0	>=500	0	>=500	0	<=1000	1	<1	0	<=50	2018	Negative	7	2018	0	#VALUE!	NA	#VALUE!	NA	#VALUE!	NA	NA	#VALUE!	VIH	NA	2018
110999991015	Negative	2018	Men	48	Yes	2018	104	277	0,37545126354	20	1	Heterosexual	[47,88]	0	Men	0	Men	1	<500	1	< 200	1	< 200	0	<=1000	1	<1	0	<=50	2018	Negative	0	2018	0	#VALUE!	NA	#VALUE!	NA	#VALUE!	NA	NA	#VALUE!	VIH	NA	2018
110999991028	Negative	2014	Women	21	No	NA	429	516	0,83139534884	20	2	Other/Unknown	[15,35)	1	Women	1	Women	1	<500	3	[350;500[	2	[200;500[	0	<=1000	1	<1	0	<=50	2014	Negative	1	2014	0	#VALUE!	NA	#VALUE!	NA	#VALUE!	NA	NA	#VALUE!	VIH	NA	2014
110999991376	Negative	2018	Men	55	Yes	2018	298	858	0,34731934732	20	1	Heterosexual	[47,88]	0	Men	0	Men	1	<500	2	[200;350[	2	[200;500[	0	<=1000	1	<1	0	<=50	2018	Negative	1	2018	0	#VALUE!	NA	#VALUE!	NA	#VALUE!	NA	NA	#VALUE!	VIH	NA	2018
110999991406	Negative	2018	Men	24	No	NA	514	939	0,54739084132	20	0	Homosexual/Bisexual	[15,35)	0	Men	0	Men	0	>=500	0	>=500	0	>=500	0	<=1000	1	<1	0	<=50	2018	Negative	5	2018	0	#VALUE!	NA	#VALUE!	NA	#VALUE!	NA	NA	#VALUE!	VIH	NA	2018
110999991515	Negative	2018	Men	36	No	NA	431	516	0,83527131783	20	1	Heterosexual	[35,47)	0	Men	0	Men	1	<500	3	[350;500[	2	[200;500[	0	<=1000	1	<1	0	<=50	2018	Negative	0	2018	0	#VALUE!	NA	#VALUE!	NA	#VALUE!	NA	NA	#VALUE!	VIH	NA	2018
110999991518	Positive	2018	Men	69	No	NA	715	1026	0,69688109162	44	0	Homosexual/Bisexual	[47,88]	0	Men	0	Men	0	>=500	0	>=500	0	>=500	1	>1000	1	<1	0	<=50	2018	Positive	3	2018	1	#VALUE!	NA	#VALUE!	NA	#VALUE!	NA	NA	#VALUE!	VIH	NA	2018
110999991601	Negative	2017	Men	28	No	NA	268	522	0,51340996169	20	0	Homosexual/Bisexual	[15,35)	0	Men	0	Men	1	<500	2	[200;350[	2	[200;500[	0	<=1000	1	<1	0	<=50	2017	Negative	14	2017	0	#VALUE!	NA	#VALUE!	NA	#VALUE!	NA	NA	#VALUE!	VIH	NA	2017
110999991715	Negative	2018	Women	20	No	NA	750	400	1,875	40	1	Heterosexual	[15,35)	1	Women	1	Women	0	>=500	0	>=500	0	>=500	0	<=1000	0	>=1	0	<=50	2018	Negative	0	2018	0	#VALUE!	NA	#VALUE!	NA	#VALUE!	NA	NA	#VALUE!	VIH	NA	2018
110999991967	Negative	2018	Men	26	No	NA	829	832	0,99639423077	20	0	Homosexual/Bisexual	[15,35)	0	Men	0	Men	0	>=500	0	>=500	0	>=500	0	<=1000	1	<1	0	<=50	2018	Negative	2	2018	0	#VALUE!	NA	#VALUE!	NA	#VALUE!	NA	NA	#VALUE!	VIH	NA	2018
110999992027	Negative	2018	Women	56	No	NA	404	562	0,71886120996	20	1	Heterosexual	[47,88]	1	Women	1	Women	1	<500	3	[350;500[	2	[200;500[	0	<=1000	1	<1	0	<=50	2018	Negative	14	2018	0	#VALUE!	NA	#VALUE!	NA	#VALUE!	NA	NA	#VALUE!	VIH	NA	2018
110999992031	Negative	2018	Women	31	No	NA	905	486	1,8621399177	33	1	Heterosexual	[15,35)	1	Women	1	Women	0	>=500	0	>=500	0	>=500	0	<=1000	0	>=1	0	<=50	2018	Negative	0	2018	0	#VALUE!	NA	#VALUE!	NA	#VALUE!	NA	NA	#VALUE!	VIH	NA	2018
110999992041	Negative	2018	Men	24	No	NA	327	2125	0,15388235294	399000	1	Heterosexual	[15,35)	0	Men	0	Men	1	<500	2	[200;350[	2	[200;500[	1	>1000	1	<1	1	>50	2018	Negative	0	2018	0	#VALUE!	NA	#VALUE!	NA	#VALUE!	NA	NA	#VALUE!	VIH	NA	2018
110999992083	Negative	2018	Men	29	No	NA	425	1052	0,40399239544	76	0	Homosexual/Bisexual	[15,35)	0	Men	0	Men	1	<500	3	[350;500[	2	[200;500[	1	>1000	1	<1	1	>50	2018	Negative	0	2018	0	#VALUE!	NA	#VALUE!	NA	#VALUE!	NA	NA	#VALUE!	VIH	NA	2018
110999992319	Positive	2016	Transsexual Man to Woman	36	No	NA	517	682	0,75806451613	20	0	Homosexual/Bisexual	[35,47)		NA	2	Transsexual Man to Woman	0	>=500	0	>=500	0	>=500	0	<=1000	1	<1	0	<=50	2016	Positive	20	2016	1	#VALUE!	NA	#VALUE!	NA	#VALUE!	NA	NA	#VALUE!	VIH	NA	2016
110999992467	Negative	2018	Men	28	No	NA	1055	802	1,3154613466	20	0	Homosexual/Bisexual	[15,35)	0	Men	0	Men	0	>=500	0	>=500	0	>=500	0	<=1000	0	>=1	0	<=50	2018	Negative	5	2018	0	#VALUE!	NA	#VALUE!	NA	#VALUE!	NA	NA	#VALUE!	VIH	NA	2018
110999992547	Negative	2018	Men	28	No	NA	565	528	1,0700757576	20	0	Homosexual/Bisexual	[15,35)	0	Men	0	Men	0	>=500	0	>=500	0	>=500	0	<=1000	0	>=1	0	<=50	2018	Negative	0	2018	0	#VALUE!	NA	#VALUE!	NA	#VALUE!	NA	NA	#VALUE!	VIH	NA	2018
110999992962	Negative	2018	Men	64	No	NA	245	346	0,70809248555	20	2	Other/Unknown	[47,88]	0	Men	0	Men	1	<500	2	[200;350[	2	[200;500[	0	<=1000	1	<1	0	<=50	2018	Negative	6	2018	0	#VALUE!	NA	#VALUE!	NA	#VALUE!	NA	NA	#VALUE!	VIH	NA	2018
110999992974	Negative	2018	Men	39	No	NA	631	661	0,95461422088	34	2	Other/Unknown	[35,47)	0	Men	0	Men	0	>=500	0	>=500	0	>=500	0	<=1000	1	<1	0	<=50	2018	Negative	0	2018	0	#VALUE!	NA	#VALUE!	NA	#VALUE!	NA	NA	#VALUE!	VIH	NA	2018
110999993015	Negative	2015	Men	62	No	NA	382	931	0,41031149302	20	1	Heterosexual	[47,88]	0	Men	0	Men	1	<500	3	[350;500[	2	[200;500[	0	<=1000	1	<1	0	<=50	2015	Negative	4	2015	0	#VALUE!	NA	#VALUE!	NA	#VALUE!	NA	NA	#VALUE!	VIH	NA	2015
110999993115	Negative	2015	Men	38	No	NA	306	989	0,30940343782	23000	1	Heterosexual	[35,47)	0	Men	0	Men	1	<500	2	[200;350[	2	[200;500[	0	<=1000	1	<1	1	>50	2015	Negative	2	2015	0	#VALUE!	NA	#VALUE!	NA	#VALUE!	NA	NA	#VALUE!	VIH	NA	2015
110999993123	Negative	2018	Men	40	No	NA	630	985	0,63959390863	20	0	Homosexual/Bisexual	[35,47)	0	Men	0	Men	0	>=500	0	>=500	0	>=500	0	<=1000	1	<1	0	<=50	2018	Negative	0	2018	0	#VALUE!	NA	#VALUE!	NA	#VALUE!	NA	NA	#VALUE!	VIH	NA	2018
110999993194	Positive	2018	Men	38	No	NA	591	571	1,0350262697	20	1	Heterosexual	[35,47)	0	Men	0	Men	0	>=500	0	>=500	0	>=500	0	<=1000	0	>=1	0	<=50	2019	Positive	18	2019	1	#VALUE!	NA	#VALUE!	NA	#VALUE!	NA	NA	#VALUE!	VIH	NA	2019
110999993232	Positive	2018	Men	36	No	NA	1049	716	1,4650837989	20	1	Heterosexual	[35,47)	0	Men	0	Men	0	>=500	0	>=500	0	>=500	0	<=1000	0	>=1	0	<=50	2019	Positive	8	2019	1	#VALUE!	NA	#VALUE!	NA	#VALUE!	NA	NA	#VALUE!	VIH	NA	2019
110999993610	Negative	2019	Women	36	No	NA	279	334	0,83532934132	20	1	Heterosexual	[35,47)	1	Women	1	Women	1	<500	2	[200;350[	2	[200;500[	0	<=1000	1	<1	0	<=50	2019	Negative	13	2019	0	#VALUE!	NA	#VALUE!	NA	#VALUE!	NA	NA	#VALUE!	VIH	NA	2019
110999993730	Negative	2014	Men	50	Yes	2014	436.9	592	0,73800675676	10	1	Heterosexual	[47,88]	0	Men	0	Men	1	<500	3	[350;500[	2	[200;500[	0	<=1000	1	<1	0	<=50	2014	Negative	3	2014	0	2014	1	#VALUE!	NA	#VALUE!	NA	NA	#VALUE!	VIH	NA	2014
110999993734	Negative	2019	Women	60	No	NA	711	846	0,84042553191	20	1	Heterosexual	[47,88]	1	Women	1	Women	0	>=500	0	>=500	0	>=500	0	<=1000	1	<1	0	<=50	2019	Negative	0	2019	0	#VALUE!	NA	#VALUE!	NA	#VALUE!	NA	NA	#VALUE!	VIH	NA	2019
110999993762	Positive	2016	Men	35	No	NA	982	1412	0,6954674221	30	0	Homosexual/Bisexual	[35,47)	0	Men	0	Men	0	>=500	0	>=500	0	>=500	1	>1000	1	<1	0	<=50	2016	Positive	0	2016	1	#VALUE!	NA	#VALUE!	NA	#VALUE!	NA	NA	#VALUE!	VIH	NA	2016
110999993775	Positive	2016	Men	26	No	NA	622	971	0,64057672503	20	0	Homosexual/Bisexual	[15,35)	0	Men	0	Men	0	>=500	0	>=500	0	>=500	0	<=1000	1	<1	0	<=50	2016	Positive	18	2016	1	#VALUE!	NA	#VALUE!	NA	#VALUE!	NA	NA	#VALUE!	VIH	NA	2016
110999993828	Negative	2019	Men	40	No	NA	758	722	1,0498614958	20	2	Other/Unknown	[35,47)	0	Men	0	Men	0	>=500	0	>=500	0	>=500	0	<=1000	0	>=1	0	<=50	2019	Negative	13	2019	0	#VALUE!	NA	#VALUE!	NA	#VALUE!	NA	NA	#VALUE!	VIH	NA	2019
110999993865	Negative	2019	Men	48	No	NA	361	1247	0,28949478749	20	0	Homosexual/Bisexual	[47,88]	0	Men	0	Men	1	<500	3	[350;500[	2	[200;500[	1	>1000	1	<1	0	<=50	2019	Negative	11	2019	0	#VALUE!	NA	#VALUE!	NA	#VALUE!	NA	NA	#VALUE!	VIH	NA	2019
110999993953	Negative	2019	Women	41	No	NA	130	306	0,42483660131	32	1	Heterosexual	[35,47)	1	Women	1	Women	1	<500	1	< 200	1	< 200	0	<=1000	1	<1	0	<=50	2019	Negative	8	2019	0	#VALUE!	NA	#VALUE!	NA	#VALUE!	NA	NA	#VALUE!	VIH	NA	2019
110999994098	Negative	2019	Women	28	No	NA	525	927	0,56634304207	20	1	Heterosexual	[15,35)	1	Women	1	Women	0	>=500	0	>=500	0	>=500	0	<=1000	1	<1	0	<=50	2019	Negative	13	2019	0	#VALUE!	NA	#VALUE!	NA	#VALUE!	NA	NA	#VALUE!	VIH	NA	2019
110999994154	Negative	2019	Women	34	No	NA	360	503	0,71570576541	20	1	Heterosexual	[15,35)	1	Women	1	Women	1	<500	3	[350;500[	2	[200;500[	0	<=1000	1	<1	0	<=50	2019	Negative	0	2019	0	#VALUE!	NA	#VALUE!	NA	#VALUE!	NA	NA	#VALUE!	VIH	NA	2019
110999994212	Negative	2012	Men	25	No	NA	569	1114	0,51077199282	20	0	Homosexual/Bisexual	[15,35)	0	Men	0	Men	0	>=500	0	>=500	0	>=500	1	>1000	1	<1	0	<=50	2012	Negative	4	2012	0	2019	1	#VALUE!	NA	#VALUE!	NA	NA	#VALUE!	VIH	NA	2019
110999994239	Positive	2019	Men	38	No	NA	774	853	0,90738569754	50	0	Homosexual/Bisexual	[35,47)	0	Men	0	Men	0	>=500	0	>=500	0	>=500	0	<=1000	1	<1	0	<=50	2019	Positive	0	2019	1	#VALUE!	NA	2020	1	#VALUE!	NA	1	2020	VIH	1	2019
110999994311	Negative	2019	Women	40	No	NA	760	424	1,7924528302	20	1	Heterosexual	[35,47)	1	Women	1	Women	0	>=500	0	>=500	0	>=500	0	<=1000	0	>=1	0	<=50	2019	Negative	27	2019	0	#VALUE!	NA	#VALUE!	NA	#VALUE!	NA	NA	#VALUE!	VIH	NA	2019
110999994391	Negative	2019	Men	45	No	NA	832	1169	0,71171941831	20	1	Heterosexual	[35,47)	0	Men	0	Men	0	>=500	0	>=500	0	>=500	1	>1000	1	<1	0	<=50	2019	Negative	0	2019	0	#VALUE!	NA	#VALUE!	NA	#VALUE!	NA	NA	#VALUE!	VIH	NA	2019
110999994479	Negative	2019	Men	49	No	NA	527	794	0,6637279597	49	0	Homosexual/Bisexual	[47,88]	0	Men	0	Men	0	>=500	0	>=500	0	>=500	0	<=1000	1	<1	0	<=50	2019	Negative	8	2019	0	#VALUE!	NA	#VALUE!	NA	#VALUE!	NA	NA	#VALUE!	VIH	NA	2019
110999994575	Negative	2019	Women	44	No	NA	683	954	0,71593291405	23	1	Heterosexual	[35,47)	1	Women	1	Women	0	>=500	0	>=500	0	>=500	0	<=1000	1	<1	0	<=50	2019	Negative	0	2019	0	#VALUE!	NA	#VALUE!	NA	#VALUE!	NA	NA	#VALUE!	VIH	NA	2019
110999994595	Negative	2019	Men	54	No	NA	191	714	0,2675070028	27	0	Homosexual/Bisexual	[47,88]	0	Men	0	Men	1	<500	1	< 200	1	< 200	0	<=1000	1	<1	0	<=50	2019	Negative	28	2019	0	#VALUE!	NA	#VALUE!	NA	#VALUE!	NA	NA	#VALUE!	VIH	NA	2019
110999994623	Positive	2019	Women	46	No	NA	194	754	0,25729442971	105	1	Heterosexual	[35,47)	1	Women	1	Women	1	<500	1	< 200	1	< 200	0	<=1000	1	<1	1	>50	2019	Positive	0	2019	1	#VALUE!	NA	#VALUE!	NA	#VALUE!	NA	NA	#VALUE!	VIH	NA	2019
110999994638	Positive	2019	Men	39	No	NA	724	880	0,82272727273	20	0	Homosexual/Bisexual	[35,47)	0	Men	0	Men	0	>=500	0	>=500	0	>=500	0	<=1000	1	<1	0	<=50	2019	Positive	24	2019	1	#VALUE!	NA	#VALUE!	NA	#VALUE!	NA	NA	#VALUE!	VIH	NA	2019
110999994800	Negative	2019	Men	23	No	NA	582	607	0,95881383855	10	0	Homosexual/Bisexual	[15,35)	0	Men	0	Men	0	>=500	0	>=500	0	>=500	0	<=1000	1	<1	0	<=50	2019	Negative	23	2019	0	#VALUE!	NA	#VALUE!	NA	#VALUE!	NA	NA	#VALUE!	VIH	NA	2019
110999995073	Negative	2019	Women	28	No	NA	303	953	0,31794333683	20	1	Heterosexual	[15,35)	1	Women	1	Women	1	<500	2	[200;350[	2	[200;500[	0	<=1000	1	<1	0	<=50	2019	Negative	0	2019	0	#VALUE!	NA	#VALUE!	NA	#VALUE!	NA	NA	#VALUE!	VIH	NA	2019
110999995268	Negative	2019	Men	41	No	NA	647	708	0,91384180791	20	0	Homosexual/Bisexual	[35,47)	0	Men	0	Men	0	>=500	0	>=500	0	>=500	0	<=1000	1	<1	0	<=50	2019	Negative	14	2019	0	#VALUE!	NA	#VALUE!	NA	#VALUE!	NA	NA	#VALUE!	VIH	NA	2019
110999995282	Negative	2017	Men	32	No	NA	529	705	0,75035460993	61	0	Homosexual/Bisexual	[15,35)	0	Men	0	Men	0	>=500	0	>=500	0	>=500	0	<=1000	1	<1	1	>50	2017	Negative	1	2017	0	2018	1	#VALUE!	NA	#VALUE!	NA	NA	#VALUE!	VIH	NA	2018
110999995316	Positive	2019	Men	42	No	NA	640	854	0,74941451991	20	0	Homosexual/Bisexual	[35,47)	0	Men	0	Men	0	>=500	0	>=500	0	>=500	0	<=1000	1	<1	0	<=50	2019	Positive	7	2019	1	#VALUE!	NA	#VALUE!	NA	#VALUE!	NA	NA	#VALUE!	VIH	NA	2019
110999995361	Negative	2019	Women	57	No	NA	455	419	1,0859188544	47	1	Heterosexual	[47,88]	1	Women	1	Women	1	<500	3	[350;500[	2	[200;500[	0	<=1000	0	>=1	0	<=50	2019	Negative	0	2019	0	#VALUE!	NA	#VALUE!	NA	#VALUE!	NA	NA	#VALUE!	VIH	NA	2019
110999995413	Negative	2019	Men	53	No	NA	649	1299	0,49961508853	14900	0	Homosexual/Bisexual	[47,88]	0	Men	0	Men	0	>=500	0	>=500	0	>=500	1	>1000	1	<1	1	>50	2019	Negative	26	2019	0	#VALUE!	NA	#VALUE!	NA	#VALUE!	NA	NA	#VALUE!	VIH	NA	2019
110999995421	Negative	2019	Men	25	No	NA	636	989	0,64307381193	20	0	Homosexual/Bisexual	[15,35)	0	Men	0	Men	0	>=500	0	>=500	0	>=500	0	<=1000	1	<1	0	<=50	2019	Negative	0	2019	0	#VALUE!	NA	#VALUE!	NA	#VALUE!	NA	NA	#VALUE!	VIH	NA	2019
110999995442	Positive	2019	Men	36	Yes	2019	361	859	0,42025611176	55	0	Homosexual/Bisexual	[35,47)	0	Men	0	Men	1	<500	3	[350;500[	2	[200;500[	0	<=1000	1	<1	1	>50	2019	Positive	19	2019	1	#VALUE!	NA	2019	1	2020	1	1	2019	VIH	3	2019
110999995631	Negative	2019	Men	58	No	NA	382	2401	0,15910037484	20	1	Heterosexual	[47,88]	0	Men	0	Men	1	<500	3	[350;500[	2	[200;500[	1	>1000	1	<1	0	<=50	2019	Negative	13	2019	0	#VALUE!	NA	#VALUE!	NA	#VALUE!	NA	NA	#VALUE!	VIH	NA	2019
110999995646	Negative	2019	Men	62	No	NA	311	178	1,7471910112	20	1	Heterosexual	[47,88]	0	Men	0	Men	1	<500	2	[200;350[	2	[200;500[	0	<=1000	0	>=1	0	<=50	2019	Negative	6	2019	0	#VALUE!	NA	#VALUE!	NA	#VALUE!	NA	NA	#VALUE!	VIH	NA	2019
110999995689	Negative	2019	Men	51	No	NA	400	834	0,47961630695	20	0	Homosexual/Bisexual	[47,88]	0	Men	0	Men	1	<500	3	[350;500[	2	[200;500[	0	<=1000	1	<1	0	<=50	2019	Negative	8	2019	0	#VALUE!	NA	#VALUE!	NA	#VALUE!	NA	NA	#VALUE!	VIH	NA	2019
110999995691	Negative	2019	Men	34	No	NA	896	785	1,1414012739	20	1	Heterosexual	[15,35)	0	Men	0	Men	0	>=500	0	>=500	0	>=500	0	<=1000	0	>=1	0	<=50	2019	Negative	18	2019	0	#VALUE!	NA	#VALUE!	NA	#VALUE!	NA	NA	#VALUE!	VIH	NA	2019
110999995755	Negative	2019	Men	34	No	NA	537	1254	0,42822966507	20	0	Homosexual/Bisexual	[15,35)	0	Men	0	Men	0	>=500	0	>=500	0	>=500	1	>1000	1	<1	0	<=50	2019	Negative	11	2019	0	#VALUE!	NA	#VALUE!	NA	#VALUE!	NA	NA	#VALUE!	VIH	NA	2019
110999995897	Negative	2019	Men	23	No	NA	948	972	0,97530864198	30	0	Homosexual/Bisexual	[15,35)	0	Men	0	Men	0	>=500	0	>=500	0	>=500	0	<=1000	1	<1	0	<=50	2019	Negative	1	2019	0	#VALUE!	NA	#VALUE!	NA	#VALUE!	NA	NA	#VALUE!	VIH	NA	2019
110999995929	Negative	2019	Men	46	No	NA	95	703	0,13513513514	20	0	Homosexual/Bisexual	[35,47)	0	Men	0	Men	1	<500	1	< 200	1	< 200	0	<=1000	1	<1	0	<=50	2019	Negative	14	2019	0	#VALUE!	NA	#VALUE!	NA	#VALUE!	NA	NA	#VALUE!	VIH	NA	2019
110999996103	Positive	2016	Men	32	No	NA	940	940	1	20	0	Homosexual/Bisexual	[15,35)	0	Men	0	Men	0	>=500	0	>=500	0	>=500	0	<=1000	0	>=1	0	<=50	2016	Positive	0	2016	1	#VALUE!	NA	#VALUE!	NA	2019	1	1	2019	VIH	1	2016
110999996152	Negative	2019	Women	47	No	NA	659	433	1,5219399538	20	1	Heterosexual	[47,88]	1	Women	1	Women	0	>=500	0	>=500	0	>=500	0	<=1000	0	>=1	0	<=50	2019	Negative	21	2019	0	#VALUE!	NA	#VALUE!	NA	#VALUE!	NA	NA	#VALUE!	VIH	NA	2019
110999996339	Negative	2019	Women	40	No	NA	528	881	0,59931895573	25	1	Heterosexual	[35,47)	1	Women	1	Women	0	>=500	0	>=500	0	>=500	0	<=1000	1	<1	0	<=50	2019	Negative	22	2019	0	#VALUE!	NA	#VALUE!	NA	#VALUE!	NA	NA	#VALUE!	VIH	NA	2019
110999996368	Negative	2019	Women	29	No	NA	499	1088	0,45863970588	20	1	Heterosexual	[15,35)	1	Women	1	Women	1	<500	3	[350;500[	2	[200;500[	1	>1000	1	<1	0	<=50	2019	Negative	0	2019	0	#VALUE!	NA	#VALUE!	NA	#VALUE!	NA	NA	#VALUE!	VIH	NA	2019
110999996426	Positive	2019	Men	25	No	NA	607	1729	0,35106998265	23	0	Homosexual/Bisexual	[15,35)	0	Men	0	Men	0	>=500	0	>=500	0	>=500	1	>1000	1	<1	0	<=50	2019	Positive	6	2019	1	#VALUE!	NA	#VALUE!	NA	#VALUE!	NA	NA	#VALUE!	VIH	NA	2019
110999996494	Negative	2019	Men	56	No	NA	314	1036	0,30308880309	29	2	Other/Unknown	[47,88]	0	Men	0	Men	1	<500	2	[200;350[	2	[200;500[	1	>1000	1	<1	0	<=50	2019	Negative	0	2019	0	#VALUE!	NA	#VALUE!	NA	#VALUE!	NA	NA	#VALUE!	VIH	NA	2019
110999996690	Negative	2019	Women	43	No	NA	609	772	0,78886010363	20	1	Heterosexual	[35,47)	1	Women	1	Women	0	>=500	0	>=500	0	>=500	0	<=1000	1	<1	0	<=50	2019	Negative	0	2019	0	#VALUE!	NA	#VALUE!	NA	#VALUE!	NA	NA	#VALUE!	VIH	NA	2019
110999996716	Negative	2019	Women	51	No	NA	452	145	3,1172413793	20	1	Heterosexual	[47,88]	1	Women	1	Women	1	<500	3	[350;500[	2	[200;500[	0	<=1000	0	>=1	0	<=50	2019	Negative	4	2019	0	#VALUE!	NA	#VALUE!	NA	#VALUE!	NA	NA	#VALUE!	VIH	NA	2019
110999996732	Negative	2019	Women	33	No	NA	713	509	1,4007858546	20	1	Heterosexual	[15,35)	1	Women	1	Women	0	>=500	0	>=500	0	>=500	0	<=1000	0	>=1	0	<=50	2019	Negative	20	2019	0	#VALUE!	NA	#VALUE!	NA	#VALUE!	NA	NA	#VALUE!	VIH	NA	2019
110999996752	Negative	2019	Men	52	No	NA	489	1468	0,33310626703	158	1	Heterosexual	[47,88]	0	Men	0	Men	1	<500	3	[350;500[	2	[200;500[	1	>1000	1	<1	1	>50	2019	Negative	0	2019	0	#VALUE!	NA	#VALUE!	NA	#VALUE!	NA	NA	#VALUE!	VIH	NA	2019
110999996765	Negative	2019	Women	37	No	NA	757	770	0,98311688312	20	1	Heterosexual	[35,47)	1	Women	1	Women	0	>=500	0	>=500	0	>=500	0	<=1000	1	<1	0	<=50	2019	Negative	14	2019	0	#VALUE!	NA	#VALUE!	NA	#VALUE!	NA	NA	#VALUE!	VIH	NA	2019
110999996851	Negative	2016	Men	32	No	NA	1244	1082	1,1497227357	30	0	Homosexual/Bisexual	[15,35)	0	Men	0	Men	0	>=500	0	>=500	0	>=500	1	>1000	0	>=1	0	<=50	2016	Negative	0	2016	0	2019	1	#VALUE!	NA	#VALUE!	NA	NA	#VALUE!	VIH	NA	2019
110999996923	Negative	2012	Men	43	No	NA	713	699	1,0200286123	30	0	Homosexual/Bisexual	[35,47)	0	Men	0	Men	0	>=500	0	>=500	0	>=500	0	<=1000	0	>=1	0	<=50	2012	Negative	13	2012	0	#VALUE!	NA	#VALUE!	NA	#VALUE!	NA	NA	#VALUE!	VIH	NA	2012
110999997037	Negative	2019	Men	50	No	NA	337	919	0,36670293798	68	1	Heterosexual	[47,88]	0	Men	0	Men	1	<500	2	[200;350[	2	[200;500[	0	<=1000	1	<1	1	>50	2019	Negative	2	2019	0	#VALUE!	NA	#VALUE!	NA	#VALUE!	NA	NA	#VALUE!	VIH	NA	2019
110999997041	Negative	2019	Men	53	No	NA	67	475	0,14105263158	20	1	Heterosexual	[47,88]	0	Men	0	Men	1	<500	1	< 200	1	< 200	0	<=1000	1	<1	0	<=50	2019	Negative	0	2019	0	#VALUE!	NA	#VALUE!	NA	#VALUE!	NA	NA	#VALUE!	VIH	NA	2019
110999997186	Negative	2019	Women	52	No	NA	308	501	0,61477045908	20	1	Heterosexual	[47,88]	1	Women	1	Women	1	<500	2	[200;350[	2	[200;500[	0	<=1000	1	<1	0	<=50	2019	Negative	0	2019	0	#VALUE!	NA	#VALUE!	NA	#VALUE!	NA	NA	#VALUE!	VIH	NA	2019
110999997351	Negative	2019	Men	54	No	NA	619	2002	0,30919080919	20	0	Homosexual/Bisexual	[47,88]	0	Men	0	Men	0	>=500	0	>=500	0	>=500	1	>1000	1	<1	0	<=50	2019	Negative	10	2019	0	#VALUE!	NA	#VALUE!	NA	#VALUE!	NA	NA	#VALUE!	VIH	NA	2019
110999997355	Negative	2019	Men	28	No	NA	390	653	0,59724349158	20	0	Homosexual/Bisexual	[15,35)	0	Men	0	Men	1	<500	3	[350;500[	2	[200;500[	0	<=1000	1	<1	0	<=50	2019	Negative	0	2019	0	#VALUE!	NA	#VALUE!	NA	#VALUE!	NA	NA	#VALUE!	VIH	NA	2019
110999997373	Negative	2019	Men	39	No	NA	466	885	0,52655367232	103	0	Homosexual/Bisexual	[35,47)	0	Men	0	Men	1	<500	3	[350;500[	2	[200;500[	0	<=1000	1	<1	1	>50	2019	Negative	0	2019	0	#VALUE!	NA	#VALUE!	NA	#VALUE!	NA	NA	#VALUE!	VIH	NA	2019
110999997374	Negative	2019	Men	55	Yes	2019	117	1196	0,097826086957	54	0	Homosexual/Bisexual	[47,88]	0	Men	0	Men	1	<500	1	< 200	1	< 200	1	>1000	1	<1	1	>50	2019	Negative	9	2019	0	#VALUE!	NA	#VALUE!	NA	#VALUE!	NA	NA	#VALUE!	VIH	NA	2019
110999997452	Negative	2013	Women	35	No	NA	625	849	0,73616018846	20	1	Heterosexual	[35,47)	1	Women	1	Women	0	>=500	0	>=500	0	>=500	0	<=1000	1	<1	0	<=50	2013	Negative	7	2013	0	#VALUE!	NA	#VALUE!	NA	#VALUE!	NA	NA	#VALUE!	VIH	NA	2013
110999997542	Negative	2015	Men	36	No	NA	554	401	1,3815461347	20	0	Homosexual/Bisexual	[35,47)	0	Men	0	Men	0	>=500	0	>=500	0	>=500	0	<=1000	0	>=1	0	<=50	2015	Negative	6	2015	0	2016	1	2019	1	#VALUE!	NA	1	2019	VIH	1	2016
110999997543	Negative	2019	Men	57	No	NA	616	665	0,92631578947	50	0	Homosexual/Bisexual	[47,88]	0	Men	0	Men	0	>=500	0	>=500	0	>=500	0	<=1000	1	<1	0	<=50	2019	Negative	10	2019	0	#VALUE!	NA	#VALUE!	NA	#VALUE!	NA	NA	#VALUE!	VIH	NA	2019
110999997575	Positive	2019	Men	45	No	NA	737	488	1,5102459016	20	1	Heterosexual	[35,47)	0	Men	0	Men	0	>=500	0	>=500	0	>=500	0	<=1000	0	>=1	0	<=50	2019	Positive	3	2019	1	#VALUE!	NA	#VALUE!	NA	#VALUE!	NA	NA	#VALUE!	VIH	NA	2019
110999997585	Positive	2019	Men	37	No	NA	423	1284	0,32943925234	940	0	Homosexual/Bisexual	[35,47)	0	Men	0	Men	1	<500	3	[350;500[	2	[200;500[	1	>1000	1	<1	1	>50	2019	Positive	7	2019	1	#VALUE!	NA	#VALUE!	NA	#VALUE!	NA	NA	#VALUE!	VIH	NA	2019
110999997693	Negative	2019	Men	35	No	NA	421	628	0,67038216561	20	1	Heterosexual	[35,47)	0	Men	0	Men	1	<500	3	[350;500[	2	[200;500[	0	<=1000	1	<1	0	<=50	2019	Negative	13	2019	0	#VALUE!	NA	#VALUE!	NA	#VALUE!	NA	NA	#VALUE!	VIH	NA	2019
110999997704	Positive	2019	Men	49	No	NA	1016	1678	0,60548271752	226	0	Homosexual/Bisexual	[47,88]	0	Men	0	Men	0	>=500	0	>=500	0	>=500	1	>1000	1	<1	1	>50	2019	Positive	0	2019	1	#VALUE!	NA	#VALUE!	NA	#VALUE!	NA	NA	#VALUE!	VIH	NA	2019
110999997936	Negative	2019	Women	38	No	NA	480	1241	0,38678485093	83	1	Heterosexual	[35,47)	1	Women	1	Women	1	<500	3	[350;500[	2	[200;500[	1	>1000	1	<1	1	>50	2019	Negative	12	2019	0	#VALUE!	NA	#VALUE!	NA	#VALUE!	NA	NA	#VALUE!	VIH	NA	2019
110999998037	Negative	2018	Men	35	No	NA	318	386	0,82383419689	33	0	Homosexual/Bisexual	[35,47)	0	Men	0	Men	1	<500	2	[200;350[	2	[200;500[	0	<=1000	1	<1	0	<=50	2018	Negative	0	2018	0	#VALUE!	NA	#VALUE!	NA	#VALUE!	NA	NA	#VALUE!	VIH	NA	2018
110999998115	Negative	2019	Men	32	No	NA	777	856	0,90771028037	22	0	Homosexual/Bisexual	[15,35)	0	Men	0	Men	0	>=500	0	>=500	0	>=500	0	<=1000	1	<1	0	<=50	2019	Negative	16	2019	0	#VALUE!	NA	#VALUE!	NA	#VALUE!	NA	NA	#VALUE!	VIH	NA	2019
110999998213	Negative	2019	Women	22	No	NA	887	732	1,2117486339	20	1	Heterosexual	[15,35)	1	Women	1	Women	0	>=500	0	>=500	0	>=500	0	<=1000	0	>=1	0	<=50	2019	Negative	14	2019	0	#VALUE!	NA	#VALUE!	NA	#VALUE!	NA	NA	#VALUE!	VIH	NA	2019
110999998241	Positive	2019	Men	51	Yes	2019	209	589	0,35483870968	20	0	Homosexual/Bisexual	[47,88]	0	Men	0	Men	1	<500	2	[200;350[	2	[200;500[	0	<=1000	1	<1	0	<=50	2019	Positive	15	2019	1	#VALUE!	NA	#VALUE!	NA	#VALUE!	NA	NA	#VALUE!	VIH	NA	2019
110999998573	Negative	2019	Men	37	No	NA	414	915	0,45245901639	20	1	Heterosexual	[35,47)	0	Men	0	Men	1	<500	3	[350;500[	2	[200;500[	0	<=1000	1	<1	0	<=50	2019	Negative	0	2019	0	#VALUE!	NA	#VALUE!	NA	#VALUE!	NA	NA	#VALUE!	VIH	NA	2019
120000008267	Negative	2001	Women	49	No	NA	611	548	1,1149635036	30	1	Heterosexual	[47,88]	1	Women	1	Women	0	>=500	0	>=500	0	>=500	0	<=1000	0	>=1	0	<=50	2001	Negative	0	2001	0	#VALUE!	NA	#VALUE!	NA	#VALUE!	NA	NA	#VALUE!	VIH	NA	2001
120000008674	Negative	2006	Men	46	Yes	2010	329	702	0,46866096866	30	0	Homosexual/Bisexual	[35,47)	0	Men	0	Men	1	<500	2	[200;350[	2	[200;500[	0	<=1000	1	<1	0	<=50	2006	Negative	0	2006	0	#VALUE!	NA	#VALUE!	NA	#VALUE!	NA	NA	#VALUE!	VIH	NA	2006
120013164700	Negative	2004	Women	43	No	NA	190	560	0,33928571429	20	1	Heterosexual	[35,47)	1	Women	1	Women	1	<500	1	< 200	1	< 200	0	<=1000	1	<1	0	<=50	2004	Negative	0	2004	0	#VALUE!	NA	#VALUE!	NA	#VALUE!	NA	NA	#VALUE!	VIH	NA	2004
120017559231	Negative	2011	Women	25	No	NA	620	450	1,3777777778	20	1	Heterosexual	[15,35)	1	Women	1	Women	0	>=500	0	>=500	0	>=500	0	<=1000	0	>=1	0	<=50	2011	Negative	0	2011	0	#VALUE!	NA	#VALUE!	NA	#VALUE!	NA	NA	#VALUE!	VIH	NA	2011
120019787014	Negative	2012	Transsexual Man to Woman	48	No	NA	680	520	1,3076923077	20	0	Homosexual/Bisexual	[47,88]		NA	2	Transsexual Man to Woman	0	>=500	0	>=500	0	>=500	0	<=1000	0	>=1	0	<=50	2012	Negative	15	2012	0	#VALUE!	NA	#VALUE!	NA	#VALUE!	NA	NA	#VALUE!	VIH	NA	2012
120021740139	Positive	2012	Men	24	No	NA	1220	960	1,2708333333	150	0	Homosexual/Bisexual	[15,35)	0	Men	0	Men	0	>=500	0	>=500	0	>=500	0	<=1000	0	>=1	1	>50	2012	Positive	0	2012	1	#VALUE!	NA	#VALUE!	NA	#VALUE!	NA	NA	#VALUE!	VIH	NA	2012
120023763538	Negative	2011	Men	39	No	NA	920	580	1,5862068966	52	1	Heterosexual	[35,47)	0	Men	0	Men	0	>=500	0	>=500	0	>=500	0	<=1000	0	>=1	1	>50	2011	Negative	25	2011	0	#VALUE!	NA	#VALUE!	NA	#VALUE!	NA	NA	#VALUE!	VIH	NA	2011
120025061310	Negative	2010	Men	36	Yes	2010	186	979	0,1899897855	20	1	Heterosexual	[35,47)	0	Men	0	Men	1	<500	1	< 200	1	< 200	0	<=1000	1	<1	0	<=50	2010	Negative	11	2010	0	#VALUE!	NA	#VALUE!	NA	#VALUE!	NA	NA	#VALUE!	VIH	NA	2010
120031536341	Negative	2012	Women	39	No	NA	917	800	1,14625	30	1	Heterosexual	[35,47)	1	Women	1	Women	0	>=500	0	>=500	0	>=500	0	<=1000	0	>=1	0	<=50	2012	Negative	29	2012	0	#VALUE!	NA	#VALUE!	NA	#VALUE!	NA	NA	#VALUE!	VIH	NA	2012
120033077419	Negative	2011	Men	52	No	NA	1350	3410	0,39589442815	20	1	Heterosexual	[47,88]	0	Men	0	Men	0	>=500	0	>=500	0	>=500	1	>1000	1	<1	0	<=50	2011	Negative	9	2011	0	#VALUE!	NA	#VALUE!	NA	#VALUE!	NA	NA	#VALUE!	VIH	NA	2011
120034675241	Negative	2012	Men	44	Yes	2012	820	940	0,87234042553	20	1	Heterosexual	[35,47)	0	Men	0	Men	0	>=500	0	>=500	0	>=500	0	<=1000	1	<1	0	<=50	2012	Negative	0	2012	0	#VALUE!	NA	#VALUE!	NA	#VALUE!	NA	NA	#VALUE!	VIH	NA	2012
120035503567	Negative	2012	Men	41	No	NA	670	1200	0,55833333333	20	1	Heterosexual	[35,47)	0	Men	0	Men	0	>=500	0	>=500	0	>=500	1	>1000	1	<1	0	<=50	2012	Negative	1	2012	0	#VALUE!	NA	#VALUE!	NA	#VALUE!	NA	NA	#VALUE!	VIH	NA	2012
120046337367	Positive	2012	Transsexual Man to Woman	35	No	NA	740	630	1,1746031746	20	0	Homosexual/Bisexual	[35,47)		NA	2	Transsexual Man to Woman	0	>=500	0	>=500	0	>=500	0	<=1000	0	>=1	0	<=50	2012	Positive	0	2012	1	#VALUE!	NA	#VALUE!	NA	#VALUE!	NA	NA	#VALUE!	VIH	NA	2012
120050609768	Negative	2011	Men	47	No	NA	580	520	1,1153846154	20	1	Heterosexual	[47,88]	0	Men	0	Men	0	>=500	0	>=500	0	>=500	0	<=1000	0	>=1	0	<=50	2011	Negative	4	2011	0	#VALUE!	NA	#VALUE!	NA	#VALUE!	NA	NA	#VALUE!	VIH	NA	2011
120053326130	Negative	2011	Men	49	No	NA	580	750	0,77333333333	20	0	Homosexual/Bisexual	[47,88]	0	Men	0	Men	0	>=500	0	>=500	0	>=500	0	<=1000	1	<1	0	<=50	2011	Negative	0	2011	0	2012	1	#VALUE!	NA	#VALUE!	NA	NA	#VALUE!	VIH	NA	2012
120053522647	Negative	1993	Women	61	Yes	1993	772	378	2,0423280423	20	1	Heterosexual	[47,88]	1	Women	1	Women	0	>=500	0	>=500	0	>=500	0	<=1000	0	>=1	0	<=50	1993	Negative	8	1993	0	#VALUE!	NA	#VALUE!	NA	#VALUE!	NA	NA	#VALUE!	VIH	NA	1993
120061687649	Positive	2012	Men	76	No	NA	350	1520	0,23026315789	115334	1	Heterosexual	[47,88]	0	Men	0	Men	1	<500	3	[350;500[	2	[200;500[	1	>1000	1	<1	1	>50	2012	Positive	13	2012	1	#VALUE!	NA	#VALUE!	NA	#VALUE!	NA	NA	#VALUE!	VIH	NA	2012
120065284193	Positive	2010	Transsexual Man to Woman	38	No	NA	390	1430	0,27272727273	100	0	Homosexual/Bisexual	[35,47)		NA	2	Transsexual Man to Woman	1	<500	3	[350;500[	2	[200;500[	1	>1000	1	<1	1	>50	2010	Positive	0	2010	1	#VALUE!	NA	2019	1	2018	1	1	2018	VIH	2	2010
120068380237	Positive	2011	Men	32	No	NA	810	810	1	20	0	Homosexual/Bisexual	[15,35)	0	Men	0	Men	0	>=500	0	>=500	0	>=500	0	<=1000	0	>=1	0	<=50	2011	Positive	8	2011	1	#VALUE!	NA	#VALUE!	NA	#VALUE!	NA	NA	#VALUE!	VIH	NA	2011
120070232571	Negative	2011	Women	48	No	NA	130	NA	NA	23700	1	Heterosexual	[47,88]	1	Women	1	Women	1	<500	1	< 200	1	< 200	NA	NA	NA	NA	1	>50	2011	Negative	18	2011	0	#VALUE!	NA	#VALUE!	NA	#VALUE!	NA	NA	#VALUE!	VIH	NA	2011
120072612942	Negative	2010	Men	42	No	NA	1460	1780	0,8202247191	20	0	Homosexual/Bisexual	[35,47)	0	Men	0	Men	0	>=500	0	>=500	0	>=500	1	>1000	1	<1	0	<=50	2010	Negative	1	2010	0	2013	1	#VALUE!	NA	#VALUE!	NA	NA	#VALUE!	VIH	NA	2013
120074213565	Negative	2010	Men	48	No	NA	870	800	1,0875	20	0	Homosexual/Bisexual	[47,88]	0	Men	0	Men	0	>=500	0	>=500	0	>=500	0	<=1000	0	>=1	0	<=50	2010	Negative	0	2010	0	#VALUE!	NA	#VALUE!	NA	#VALUE!	NA	NA	#VALUE!	VIH	NA	2010
120080120266	Negative	2012	Men	68	No	NA	860	850	1,0117647059	20	1	Heterosexual	[47,88]	0	Men	0	Men	0	>=500	0	>=500	0	>=500	0	<=1000	0	>=1	0	<=50	2012	Negative	9	2012	0	#VALUE!	NA	#VALUE!	NA	#VALUE!	NA	NA	#VALUE!	VIH	NA	2012
120080235780	Positive	2013	Men	32	No	NA	710	500	1,42	20	0	Homosexual/Bisexual	[15,35)	0	Men	0	Men	0	>=500	0	>=500	0	>=500	0	<=1000	0	>=1	0	<=50	2013	Positive	14	2013	1	#VALUE!	NA	#VALUE!	NA	#VALUE!	NA	NA	#VALUE!	VIH	NA	2013
120089916408	Negative	2010	Men	38	No	NA	0.59	0,49	1,2040816327	20	1	Heterosexual	[35,47)	0	Men	0	Men	1	<500	1	< 200	1	< 200	0	<=1000	0	>=1	0	<=50	2010	Negative	0	2010	0	#VALUE!	NA	#VALUE!	NA	#VALUE!	NA	NA	#VALUE!	VIH	NA	2010
120099529744	Negative	2011	Men	43	No	NA	705	914	0,77133479212	40	0	Homosexual/Bisexual	[35,47)	0	Men	0	Men	0	>=500	0	>=500	0	>=500	0	<=1000	1	<1	0	<=50	2011	Negative	0	2011	0	#VALUE!	NA	#VALUE!	NA	#VALUE!	NA	NA	#VALUE!	VIH	NA	2011
120106407285	Negative	2011	Men	34	No	NA	880	770	1,1428571429	66	1	Heterosexual	[15,35)	0	Men	0	Men	0	>=500	0	>=500	0	>=500	0	<=1000	0	>=1	1	>50	2011	Negative	11	2011	0	#VALUE!	NA	#VALUE!	NA	#VALUE!	NA	NA	#VALUE!	VIH	NA	2011
120107401431	Negative	2010	Men	35	No	NA	1140	1500	0,76	60	1	Heterosexual	[35,47)	0	Men	0	Men	0	>=500	0	>=500	0	>=500	1	>1000	1	<1	1	>50	2010	Negative	0	2010	0	#VALUE!	NA	#VALUE!	NA	#VALUE!	NA	NA	#VALUE!	VIH	NA	2010
120109717966	Negative	2013	Men	37	No	NA	400	400	1	50	0	Homosexual/Bisexual	[35,47)	0	Men	0	Men	1	<500	3	[350;500[	2	[200;500[	0	<=1000	0	>=1	0	<=50	2013	Negative	0	2013	0	#VALUE!	NA	#VALUE!	NA	#VALUE!	NA	NA	#VALUE!	VIH	NA	2013
120112438381	Negative	2011	Women	28	No	NA	256	912	0,28070175439	74380	2	Other/Unknown	[15,35)	1	Women	1	Women	1	<500	2	[200;350[	2	[200;500[	0	<=1000	1	<1	1	>50	2011	Negative	0	2011	0	#VALUE!	NA	#VALUE!	NA	#VALUE!	NA	NA	#VALUE!	VIH	NA	2011
120116558254	Negative	2010	Women	34	Yes	2010	265	622	0,42604501608	20	1	Heterosexual	[15,35)	1	Women	1	Women	1	<500	2	[200;350[	2	[200;500[	0	<=1000	1	<1	0	<=50	2010	Negative	0	2010	0	#VALUE!	NA	#VALUE!	NA	#VALUE!	NA	NA	#VALUE!	VIH	NA	2010
120130077541	Negative	2009	Women	37	No	NA	797	402	1,9825870647	13	1	Heterosexual	[35,47)	1	Women	1	Women	0	>=500	0	>=500	0	>=500	0	<=1000	0	>=1	0	<=50	2009	Negative	0	2009	0	2015	1	#VALUE!	NA	#VALUE!	NA	NA	#VALUE!	VIH	NA	2015
120130306483	Negative	2011	Men	45	No	NA	1323	1377	0,96078431373	20	0	Homosexual/Bisexual	[35,47)	0	Men	0	Men	0	>=500	0	>=500	0	>=500	1	>1000	1	<1	0	<=50	2011	Negative	20	2011	0	2012	1	#VALUE!	NA	#VALUE!	NA	NA	#VALUE!	VIH	NA	2012
120133938015	Negative	2012	Men	46	No	NA	980	1000	0,98	29	0	Homosexual/Bisexual	[35,47)	0	Men	0	Men	0	>=500	0	>=500	0	>=500	0	<=1000	1	<1	0	<=50	2012	Negative	0	2012	0	#VALUE!	NA	#VALUE!	NA	#VALUE!	NA	NA	#VALUE!	VIH	NA	2012
120135524929	Positive	2012	Men	47	No	NA	472	472	1	20	0	Homosexual/Bisexual	[47,88]	0	Men	0	Men	1	<500	3	[350;500[	2	[200;500[	0	<=1000	0	>=1	0	<=50	2012	Positive	9	2012	1	#VALUE!	NA	#VALUE!	NA	#VALUE!	NA	NA	#VALUE!	VIH	NA	2012
120142530799	Negative	2011	Men	51	No	NA	540	630	0,85714285714	20	0	Homosexual/Bisexual	[47,88]	0	Men	0	Men	0	>=500	0	>=500	0	>=500	0	<=1000	1	<1	0	<=50	2011	Negative	1	2011	0	2011	1	2015	1	#VALUE!	NA	1	2015	VIH	1	2011
120143001736	Negative	2011	Women	47	Yes	2015	730	819	0,89133089133	20	1	Heterosexual	[47,88]	1	Women	1	Women	0	>=500	0	>=500	0	>=500	0	<=1000	1	<1	0	<=50	2011	Negative	10	2011	0	#VALUE!	NA	#VALUE!	NA	#VALUE!	NA	NA	#VALUE!	VIH	NA	2011
120144812286	Positive	2012	Transsexual Man to Woman	37	Yes	2012	1090	1190	0,91596638655	20	0	Homosexual/Bisexual	[35,47)		NA	2	Transsexual Man to Woman	0	>=500	0	>=500	0	>=500	1	>1000	1	<1	0	<=50	2012	Positive	16	2012	1	#VALUE!	NA	#VALUE!	NA	2019	1	1	2019	VIH	1	2012
120149135769	Negative	2011	Men	24	No	NA	660	520	1,2692307692	20	0	Homosexual/Bisexual	[15,35)	0	Men	0	Men	0	>=500	0	>=500	0	>=500	0	<=1000	0	>=1	0	<=50	2011	Negative	12	2011	0	#VALUE!	NA	#VALUE!	NA	#VALUE!	NA	NA	#VALUE!	VIH	NA	2011
120152355373	Negative	2011	Men	36	Yes	2012	585	995	0,58793969849	615	2	Other/Unknown	[35,47)	0	Men	0	Men	0	>=500	0	>=500	0	>=500	0	<=1000	1	<1	1	>50	2011	Negative	2	2011	0	#VALUE!	NA	#VALUE!	NA	#VALUE!	NA	NA	#VALUE!	VIH	NA	2011
120153774441	Negative	2010	Men	37	Yes	2010	690	970	0,71134020619	20	1	Heterosexual	[35,47)	0	Men	0	Men	0	>=500	0	>=500	0	>=500	0	<=1000	1	<1	0	<=50	2010	Negative	0	2010	0	#VALUE!	NA	#VALUE!	NA	#VALUE!	NA	NA	#VALUE!	VIH	NA	2010
120154323757	Negative	2011	Men	71	No	NA	680	1850	0,36756756757	20	1	Heterosexual	[47,88]	0	Men	0	Men	0	>=500	0	>=500	0	>=500	1	>1000	1	<1	0	<=50	2012	Negative	21	2012	0	#VALUE!	NA	#VALUE!	NA	#VALUE!	NA	NA	#VALUE!	VIH	NA	2012
120154533029	Negative	2010	Men	32	No	NA	706	NA	NA	50	0	Homosexual/Bisexual	[15,35)	0	Men	0	Men	0	>=500	0	>=500	0	>=500	NA	NA	NA	NA	0	<=50	2010	Negative	26	2010	0	2017	1	#VALUE!	NA	#VALUE!	NA	NA	#VALUE!	VIH	NA	2017
120164298654	Positive	2010	Men	74	Yes	2011	256	608	0,42105263158	24	1	Heterosexual	[47,88]	0	Men	0	Men	1	<500	2	[200;350[	2	[200;500[	0	<=1000	1	<1	0	<=50	2010	Positive	19	2010	1	#VALUE!	NA	#VALUE!	NA	#VALUE!	NA	NA	#VALUE!	VIH	NA	2010
120167973817	Negative	2012	Women	34	No	NA	355	1004	0,35358565737	201368	1	Heterosexual	[15,35)	1	Women	1	Women	1	<500	3	[350;500[	2	[200;500[	1	>1000	1	<1	1	>50	2012	Negative	0	2012	0	#VALUE!	NA	#VALUE!	NA	#VALUE!	NA	NA	#VALUE!	VIH	NA	2012
120168621242	Negative	2012	Men	47	No	NA	470	560	0,83928571429	20	0	Homosexual/Bisexual	[47,88]	0	Men	0	Men	1	<500	3	[350;500[	2	[200;500[	0	<=1000	1	<1	0	<=50	2012	Negative	28	2012	0	2018	1	#VALUE!	NA	#VALUE!	NA	NA	#VALUE!	VIH	NA	2018
120171276272	Negative	2011	Transsexual Man to Woman	32	No	NA	800	940	0,85106382979	20	0	Homosexual/Bisexual	[15,35)		NA	2	Transsexual Man to Woman	0	>=500	0	>=500	0	>=500	0	<=1000	1	<1	0	<=50	2011	Negative	18	2011	0	#VALUE!	NA	#VALUE!	NA	#VALUE!	NA	NA	#VALUE!	VIH	NA	2011
120172813535	Negative	2010	Transsexual Man to Woman	41	No	NA	604	573	1,0541012216	30	0	Homosexual/Bisexual	[35,47)		NA	2	Transsexual Man to Woman	0	>=500	0	>=500	0	>=500	0	<=1000	0	>=1	0	<=50	2010	Negative	0	2010	0	#VALUE!	NA	#VALUE!	NA	#VALUE!	NA	NA	#VALUE!	VIH	NA	2010
120175060451	Negative	2009	Men	35	Yes	2018	130	380	0,34210526316	1100	0	Homosexual/Bisexual	[35,47)	0	Men	0	Men	1	<500	1	< 200	1	< 200	0	<=1000	1	<1	1	>50	2009	Negative	0	2009	0	2018	1	#VALUE!	NA	#VALUE!	NA	NA	#VALUE!	VIH	NA	2018
120180594862	Positive	2012	Women	46	Yes	2012	44	997	0,044132397192	86	1	Heterosexual	[35,47)	1	Women	1	Women	1	<500	1	< 200	1	< 200	0	<=1000	1	<1	1	>50	2012	Positive	20	2012	1	#VALUE!	NA	#VALUE!	NA	#VALUE!	NA	NA	#VALUE!	VIH	NA	2012
120183330715	Negative	2012	Men	30	No	NA	931	570	1,6333333333	20	0	Homosexual/Bisexual	[15,35)	0	Men	0	Men	0	>=500	0	>=500	0	>=500	0	<=1000	0	>=1	0	<=50	2012	Negative	29	2012	0	2014	1	#VALUE!	NA	#VALUE!	NA	NA	#VALUE!	VIH	NA	2014
120183722914	Negative	2010	Men	46	No	NA	559	581	0,96213425129	20	0	Homosexual/Bisexual	[35,47)	0	Men	0	Men	0	>=500	0	>=500	0	>=500	0	<=1000	1	<1	0	<=50	2010	Negative	24	2010	0	2019	1	#VALUE!	NA	#VALUE!	NA	NA	#VALUE!	VIH	NA	2019
120184230984	Negative	2010	Women	48	No	NA	500	450	1,1111111111	20	1	Heterosexual	[47,88]	1	Women	1	Women	0	>=500	0	>=500	0	>=500	0	<=1000	0	>=1	0	<=50	2010	Negative	30	2010	0	#VALUE!	NA	#VALUE!	NA	#VALUE!	NA	NA	#VALUE!	VIH	NA	2010
120190975368	Negative	2010	Men	38	No	NA	830	790	1,0506329114	20	1	Heterosexual	[35,47)	0	Men	0	Men	0	>=500	0	>=500	0	>=500	0	<=1000	0	>=1	0	<=50	2010	Negative	10	2010	0	#VALUE!	NA	#VALUE!	NA	#VALUE!	NA	NA	#VALUE!	VIH	NA	2010
120194667995	Negative	2011	Men	47	No	NA	665	533	1,2476547842	30	0	Homosexual/Bisexual	[47,88]	0	Men	0	Men	0	>=500	0	>=500	0	>=500	0	<=1000	0	>=1	0	<=50	2011	Negative	11	2011	0	#VALUE!	NA	#VALUE!	NA	#VALUE!	NA	NA	#VALUE!	VIH	NA	2011
120195808053	Negative	2010	Women	40	No	NA	1270	980	1,2959183673	20	1	Heterosexual	[35,47)	1	Women	1	Women	0	>=500	0	>=500	0	>=500	0	<=1000	0	>=1	0	<=50	2010	Negative	25	2010	0	#VALUE!	NA	#VALUE!	NA	#VALUE!	NA	NA	#VALUE!	VIH	NA	2010
120198476672	Negative	2010	Women	51	No	NA	740	1250	0,592	20	1	Heterosexual	[47,88]	1	Women	1	Women	0	>=500	0	>=500	0	>=500	1	>1000	1	<1	0	<=50	2010	Negative	0	2010	0	#VALUE!	NA	#VALUE!	NA	#VALUE!	NA	NA	#VALUE!	VIH	NA	2010
120212886989	Negative	2010	Women	33	No	NA	930	1040	0,89423076923	20	1	Heterosexual	[15,35)	1	Women	1	Women	0	>=500	0	>=500	0	>=500	1	>1000	1	<1	0	<=50	2010	Negative	0	2010	0	#VALUE!	NA	#VALUE!	NA	#VALUE!	NA	NA	#VALUE!	VIH	NA	2010
120213695705	Negative	2011	Women	36	No	NA	1000	NA	NA	20	1	Heterosexual	[35,47)	1	Women	1	Women	0	>=500	0	>=500	0	>=500	NA	NA	NA	NA	0	<=50	2011	Negative	0	2011	0	#VALUE!	NA	#VALUE!	NA	#VALUE!	NA	NA	#VALUE!	VIH	NA	2011
120218029201	Negative	2012	Men	38	No	NA	944	NA	NA	50	0	Homosexual/Bisexual	[35,47)	0	Men	0	Men	0	>=500	0	>=500	0	>=500	NA	NA	NA	NA	0	<=50	2012	Negative	0	2012	0	#VALUE!	NA	#VALUE!	NA	#VALUE!	NA	NA	#VALUE!	VIH	NA	2012
120219112635	Negative	2011	Men	44	Yes	2011	740	NA	NA	20	1	Heterosexual	[35,47)	0	Men	0	Men	0	>=500	0	>=500	0	>=500	NA	NA	NA	NA	0	<=50	2011	Negative	0	2011	0	#VALUE!	NA	#VALUE!	NA	#VALUE!	NA	NA	#VALUE!	VIH	NA	2011
120223308742	Positive	2010	Men	35	No	NA	1360	2510	0,54183266932	20	0	Homosexual/Bisexual	[35,47)	0	Men	0	Men	0	>=500	0	>=500	0	>=500	1	>1000	1	<1	0	<=50	2010	Positive	0	2010	1	#VALUE!	NA	2012	1	2012	1	1	2012	VIH	1	2010
120226207912	Positive	2010	Men	49	No	NA	520	630	0,8253968254	20	0	Homosexual/Bisexual	[47,88]	0	Men	0	Men	0	>=500	0	>=500	0	>=500	0	<=1000	1	<1	0	<=50	2010	Positive	1	2010	1	#VALUE!	NA	#VALUE!	NA	#VALUE!	NA	NA	#VALUE!	VIH	NA	2010
120227993191	Negative	2010	Men	23	No	NA	621	1006	0,61729622266	8171	0	Homosexual/Bisexual	[15,35)	0	Men	0	Men	0	>=500	0	>=500	0	>=500	1	>1000	1	<1	1	>50	2010	Negative	28	2010	0	#VALUE!	NA	#VALUE!	NA	#VALUE!	NA	NA	#VALUE!	VIH	NA	2010
120236385584	Negative	2002	Men	44	No	NA	720	931	0,77336197637	20	0	Homosexual/Bisexual	[35,47)	0	Men	0	Men	0	>=500	0	>=500	0	>=500	0	<=1000	1	<1	0	<=50	2002	Negative	9	2002	0	2012	1	2016	1	2016	1	1	2016	VIH	1	2012
120238811672	Positive	2010	Men	40	No	NA	487	NA	NA	0	0	Homosexual/Bisexual	[35,47)	0	Men	0	Men	1	<500	3	[350;500[	2	[200;500[	NA	NA	NA	NA	0	<=50	2010	Positive	15	2010	1	#VALUE!	NA	#VALUE!	NA	#VALUE!	NA	NA	#VALUE!	VIH	NA	2010
120240368068	Negative	2010	Women	39	No	NA	1030	1160	0,88793103448	20	1	Heterosexual	[35,47)	1	Women	1	Women	0	>=500	0	>=500	0	>=500	1	>1000	1	<1	0	<=50	2010	Negative	0	2010	0	#VALUE!	NA	#VALUE!	NA	#VALUE!	NA	NA	#VALUE!	VIH	NA	2010
120240383327	Negative	2010	Men	35	No	NA	950	600	1,5833333333	20	0	Homosexual/Bisexual	[35,47)	0	Men	0	Men	0	>=500	0	>=500	0	>=500	0	<=1000	0	>=1	0	<=50	2010	Negative	5	2010	0	2012	1	#VALUE!	NA	#VALUE!	NA	NA	#VALUE!	VIH	NA	2012
120241360188	Negative	2013	Men	49	No	NA	750	1090	0,6880733945	20	1	Heterosexual	[47,88]	0	Men	0	Men	0	>=500	0	>=500	0	>=500	1	>1000	1	<1	0	<=50	2013	Negative	15	2013	0	#VALUE!	NA	#VALUE!	NA	#VALUE!	NA	NA	#VALUE!	VIH	NA	2013
120244350612	Negative	2012	Men	40	No	NA	330	1510	0,21854304636	46	1	Heterosexual	[35,47)	0	Men	0	Men	1	<500	2	[200;350[	2	[200;500[	1	>1000	1	<1	0	<=50	2012	Negative	0	2012	0	#VALUE!	NA	#VALUE!	NA	#VALUE!	NA	NA	#VALUE!	VIH	NA	2012
120268381655	Negative	2004	Women	60	No	NA	680	1630	0,41717791411	3570	1	Heterosexual	[47,88]	1	Women	1	Women	0	>=500	0	>=500	0	>=500	1	>1000	1	<1	1	>50	2004	Negative	0	2004	0	#VALUE!	NA	#VALUE!	NA	#VALUE!	NA	NA	#VALUE!	VIH	NA	2004
120271572292	Negative	2011	Women	48	Yes	2011	379	635	0,5968503937	20	1	Heterosexual	[47,88]	1	Women	1	Women	1	<500	3	[350;500[	2	[200;500[	0	<=1000	1	<1	0	<=50	2011	Negative	2	2011	0	#VALUE!	NA	#VALUE!	NA	#VALUE!	NA	NA	#VALUE!	VIH	NA	2011
120277457834	Negative	2008	Women	38	No	NA	780	510	1,5294117647	20	1	Heterosexual	[35,47)	1	Women	1	Women	0	>=500	0	>=500	0	>=500	0	<=1000	0	>=1	0	<=50	2008	Negative	5	2008	0	#VALUE!	NA	#VALUE!	NA	#VALUE!	NA	NA	#VALUE!	VIH	NA	2008
120279637575	Negative	2012	Men	32	No	NA	464	768	0,60416666667	20	1	Heterosexual	[15,35)	0	Men	0	Men	1	<500	3	[350;500[	2	[200;500[	0	<=1000	1	<1	0	<=50	2012	Negative	19	2012	0	#VALUE!	NA	#VALUE!	NA	#VALUE!	NA	NA	#VALUE!	VIH	NA	2012
120281440377	Negative	2012	Men	23	No	NA	620	1020	0,60784313725	20	0	Homosexual/Bisexual	[15,35)	0	Men	0	Men	0	>=500	0	>=500	0	>=500	1	>1000	1	<1	0	<=50	2012	Negative	8	2012	0	#VALUE!	NA	#VALUE!	NA	#VALUE!	NA	NA	#VALUE!	VIH	NA	2012
120283092678	Positive	2012	Men	61	Yes	2012	870	1490	0,58389261745	20	2	Other/Unknown	[47,88]	0	Men	0	Men	0	>=500	0	>=500	0	>=500	1	>1000	1	<1	0	<=50	2012	Positive	8	2012	1	#VALUE!	NA	#VALUE!	NA	#VALUE!	NA	NA	#VALUE!	VIH	NA	2012
120283182681	Negative	2004	Women	46	No	NA	798	473	1,6871035941	20	1	Heterosexual	[35,47)	1	Women	1	Women	0	>=500	0	>=500	0	>=500	0	<=1000	0	>=1	0	<=50	2004	Negative	0	2004	0	#VALUE!	NA	#VALUE!	NA	#VALUE!	NA	NA	#VALUE!	VIH	NA	2004
120283199489	Negative	2011	Women	20	No	NA	189	912	0,20723684211	4668	1	Heterosexual	[15,35)	1	Women	1	Women	1	<500	1	< 200	1	< 200	0	<=1000	1	<1	1	>50	2011	Negative	3	2011	0	#VALUE!	NA	#VALUE!	NA	#VALUE!	NA	NA	#VALUE!	VIH	NA	2011
120284252346	Positive	2010	Men	48	No	NA	850	800	1,0625	20	0	Homosexual/Bisexual	[47,88]	0	Men	0	Men	0	>=500	0	>=500	0	>=500	0	<=1000	0	>=1	0	<=50	2010	Positive	28	2010	1	#VALUE!	NA	2019	1	2019	1	1	2019	VIH	1	2010
120285349429	Negative	2012	Women	43	No	NA	810	600	1,35	20	1	Heterosexual	[35,47)	1	Women	1	Women	0	>=500	0	>=500	0	>=500	0	<=1000	0	>=1	0	<=50	2012	Negative	16	2012	0	#VALUE!	NA	#VALUE!	NA	#VALUE!	NA	NA	#VALUE!	VIH	NA	2012
120285939515	Negative	2011	Men	38	No	NA	322	578	0,55709342561	20	0	Homosexual/Bisexual	[35,47)	0	Men	0	Men	1	<500	2	[200;350[	2	[200;500[	0	<=1000	1	<1	0	<=50	2011	Negative	0	2011	0	#VALUE!	NA	#VALUE!	NA	#VALUE!	NA	NA	#VALUE!	VIH	NA	2011
120286159694	Positive	2010	Men	61	No	NA	380	830	0,4578313253	45	1	Heterosexual	[47,88]	0	Men	0	Men	1	<500	3	[350;500[	2	[200;500[	0	<=1000	1	<1	0	<=50	2010	Positive	25	2010	1	#VALUE!	NA	#VALUE!	NA	2013	1	1	2013	VIH	1	2010
120287191272	Positive	2011	Men	35	No	NA	1050	550	1,9090909091	28	0	Homosexual/Bisexual	[35,47)	0	Men	0	Men	0	>=500	0	>=500	0	>=500	0	<=1000	0	>=1	0	<=50	2011	Positive	0	2011	1	#VALUE!	NA	2015	1	2014	1	1	2014	VIH	5	2011
120288433254	Negative	2010	Men	51	No	NA	800	850	0,94117647059	20	0	Homosexual/Bisexual	[47,88]	0	Men	0	Men	0	>=500	0	>=500	0	>=500	0	<=1000	1	<1	0	<=50	2010	Negative	2	2010	0	#VALUE!	NA	#VALUE!	NA	#VALUE!	NA	NA	#VALUE!	VIH	NA	2010
120292293728	Negative	2017	Transsexual Man to Woman	53	No	NA	660	510	1,2941176471	20	0	Homosexual/Bisexual	[47,88]		NA	2	Transsexual Man to Woman	0	>=500	0	>=500	0	>=500	0	<=1000	0	>=1	0	<=50	2017	Negative	6	2017	0	#VALUE!	NA	#VALUE!	NA	#VALUE!	NA	NA	#VALUE!	VIH	NA	2017
120295788050	Negative	2011	Women	37	No	NA	610	880	0,69318181818	20	1	Heterosexual	[35,47)	1	Women	1	Women	0	>=500	0	>=500	0	>=500	0	<=1000	1	<1	0	<=50	2011	Negative	16	2011	0	#VALUE!	NA	#VALUE!	NA	#VALUE!	NA	NA	#VALUE!	VIH	NA	2011
120299526394	Negative	2011	Men	62	No	NA	0.42	0,51	0,82352941176	20	2	Other/Unknown	[47,88]	0	Men	0	Men	1	<500	1	< 200	1	< 200	0	<=1000	1	<1	0	<=50	2011	Negative	0	2011	0	#VALUE!	NA	#VALUE!	NA	#VALUE!	NA	NA	#VALUE!	VIH	NA	2011
120299541652	Negative	2011	Women	45	No	NA	910	1060	0,85849056604	20	1	Heterosexual	[35,47)	1	Women	1	Women	0	>=500	0	>=500	0	>=500	1	>1000	1	<1	0	<=50	2011	Negative	11	2011	0	#VALUE!	NA	#VALUE!	NA	#VALUE!	NA	NA	#VALUE!	VIH	NA	2011
120299701512	Positive	2011	Men	23	No	NA	283	1506	0,18791500664	54	0	Homosexual/Bisexual	[15,35)	0	Men	0	Men	1	<500	2	[200;350[	2	[200;500[	1	>1000	1	<1	1	>50	2011	Positive	28	2011	1	#VALUE!	NA	#VALUE!	NA	#VALUE!	NA	NA	#VALUE!	VIH	NA	2011
120300945461	Negative	2012	Women	26	No	NA	770	1000	0,77	20	1	Heterosexual	[15,35)	1	Women	1	Women	0	>=500	0	>=500	0	>=500	0	<=1000	1	<1	0	<=50	2012	Negative	29	2012	0	#VALUE!	NA	#VALUE!	NA	#VALUE!	NA	NA	#VALUE!	VIH	NA	2012
120317527414	Negative	2012	Men	48	No	NA	500	870	0,57471264368	20	1	Heterosexual	[47,88]	0	Men	0	Men	0	>=500	0	>=500	0	>=500	0	<=1000	1	<1	0	<=50	2013	Negative	25	2013	0	#VALUE!	NA	#VALUE!	NA	#VALUE!	NA	NA	#VALUE!	VIH	NA	2013
120319103480	Negative	2010	Women	35	No	NA	549	570	0,96315789474	30	1	Heterosexual	[35,47)	1	Women	1	Women	0	>=500	0	>=500	0	>=500	0	<=1000	1	<1	0	<=50	2010	Negative	20	2010	0	#VALUE!	NA	#VALUE!	NA	#VALUE!	NA	NA	#VALUE!	VIH	NA	2010
120321416736	Positive	2012	Transsexual Man to Woman	32	Yes	2016	990	1050	0,94285714286	20	0	Homosexual/Bisexual	[15,35)		NA	2	Transsexual Man to Woman	0	>=500	0	>=500	0	>=500	1	>1000	1	<1	0	<=50	2012	Positive	0	2012	1	#VALUE!	NA	#VALUE!	NA	#VALUE!	NA	NA	#VALUE!	VIH	NA	2012
120323086024	Negative	2010	Men	39	No	NA	658	412	1,5970873786	30	0	Homosexual/Bisexual	[35,47)	0	Men	0	Men	0	>=500	0	>=500	0	>=500	0	<=1000	0	>=1	0	<=50	2010	Negative	26	2010	0	#VALUE!	NA	#VALUE!	NA	#VALUE!	NA	NA	#VALUE!	VIH	NA	2010
120324733913	Negative	2010	Women	41	No	NA	720	780	0,92307692308	20	1	Heterosexual	[35,47)	1	Women	1	Women	0	>=500	0	>=500	0	>=500	0	<=1000	1	<1	0	<=50	2010	Negative	28	2010	0	#VALUE!	NA	#VALUE!	NA	#VALUE!	NA	NA	#VALUE!	VIH	NA	2010
120330318928	Negative	2011	Men	67	No	NA	1500	760	1,9736842105	20	0	Homosexual/Bisexual	[47,88]	0	Men	0	Men	0	>=500	0	>=500	0	>=500	0	<=1000	0	>=1	0	<=50	2011	Negative	24	2011	0	#VALUE!	NA	#VALUE!	NA	#VALUE!	NA	NA	#VALUE!	VIH	NA	2011
120341060877	Negative	2010	Men	41	No	NA	850	640	1,328125	20	0	Homosexual/Bisexual	[35,47)	0	Men	0	Men	0	>=500	0	>=500	0	>=500	0	<=1000	0	>=1	0	<=50	2010	Negative	0	2010	0	#VALUE!	NA	#VALUE!	NA	#VALUE!	NA	NA	#VALUE!	VIH	NA	2010
120345546961	Positive	2011	Men	51	No	NA	850	700	1,2142857143	20	0	Homosexual/Bisexual	[47,88]	0	Men	0	Men	0	>=500	0	>=500	0	>=500	0	<=1000	0	>=1	0	<=50	2011	Positive	0	2011	1	#VALUE!	NA	#VALUE!	NA	#VALUE!	NA	NA	#VALUE!	VIH	NA	2011
120347591579	Negative	2013	Women	57	Yes	2017	930	1560	0,59615384615	24	1	Heterosexual	[47,88]	1	Women	1	Women	0	>=500	0	>=500	0	>=500	1	>1000	1	<1	0	<=50	2013	Negative	0	2013	0	#VALUE!	NA	#VALUE!	NA	#VALUE!	NA	NA	#VALUE!	VIH	NA	2013
120352566004	Negative	2010	Men	36	No	NA	490	750	0,65333333333	20	1	Heterosexual	[35,47)	0	Men	0	Men	1	<500	3	[350;500[	2	[200;500[	0	<=1000	1	<1	0	<=50	2010	Negative	22	2010	0	#VALUE!	NA	#VALUE!	NA	#VALUE!	NA	NA	#VALUE!	VIH	NA	2010
120353862941	Negative	2007	Men	33	No	NA	535	1478	0,36197564276	10714	0	Homosexual/Bisexual	[15,35)	0	Men	0	Men	0	>=500	0	>=500	0	>=500	1	>1000	1	<1	1	>50	2007	Negative	12	2007	0	#VALUE!	NA	#VALUE!	NA	#VALUE!	NA	NA	#VALUE!	VIH	NA	2007
120355428040	Positive	2011	Men	37	No	NA	700	630	1,1111111111	341	0	Homosexual/Bisexual	[35,47)	0	Men	0	Men	0	>=500	0	>=500	0	>=500	0	<=1000	0	>=1	1	>50	2011	Positive	22	2011	1	#VALUE!	NA	#VALUE!	NA	2016	1	1	2016	VIH	1	2011
120355541408	Positive	2010	Men	42	No	NA	760	500	1,52	20	0	Homosexual/Bisexual	[35,47)	0	Men	0	Men	0	>=500	0	>=500	0	>=500	0	<=1000	0	>=1	0	<=50	2010	Positive	9	2010	1	#VALUE!	NA	2016	1	2014	1	1	2014	VIH	2	2010
120357280910	Negative	2013	Women	37	No	NA	660	480	1,375	20	1	Heterosexual	[35,47)	1	Women	1	Women	0	>=500	0	>=500	0	>=500	0	<=1000	0	>=1	0	<=50	2013	Negative	14	2013	0	#VALUE!	NA	#VALUE!	NA	#VALUE!	NA	NA	#VALUE!	VIH	NA	2013
120359717965	Positive	2011	Men	50	No	NA	1040	1630	0,63803680982	20	0	Homosexual/Bisexual	[47,88]	0	Men	0	Men	0	>=500	0	>=500	0	>=500	1	>1000	1	<1	0	<=50	2011	Positive	9	2011	1	#VALUE!	NA	#VALUE!	NA	2013	1	1	2013	VIH	3	2011
120361004055	Negative	2010	Transsexual Man to Woman	30	No	NA	720	760	0,94736842105	20	0	Homosexual/Bisexual	[15,35)		NA	2	Transsexual Man to Woman	0	>=500	0	>=500	0	>=500	0	<=1000	1	<1	0	<=50	2010	Negative	0	2010	0	#VALUE!	NA	#VALUE!	NA	#VALUE!	NA	NA	#VALUE!	VIH	NA	2010
120369252503	Negative	2010	Men	33	No	NA	533	805	0,66211180124	30	0	Homosexual/Bisexual	[15,35)	0	Men	0	Men	0	>=500	0	>=500	0	>=500	0	<=1000	1	<1	0	<=50	2010	Negative	0	2010	0	2016	1	#VALUE!	NA	#VALUE!	NA	NA	#VALUE!	VIH	NA	2016
120374355495	Negative	2012	Men	34	No	NA	1290	950	1,3578947368	20	0	Homosexual/Bisexual	[15,35)	0	Men	0	Men	0	>=500	0	>=500	0	>=500	0	<=1000	0	>=1	0	<=50	2013	Negative	24	2013	0	#VALUE!	NA	#VALUE!	NA	#VALUE!	NA	NA	#VALUE!	VIH	NA	2013
120378124714	Negative	2009	Men	42	No	NA	980	715	1,3706293706	20	0	Homosexual/Bisexual	[35,47)	0	Men	0	Men	0	>=500	0	>=500	0	>=500	0	<=1000	0	>=1	0	<=50	2009	Negative	0	2009	0	#VALUE!	NA	#VALUE!	NA	#VALUE!	NA	NA	#VALUE!	VIH	NA	2009
120379100978	Negative	2010	Men	44	Yes	2010	650	1080	0,60185185185	20	1	Heterosexual	[35,47)	0	Men	0	Men	0	>=500	0	>=500	0	>=500	1	>1000	1	<1	0	<=50	2010	Negative	13	2010	0	#VALUE!	NA	#VALUE!	NA	#VALUE!	NA	NA	#VALUE!	VIH	NA	2010
120389034450	Positive	2011	Men	39	No	NA	560	620	0,90322580645	20	0	Homosexual/Bisexual	[35,47)	0	Men	0	Men	0	>=500	0	>=500	0	>=500	0	<=1000	1	<1	0	<=50	2011	Positive	0	2011	1	#VALUE!	NA	#VALUE!	NA	2012	1	1	2012	VIH	1	2011
120395504177	Negative	2011	Women	41	No	NA	600	600	1	30	1	Heterosexual	[35,47)	1	Women	1	Women	0	>=500	0	>=500	0	>=500	0	<=1000	0	>=1	0	<=50	2011	Negative	25	2011	0	#VALUE!	NA	#VALUE!	NA	#VALUE!	NA	NA	#VALUE!	VIH	NA	2011
120395916164	Negative	2011	Women	31	No	NA	559	950	0,58842105263	78	2	Other/Unknown	[15,35)	1	Women	1	Women	0	>=500	0	>=500	0	>=500	0	<=1000	1	<1	1	>50	2011	Negative	0	2011	0	#VALUE!	NA	#VALUE!	NA	#VALUE!	NA	NA	#VALUE!	VIH	NA	2011
120399486721	Negative	2011	Women	32	No	NA	570	470	1,2127659574	20	2	Other/Unknown	[15,35)	1	Women	1	Women	0	>=500	0	>=500	0	>=500	0	<=1000	0	>=1	0	<=50	2011	Negative	26	2011	0	#VALUE!	NA	#VALUE!	NA	#VALUE!	NA	NA	#VALUE!	VIH	NA	2011
120402386189	Negative	2010	Women	34	No	NA	680	590	1,1525423729	20	1	Heterosexual	[15,35)	1	Women	1	Women	0	>=500	0	>=500	0	>=500	0	<=1000	0	>=1	0	<=50	2010	Negative	25	2010	0	#VALUE!	NA	#VALUE!	NA	#VALUE!	NA	NA	#VALUE!	VIH	NA	2010
120403890491	Negative	2011	Women	38	No	NA	340	630	0,53968253968	133	1	Heterosexual	[35,47)	1	Women	1	Women	1	<500	2	[200;350[	2	[200;500[	0	<=1000	1	<1	1	>50	2011	Negative	29	2011	0	#VALUE!	NA	#VALUE!	NA	#VALUE!	NA	NA	#VALUE!	VIH	NA	2011
120406135202	Negative	2008	Women	32	No	NA	410	1237	0,33144704931	20	1	Heterosexual	[15,35)	1	Women	1	Women	1	<500	3	[350;500[	2	[200;500[	1	>1000	1	<1	0	<=50	2008	Negative	9	2008	0	#VALUE!	NA	#VALUE!	NA	#VALUE!	NA	NA	#VALUE!	VIH	NA	2008
120412120998	Positive	2010	Men	56	No	NA	2040	1670	1,2215568862	22	0	Homosexual/Bisexual	[47,88]	0	Men	0	Men	0	>=500	0	>=500	0	>=500	1	>1000	0	>=1	0	<=50	2010	Positive	10	2010	1	#VALUE!	NA	2014	1	2014	1	1	2014	VIH	5	2010
120418819606	Positive	2017	Men	44	No	NA	830	540	1,537037037	20	0	Homosexual/Bisexual	[35,47)	0	Men	0	Men	0	>=500	0	>=500	0	>=500	0	<=1000	0	>=1	0	<=50	2017	Positive	14	2017	1	#VALUE!	NA	#VALUE!	NA	#VALUE!	NA	NA	#VALUE!	VIH	NA	2017
120423676252	Negative	2012	Women	42	No	NA	950	450	2,1111111111	20	1	Heterosexual	[35,47)	1	Women	1	Women	0	>=500	0	>=500	0	>=500	0	<=1000	0	>=1	0	<=50	2012	Negative	7	2012	0	#VALUE!	NA	#VALUE!	NA	#VALUE!	NA	NA	#VALUE!	VIH	NA	2012
120426449001	Negative	2011	Men	39	No	NA	280	1820	0,15384615385	1210	1	Heterosexual	[35,47)	0	Men	0	Men	1	<500	2	[200;350[	2	[200;500[	1	>1000	1	<1	1	>50	2011	Negative	0	2011	0	#VALUE!	NA	#VALUE!	NA	#VALUE!	NA	NA	#VALUE!	VIH	NA	2011
120426627755	Positive	2010	Transsexual Man to Woman	40	No	NA	1020	1230	0,82926829268	20	0	Homosexual/Bisexual	[35,47)		NA	2	Transsexual Man to Woman	0	>=500	0	>=500	0	>=500	1	>1000	1	<1	0	<=50	2010	Positive	0	2010	1	#VALUE!	NA	2017	1	2014	1	1	2014	VIH	3	2010
120428371608	Negative	2012	Women	38	No	NA	950	690	1,3768115942	20	2	Other/Unknown	[35,47)	1	Women	1	Women	0	>=500	0	>=500	0	>=500	0	<=1000	0	>=1	0	<=50	2012	Negative	0	2012	0	#VALUE!	NA	#VALUE!	NA	#VALUE!	NA	NA	#VALUE!	VIH	NA	2012
120432395577	Negative	2011	Men	44	No	NA	693	1744	0,39736238532	71	0	Homosexual/Bisexual	[35,47)	0	Men	0	Men	0	>=500	0	>=500	0	>=500	1	>1000	1	<1	1	>50	2011	Negative	22	2011	0	#VALUE!	NA	#VALUE!	NA	#VALUE!	NA	NA	#VALUE!	VIH	NA	2011
120434597254	Negative	2010	Women	38	No	NA	670	760	0,88157894737	20	1	Heterosexual	[35,47)	1	Women	1	Women	0	>=500	0	>=500	0	>=500	0	<=1000	1	<1	0	<=50	2010	Negative	0	2010	0	#VALUE!	NA	#VALUE!	NA	#VALUE!	NA	NA	#VALUE!	VIH	NA	2010
120436818957	Negative	2010	Men	36	No	NA	880	680	1,2941176471	20	0	Homosexual/Bisexual	[35,47)	0	Men	0	Men	0	>=500	0	>=500	0	>=500	0	<=1000	0	>=1	0	<=50	2010	Negative	11	2010	0	2013	1	#VALUE!	NA	#VALUE!	NA	NA	#VALUE!	VIH	NA	2013
120438305080	Positive	2011	Women	41	No	NA	590	840	0,70238095238	20	1	Heterosexual	[35,47)	1	Women	1	Women	0	>=500	0	>=500	0	>=500	0	<=1000	1	<1	0	<=50	2011	Positive	0	2011	1	#VALUE!	NA	#VALUE!	NA	#VALUE!	NA	NA	#VALUE!	VIH	NA	2011
120440609455	Negative	2010	Men	24	No	NA	706	1176	0,60034013605	60	1	Heterosexual	[15,35)	0	Men	0	Men	0	>=500	0	>=500	0	>=500	1	>1000	1	<1	1	>50	2010	Negative	0	2010	0	#VALUE!	NA	#VALUE!	NA	#VALUE!	NA	NA	#VALUE!	VIH	NA	2010
120440639675	Negative	2012	Men	51	No	NA	1056	1056	1	30	0	Homosexual/Bisexual	[47,88]	0	Men	0	Men	0	>=500	0	>=500	0	>=500	1	>1000	0	>=1	0	<=50	2012	Negative	11	2012	0	#VALUE!	NA	#VALUE!	NA	#VALUE!	NA	NA	#VALUE!	VIH	NA	2012
120441121936	Negative	2009	Women	50	No	NA	750	780	0,96153846154	42	1	Heterosexual	[47,88]	1	Women	1	Women	0	>=500	0	>=500	0	>=500	0	<=1000	1	<1	0	<=50	2009	Negative	27	2009	0	#VALUE!	NA	#VALUE!	NA	#VALUE!	NA	NA	#VALUE!	VIH	NA	2009
120441677272	Negative	2011	Men	29	No	NA	900	NA	NA	29	0	Homosexual/Bisexual	[15,35)	0	Men	0	Men	0	>=500	0	>=500	0	>=500	NA	NA	NA	NA	0	<=50	2011	Negative	0	2011	0	#VALUE!	NA	#VALUE!	NA	#VALUE!	NA	NA	#VALUE!	VIH	NA	2011
120443844020	Negative	2012	Men	35	No	NA	690	770	0,8961038961	20	0	Homosexual/Bisexual	[35,47)	0	Men	0	Men	0	>=500	0	>=500	0	>=500	0	<=1000	1	<1	0	<=50	2012	Negative	0	2012	0	#VALUE!	NA	#VALUE!	NA	#VALUE!	NA	NA	#VALUE!	VIH	NA	2012
120446102321	Negative	2010	Women	63	No	NA	602	681	0,88399412628	30	1	Heterosexual	[47,88]	1	Women	1	Women	0	>=500	0	>=500	0	>=500	0	<=1000	1	<1	0	<=50	2010	Negative	0	2010	0	#VALUE!	NA	#VALUE!	NA	#VALUE!	NA	NA	#VALUE!	VIH	NA	2010
120448513210	Negative	2010	Men	38	No	NA	370	870	0,42528735632	20	1	Heterosexual	[35,47)	0	Men	0	Men	1	<500	3	[350;500[	2	[200;500[	0	<=1000	1	<1	0	<=50	2010	Negative	23	2010	0	#VALUE!	NA	#VALUE!	NA	#VALUE!	NA	NA	#VALUE!	VIH	NA	2010
120451926649	Negative	2010	Men	53	No	NA	1098	904	1,2146017699	26844	0	Homosexual/Bisexual	[47,88]	0	Men	0	Men	0	>=500	0	>=500	0	>=500	0	<=1000	0	>=1	1	>50	2010	Negative	16	2010	0	#VALUE!	NA	#VALUE!	NA	#VALUE!	NA	NA	#VALUE!	VIH	NA	2010
120453786194	Negative	2012	Men	38	No	NA	680	800	0,85	20	0	Homosexual/Bisexual	[35,47)	0	Men	0	Men	0	>=500	0	>=500	0	>=500	0	<=1000	1	<1	0	<=50	2012	Negative	1	2012	0	#VALUE!	NA	#VALUE!	NA	#VALUE!	NA	NA	#VALUE!	VIH	NA	2012
120454342067	Positive	2010	Women	48	Yes	2010	683	990	0,6898989899	40	1	Heterosexual	[47,88]	1	Women	1	Women	0	>=500	0	>=500	0	>=500	0	<=1000	1	<1	0	<=50	2010	Positive	21	2010	1	#VALUE!	NA	#VALUE!	NA	#VALUE!	NA	NA	#VALUE!	VIH	NA	2010
120459209621	Negative	2012	Women	60	No	NA	780	530	1,4716981132	20	1	Heterosexual	[47,88]	1	Women	1	Women	0	>=500	0	>=500	0	>=500	0	<=1000	0	>=1	0	<=50	2012	Negative	20	2012	0	#VALUE!	NA	#VALUE!	NA	#VALUE!	NA	NA	#VALUE!	VIH	NA	2012
120461361110	Positive	2005	Men	58	No	NA	500	1540	0,32467532468	20	1	Heterosexual	[47,88]	0	Men	0	Men	0	>=500	0	>=500	0	>=500	1	>1000	1	<1	0	<=50	2005	Positive	21	2005	1	#VALUE!	NA	2011	1	2011	1	1	2011	VIH	3	2005
120461734593	Negative	2011	Men	54	No	NA	950	740	1,2837837838	20	1	Heterosexual	[47,88]	0	Men	0	Men	0	>=500	0	>=500	0	>=500	0	<=1000	0	>=1	0	<=50	2011	Negative	0	2011	0	#VALUE!	NA	#VALUE!	NA	#VALUE!	NA	NA	#VALUE!	VIH	NA	2011
120465491891	Negative	2010	Men	69	No	NA	266	385	0,69090909091	20	1	Heterosexual	[47,88]	0	Men	0	Men	1	<500	2	[200;350[	2	[200;500[	0	<=1000	1	<1	0	<=50	2010	Negative	27	2010	0	#VALUE!	NA	#VALUE!	NA	#VALUE!	NA	NA	#VALUE!	VIH	NA	2010
120475394845	Negative	2009	Men	39	No	NA	1096	1131	0,96905393457	30	0	Homosexual/Bisexual	[35,47)	0	Men	0	Men	0	>=500	0	>=500	0	>=500	1	>1000	1	<1	0	<=50	2009	Negative	21	2009	0	#VALUE!	NA	#VALUE!	NA	#VALUE!	NA	NA	#VALUE!	VIH	NA	2009
120476238489	Negative	2011	Women	41	No	NA	740	1650	0,44848484848	20	1	Heterosexual	[35,47)	1	Women	1	Women	0	>=500	0	>=500	0	>=500	1	>1000	1	<1	0	<=50	2011	Negative	0	2011	0	#VALUE!	NA	#VALUE!	NA	#VALUE!	NA	NA	#VALUE!	VIH	NA	2011
120484432399	Negative	2010	Women	52	No	NA	550	490	1,1224489796	20	1	Heterosexual	[47,88]	1	Women	1	Women	0	>=500	0	>=500	0	>=500	0	<=1000	0	>=1	0	<=50	2010	Negative	0	2010	0	#VALUE!	NA	#VALUE!	NA	#VALUE!	NA	NA	#VALUE!	VIH	NA	2010
120485056460	Negative	2010	Men	29	No	NA	634	995	0,63718592965	6242	0	Homosexual/Bisexual	[15,35)	0	Men	0	Men	0	>=500	0	>=500	0	>=500	0	<=1000	1	<1	1	>50	2010	Negative	7	2010	0	#VALUE!	NA	#VALUE!	NA	#VALUE!	NA	NA	#VALUE!	VIH	NA	2010
120490910828	Negative	2010	Men	35	No	NA	770	771	0,99870298314	20	0	Homosexual/Bisexual	[35,47)	0	Men	0	Men	0	>=500	0	>=500	0	>=500	0	<=1000	1	<1	0	<=50	2010	Negative	13	2010	0	#VALUE!	NA	#VALUE!	NA	#VALUE!	NA	NA	#VALUE!	VIH	NA	2010
120493679285	Negative	2011	Men	39	No	NA	1136	828	1,3719806763	30	0	Homosexual/Bisexual	[35,47)	0	Men	0	Men	0	>=500	0	>=500	0	>=500	0	<=1000	0	>=1	0	<=50	2011	Negative	17	2011	0	2011	1	#VALUE!	NA	2013	1	1	2013	VIH	2	2011
120499776185	Negative	2012	Transsexual Man to Woman	40	Yes	2016	860	950	0,90526315789	20	0	Homosexual/Bisexual	[35,47)		NA	2	Transsexual Man to Woman	0	>=500	0	>=500	0	>=500	0	<=1000	1	<1	0	<=50	2012	Negative	0	2012	0	#VALUE!	NA	#VALUE!	NA	#VALUE!	NA	NA	#VALUE!	VIH	NA	2012
120500423610	Negative	2012	Men	31	No	NA	340	700	0,48571428571	20	0	Homosexual/Bisexual	[15,35)	0	Men	0	Men	1	<500	2	[200;350[	2	[200;500[	0	<=1000	1	<1	0	<=50	2012	Negative	0	2012	0	#VALUE!	NA	#VALUE!	NA	#VALUE!	NA	NA	#VALUE!	VIH	NA	2012
120500560939	Negative	2012	Men	52	Yes	2012	630	1490	0,42281879195	20	0	Homosexual/Bisexual	[47,88]	0	Men	0	Men	0	>=500	0	>=500	0	>=500	1	>1000	1	<1	0	<=50	2012	Negative	3	2012	0	#VALUE!	NA	#VALUE!	NA	#VALUE!	NA	NA	#VALUE!	VIH	NA	2012
120514812648	Negative	2012	Men	55	No	NA	1330	1200	1,1083333333	20	0	Homosexual/Bisexual	[47,88]	0	Men	0	Men	0	>=500	0	>=500	0	>=500	1	>1000	0	>=1	0	<=50	2012	Negative	0	2012	0	#VALUE!	NA	#VALUE!	NA	#VALUE!	NA	NA	#VALUE!	VIH	NA	2012
120515773952	Negative	2011	Men	57	No	NA	816	952	0,85714285714	30	0	Homosexual/Bisexual	[47,88]	0	Men	0	Men	0	>=500	0	>=500	0	>=500	0	<=1000	1	<1	0	<=50	2011	Negative	4	2011	0	#VALUE!	NA	#VALUE!	NA	#VALUE!	NA	NA	#VALUE!	VIH	NA	2011
120517707467	Negative	2011	Women	40	No	NA	413	564	0,73226950355	40	1	Heterosexual	[35,47)	1	Women	1	Women	1	<500	3	[350;500[	2	[200;500[	0	<=1000	1	<1	0	<=50	2011	Negative	11	2011	0	#VALUE!	NA	#VALUE!	NA	#VALUE!	NA	NA	#VALUE!	VIH	NA	2011
120519085109	Negative	2013	Women	35	No	NA	385	630	0,61111111111	30	1	Heterosexual	[35,47)	1	Women	1	Women	1	<500	3	[350;500[	2	[200;500[	0	<=1000	1	<1	0	<=50	2013	Negative	0	2013	0	#VALUE!	NA	#VALUE!	NA	#VALUE!	NA	NA	#VALUE!	VIH	NA	2013
120521389186	Negative	2011	Men	44	No	NA	595	1011	0,58852621167	96900	0	Homosexual/Bisexual	[35,47)	0	Men	0	Men	0	>=500	0	>=500	0	>=500	1	>1000	1	<1	1	>50	2011	Negative	0	2011	0	#VALUE!	NA	#VALUE!	NA	#VALUE!	NA	NA	#VALUE!	VIH	NA	2011
120537166774	Negative	2011	Men	37	Yes	2011	570	1180	0,48305084746	20	0	Homosexual/Bisexual	[35,47)	0	Men	0	Men	0	>=500	0	>=500	0	>=500	1	>1000	1	<1	0	<=50	2011	Negative	5	2011	0	#VALUE!	NA	#VALUE!	NA	#VALUE!	NA	NA	#VALUE!	VIH	NA	2011
120547019601	Negative	2012	Men	25	No	NA	544	1029	0,5286686103	90867	0	Homosexual/Bisexual	[15,35)	0	Men	0	Men	0	>=500	0	>=500	0	>=500	1	>1000	1	<1	1	>50	2012	Negative	5	2012	0	#VALUE!	NA	#VALUE!	NA	#VALUE!	NA	NA	#VALUE!	VIH	NA	2012
120561199367	Negative	2011	Women	48	No	NA	910	740	1,2297297297	20	1	Heterosexual	[47,88]	1	Women	1	Women	0	>=500	0	>=500	0	>=500	0	<=1000	0	>=1	0	<=50	2011	Negative	18	2011	0	#VALUE!	NA	#VALUE!	NA	#VALUE!	NA	NA	#VALUE!	VIH	NA	2011
120561260402	Negative	2011	Men	55	No	NA	370	510	0,72549019608	20	0	Homosexual/Bisexual	[47,88]	0	Men	0	Men	1	<500	3	[350;500[	2	[200;500[	0	<=1000	1	<1	0	<=50	2011	Negative	15	2011	0	2012	1	#VALUE!	NA	#VALUE!	NA	NA	#VALUE!	VIH	NA	2012
120564617336	Positive	2012	Transsexual Man to Woman	53	No	NA	630	790	0,79746835443	20	0	Homosexual/Bisexual	[47,88]		NA	2	Transsexual Man to Woman	0	>=500	0	>=500	0	>=500	0	<=1000	1	<1	0	<=50	2013	Positive	16	2013	1	#VALUE!	NA	#VALUE!	NA	#VALUE!	NA	NA	#VALUE!	VIH	NA	2013
120566662013	Negative	2004	Women	46	No	NA	760	570	1,3333333333	20	1	Heterosexual	[35,47)	1	Women	1	Women	0	>=500	0	>=500	0	>=500	0	<=1000	0	>=1	0	<=50	2004	Negative	23	2004	0	#VALUE!	NA	#VALUE!	NA	#VALUE!	NA	NA	#VALUE!	VIH	NA	2004
120567164004	Positive	2010	Men	51	No	NA	620	560	1,1071428571	20	0	Homosexual/Bisexual	[47,88]	0	Men	0	Men	0	>=500	0	>=500	0	>=500	0	<=1000	0	>=1	0	<=50	2010	Positive	30	2010	1	#VALUE!	NA	#VALUE!	NA	#VALUE!	NA	NA	#VALUE!	VIH	NA	2010
120567347109	Negative	2011	Men	20	No	NA	449	1053	0,42640075973	26100	1	Heterosexual	[15,35)	0	Men	0	Men	1	<500	3	[350;500[	2	[200;500[	1	>1000	1	<1	1	>50	2011	Negative	21	2011	0	#VALUE!	NA	#VALUE!	NA	#VALUE!	NA	NA	#VALUE!	VIH	NA	2011
120568233669	Negative	2011	Men	28	No	NA	380	610	0,62295081967	20	0	Homosexual/Bisexual	[15,35)	0	Men	0	Men	1	<500	3	[350;500[	2	[200;500[	0	<=1000	1	<1	0	<=50	2011	Negative	24	2011	0	#VALUE!	NA	#VALUE!	NA	#VALUE!	NA	NA	#VALUE!	VIH	NA	2011
120569973171	Negative	2012	Men	39	No	NA	810	830	0,97590361446	20	2	Other/Unknown	[35,47)	0	Men	0	Men	0	>=500	0	>=500	0	>=500	0	<=1000	1	<1	0	<=50	2012	Negative	0	2012	0	#VALUE!	NA	#VALUE!	NA	#VALUE!	NA	NA	#VALUE!	VIH	NA	2012
120571392238	Positive	2012	Men	49	No	NA	1060	590	1,7966101695	20	0	Homosexual/Bisexual	[47,88]	0	Men	0	Men	0	>=500	0	>=500	0	>=500	0	<=1000	0	>=1	0	<=50	2013	Positive	30	2013	1	#VALUE!	NA	#VALUE!	NA	2013	1	1	2013	VIH	1	2013
120571708321	Negative	2010	Women	65	No	NA	710	640	1,109375	20	1	Heterosexual	[47,88]	1	Women	1	Women	0	>=500	0	>=500	0	>=500	0	<=1000	0	>=1	0	<=50	2010	Negative	9	2010	0	#VALUE!	NA	#VALUE!	NA	#VALUE!	NA	NA	#VALUE!	VIH	NA	2010
120572514832	Negative	2010	Men	35	No	NA	1048	1386	0,75613275613	20	0	Homosexual/Bisexual	[35,47)	0	Men	0	Men	0	>=500	0	>=500	0	>=500	1	>1000	1	<1	0	<=50	2010	Negative	27	2010	0	#VALUE!	NA	#VALUE!	NA	#VALUE!	NA	NA	#VALUE!	VIH	NA	2010
120578975856	Negative	2012	Women	30	No	NA	850	770	1,1038961039	20	1	Heterosexual	[15,35)	1	Women	1	Women	0	>=500	0	>=500	0	>=500	0	<=1000	0	>=1	0	<=50	2012	Negative	0	2012	0	#VALUE!	NA	#VALUE!	NA	#VALUE!	NA	NA	#VALUE!	VIH	NA	2012
120591330945	Negative	2010	Men	49	No	NA	637	NA	NA	20	1	Heterosexual	[47,88]	0	Men	0	Men	0	>=500	0	>=500	0	>=500	NA	NA	NA	NA	0	<=50	2010	Negative	10	2010	0	#VALUE!	NA	#VALUE!	NA	#VALUE!	NA	NA	#VALUE!	VIH	NA	2010
120593068957	Negative	2010	Women	34	No	NA	320	430	0,74418604651	20	1	Heterosexual	[15,35)	1	Women	1	Women	1	<500	2	[200;350[	2	[200;500[	0	<=1000	1	<1	0	<=50	2010	Negative	0	2010	0	#VALUE!	NA	#VALUE!	NA	#VALUE!	NA	NA	#VALUE!	VIH	NA	2010
120594092071	Positive	2012	Men	39	No	NA	780	500	1,56	6940	0	Homosexual/Bisexual	[35,47)	0	Men	0	Men	0	>=500	0	>=500	0	>=500	0	<=1000	0	>=1	1	>50	2012	Positive	3	2012	1	#VALUE!	NA	#VALUE!	NA	#VALUE!	NA	NA	#VALUE!	VIH	NA	2012
120597027004	Negative	2012	Men	32	No	NA	1000	503	1,9880715706	20	0	Homosexual/Bisexual	[15,35)	0	Men	0	Men	0	>=500	0	>=500	0	>=500	0	<=1000	0	>=1	0	<=50	2012	Negative	0	2012	0	#VALUE!	NA	#VALUE!	NA	#VALUE!	NA	NA	#VALUE!	VIH	NA	2012
120597240925	Negative	2010	Women	34	No	NA	846	545	1,552293578	30	1	Heterosexual	[15,35)	1	Women	1	Women	0	>=500	0	>=500	0	>=500	0	<=1000	0	>=1	0	<=50	2010	Negative	0	2010	0	#VALUE!	NA	#VALUE!	NA	#VALUE!	NA	NA	#VALUE!	VIH	NA	2010
120603237331	Negative	2005	Men	40	No	NA	610	400	1,525	20	0	Homosexual/Bisexual	[35,47)	0	Men	0	Men	0	>=500	0	>=500	0	>=500	0	<=1000	0	>=1	0	<=50	2005	Negative	0	2005	0	#VALUE!	NA	#VALUE!	NA	#VALUE!	NA	NA	#VALUE!	VIH	NA	2005
120604641139	Positive	2012	Men	43	No	NA	889	1527	0,58218729535	30	0	Homosexual/Bisexual	[35,47)	0	Men	0	Men	0	>=500	0	>=500	0	>=500	1	>1000	1	<1	0	<=50	2012	Positive	22	2012	1	#VALUE!	NA	#VALUE!	NA	2014	1	1	2014	VIH	1	2012
120607798159	Negative	2011	Men	22	No	NA	838	NA	NA	20	0	Homosexual/Bisexual	[15,35)	0	Men	0	Men	0	>=500	0	>=500	0	>=500	NA	NA	NA	NA	0	<=50	2011	Negative	0	2011	0	#VALUE!	NA	#VALUE!	NA	#VALUE!	NA	NA	#VALUE!	VIH	NA	2011
120608572662	Positive	2011	Men	51	No	NA	834	800	1,0425	50	0	Homosexual/Bisexual	[47,88]	0	Men	0	Men	0	>=500	0	>=500	0	>=500	0	<=1000	0	>=1	0	<=50	2011	Positive	0	2011	1	#VALUE!	NA	#VALUE!	NA	#VALUE!	NA	NA	#VALUE!	VIH	NA	2011
120619300306	Negative	2012	Men	52	No	NA	1030	2200	0,46818181818	64	1	Heterosexual	[47,88]	0	Men	0	Men	0	>=500	0	>=500	0	>=500	1	>1000	1	<1	1	>50	2012	Negative	6	2012	0	#VALUE!	NA	#VALUE!	NA	#VALUE!	NA	NA	#VALUE!	VIH	NA	2012
120623028278	Negative	2009	Men	40	No	NA	560	600	0,93333333333	20	0	Homosexual/Bisexual	[35,47)	0	Men	0	Men	0	>=500	0	>=500	0	>=500	0	<=1000	1	<1	0	<=50	2009	Negative	11	2009	0	#VALUE!	NA	#VALUE!	NA	#VALUE!	NA	NA	#VALUE!	VIH	NA	2009
120627677560	Negative	2012	Men	33	No	NA	940	600	1,5666666667	20	0	Homosexual/Bisexual	[15,35)	0	Men	0	Men	0	>=500	0	>=500	0	>=500	0	<=1000	0	>=1	0	<=50	2012	Negative	13	2012	0	2018	1	#VALUE!	NA	#VALUE!	NA	NA	#VALUE!	VIH	NA	2018
120631368518	Negative	2011	Women	41	No	NA	670	400	1,675	20	1	Heterosexual	[35,47)	1	Women	1	Women	0	>=500	0	>=500	0	>=500	0	<=1000	0	>=1	0	<=50	2011	Negative	3	2011	0	#VALUE!	NA	#VALUE!	NA	#VALUE!	NA	NA	#VALUE!	VIH	NA	2011
120633770168	Negative	2012	Men	41	No	NA	1070	890	1,202247191	20	1	Heterosexual	[35,47)	0	Men	0	Men	0	>=500	0	>=500	0	>=500	0	<=1000	0	>=1	0	<=50	2012	Negative	15	2012	0	#VALUE!	NA	#VALUE!	NA	#VALUE!	NA	NA	#VALUE!	VIH	NA	2012
120633831203	Negative	2012	Men	40	No	NA	1225	2227	0,55006735519	30	0	Homosexual/Bisexual	[35,47)	0	Men	0	Men	0	>=500	0	>=500	0	>=500	1	>1000	1	<1	0	<=50	2012	Negative	0	2012	0	#VALUE!	NA	#VALUE!	NA	#VALUE!	NA	NA	#VALUE!	VIH	NA	2012
120640896022	Negative	2012	Women	44	Yes	2012	50	400	0,125	20	1	Heterosexual	[35,47)	1	Women	1	Women	1	<500	1	< 200	1	< 200	0	<=1000	1	<1	0	<=50	2012	Negative	1	2012	0	#VALUE!	NA	#VALUE!	NA	#VALUE!	NA	NA	#VALUE!	VIH	NA	2012
120643200099	Negative	2010	Transsexual Man to Woman	35	Yes	2013	913	NA	NA	40	0	Homosexual/Bisexual	[35,47)		NA	2	Transsexual Man to Woman	0	>=500	0	>=500	0	>=500	NA	NA	NA	NA	0	<=50	2010	Negative	0	2010	0	2014	1	#VALUE!	NA	#VALUE!	NA	NA	#VALUE!	VIH	NA	2014
120645076930	Negative	2011	Men	48	No	NA	548	4751	0,11534413808	11400	1	Heterosexual	[47,88]	0	Men	0	Men	0	>=500	0	>=500	0	>=500	1	>1000	1	<1	1	>50	2011	Negative	13	2011	0	#VALUE!	NA	#VALUE!	NA	#VALUE!	NA	NA	#VALUE!	VIH	NA	2011
120648128688	Negative	2012	Women	37	No	NA	690	760	0,90789473684	20	1	Heterosexual	[35,47)	1	Women	1	Women	0	>=500	0	>=500	0	>=500	0	<=1000	1	<1	0	<=50	2012	Negative	0	2012	0	#VALUE!	NA	#VALUE!	NA	#VALUE!	NA	NA	#VALUE!	VIH	NA	2012
120651561916	Positive	2010	Men	32	Yes	2010	120	630	0,19047619048	289	1	Heterosexual	[15,35)	0	Men	0	Men	1	<500	1	< 200	1	< 200	0	<=1000	1	<1	1	>50	2010	Positive	30	2010	1	#VALUE!	NA	#VALUE!	NA	#VALUE!	NA	NA	#VALUE!	VIH	NA	2010
120656672060	Negative	2011	Men	37	No	NA	710	1450	0,48965517241	20	1	Heterosexual	[35,47)	0	Men	0	Men	0	>=500	0	>=500	0	>=500	1	>1000	1	<1	0	<=50	2011	Negative	1	2011	0	#VALUE!	NA	#VALUE!	NA	#VALUE!	NA	NA	#VALUE!	VIH	NA	2011
120657650173	Negative	2010	Men	36	No	NA	148	1634	0,090575275398	99379	1	Heterosexual	[35,47)	0	Men	0	Men	1	<500	1	< 200	1	< 200	1	>1000	1	<1	1	>50	2010	Negative	6	2010	0	#VALUE!	NA	#VALUE!	NA	#VALUE!	NA	NA	#VALUE!	VIH	NA	2010
120668819606	Negative	2008	Men	34	No	NA	716	1379	0,51921682379	20	0	Homosexual/Bisexual	[15,35)	0	Men	0	Men	0	>=500	0	>=500	0	>=500	1	>1000	1	<1	0	<=50	2008	Negative	0	2008	0	#VALUE!	NA	#VALUE!	NA	#VALUE!	NA	NA	#VALUE!	VIH	NA	2008
120673107326	Negative	2010	Women	53	No	NA	980	130	7,5384615385	20	1	Heterosexual	[47,88]	1	Women	1	Women	0	>=500	0	>=500	0	>=500	0	<=1000	0	>=1	0	<=50	2010	Negative	16	2010	0	#VALUE!	NA	#VALUE!	NA	#VALUE!	NA	NA	#VALUE!	VIH	NA	2010
120674083888	Positive	2011	Men	53	Yes	2011	95	641	0,14820592824	79	1	Heterosexual	[47,88]	0	Men	0	Men	1	<500	1	< 200	1	< 200	0	<=1000	1	<1	1	>50	2011	Positive	29	2011	1	#VALUE!	NA	#VALUE!	NA	#VALUE!	NA	NA	#VALUE!	VIH	NA	2011
120686408639	Positive	2009	Men	78	No	NA	560	890	0,62921348315	50	1	Heterosexual	[47,88]	0	Men	0	Men	0	>=500	0	>=500	0	>=500	0	<=1000	1	<1	0	<=50	2009	Positive	7	2009	1	#VALUE!	NA	#VALUE!	NA	#VALUE!	NA	NA	#VALUE!	VIH	NA	2009
120690929889	Negative	2009	Women	42	No	NA	640	576	1,1111111111	240	1	Heterosexual	[35,47)	1	Women	1	Women	0	>=500	0	>=500	0	>=500	0	<=1000	0	>=1	1	>50	2009	Negative	22	2009	0	#VALUE!	NA	#VALUE!	NA	#VALUE!	NA	NA	#VALUE!	VIH	NA	2009
120693660915	Positive	1999	Transsexual Man to Woman	49	No	NA	830	1040	0,79807692308	20	0	Homosexual/Bisexual	[47,88]		NA	2	Transsexual Man to Woman	0	>=500	0	>=500	0	>=500	1	>1000	1	<1	0	<=50	1999	Positive	0	1999	1	#VALUE!	NA	2017	1	2016	1	1	2016	VIH	2	1999
120694615662	Negative	2011	Men	33	No	NA	597	2024	0,29496047431	40	1	Heterosexual	[15,35)	0	Men	0	Men	0	>=500	0	>=500	0	>=500	1	>1000	1	<1	0	<=50	2012	Negative	17	2012	0	#VALUE!	NA	#VALUE!	NA	#VALUE!	NA	NA	#VALUE!	VIH	NA	2012
120697017848	Negative	2003	Men	33	No	NA	20	140	0,14285714286	132283	0	Homosexual/Bisexual	[15,35)	0	Men	0	Men	1	<500	1	< 200	1	< 200	0	<=1000	1	<1	1	>50	2003	Negative	11	2003	0	#VALUE!	NA	#VALUE!	NA	#VALUE!	NA	NA	#VALUE!	VIH	NA	2003
120697323322	Negative	2008	Women	42	Yes	2008	470	500	0,94	20	1	Heterosexual	[35,47)	1	Women	1	Women	1	<500	3	[350;500[	2	[200;500[	0	<=1000	1	<1	0	<=50	2008	Negative	13	2008	0	#VALUE!	NA	#VALUE!	NA	#VALUE!	NA	NA	#VALUE!	VIH	NA	2008
120699640214	Negative	2010	Men	35	No	NA	600	620	0,96774193548	20	0	Homosexual/Bisexual	[35,47)	0	Men	0	Men	0	>=500	0	>=500	0	>=500	0	<=1000	1	<1	0	<=50	2010	Negative	1	2010	0	#VALUE!	NA	#VALUE!	NA	#VALUE!	NA	NA	#VALUE!	VIH	NA	2010
120702247262	Negative	2012	Women	38	No	NA	1145	1399	0,8184417441	10	1	Heterosexual	[35,47)	1	Women	1	Women	0	>=500	0	>=500	0	>=500	1	>1000	1	<1	0	<=50	2012	Negative	18	2012	0	#VALUE!	NA	#VALUE!	NA	#VALUE!	NA	NA	#VALUE!	VIH	NA	2012
120702415108	Negative	2010	Men	42	No	NA	710	1200	0,59166666667	20	1	Heterosexual	[35,47)	0	Men	0	Men	0	>=500	0	>=500	0	>=500	1	>1000	1	<1	0	<=50	2010	Negative	27	2010	0	#VALUE!	NA	#VALUE!	NA	#VALUE!	NA	NA	#VALUE!	VIH	NA	2010
120702565491	Negative	2010	Men	64	Yes	2010	764	1147	0,66608544028	20	2	Other/Unknown	[47,88]	0	Men	0	Men	0	>=500	0	>=500	0	>=500	1	>1000	1	<1	0	<=50	2010	Negative	1	2010	0	#VALUE!	NA	#VALUE!	NA	#VALUE!	NA	NA	#VALUE!	VIH	NA	2010
120702903390	Positive	2012	Men	35	No	NA	519	642	0,80841121495	102	0	Homosexual/Bisexual	[35,47)	0	Men	0	Men	0	>=500	0	>=500	0	>=500	0	<=1000	1	<1	1	>50	2012	Positive	10	2012	1	#VALUE!	NA	#VALUE!	NA	#VALUE!	NA	NA	#VALUE!	VIH	NA	2012
120705868006	Negative	2010	Women	63	No	NA	890	890	1	20	1	Heterosexual	[47,88]	1	Women	1	Women	0	>=500	0	>=500	0	>=500	0	<=1000	0	>=1	0	<=50	2010	Negative	0	2010	0	#VALUE!	NA	#VALUE!	NA	#VALUE!	NA	NA	#VALUE!	VIH	NA	2010
120708431423	Negative	2011	Men	62	No	NA	685	779	0,87933247754	20	1	Heterosexual	[47,88]	0	Men	0	Men	0	>=500	0	>=500	0	>=500	0	<=1000	1	<1	0	<=50	2011	Negative	30	2011	0	#VALUE!	NA	#VALUE!	NA	#VALUE!	NA	NA	#VALUE!	VIH	NA	2011
120709682643	Negative	2012	Men	44	No	NA	1093	1195	0,91464435146	20	2	Other/Unknown	[35,47)	0	Men	0	Men	0	>=500	0	>=500	0	>=500	1	>1000	1	<1	0	<=50	2012	Negative	0	2012	0	#VALUE!	NA	#VALUE!	NA	#VALUE!	NA	NA	#VALUE!	VIH	NA	2012
120710918903	Positive	2009	Transsexual Man to Woman	44	No	NA	1100	1040	1,0576923077	65	0	Homosexual/Bisexual	[35,47)		NA	2	Transsexual Man to Woman	0	>=500	0	>=500	0	>=500	1	>1000	0	>=1	1	>50	2009	Positive	23	2009	1	#VALUE!	NA	2016	1	2016	1	1	2016	VIH	4	2009
120715764880	Negative	2011	Women	33	No	NA	559	350	1,5971428571	20	1	Heterosexual	[15,35)	1	Women	1	Women	0	>=500	0	>=500	0	>=500	0	<=1000	0	>=1	0	<=50	2011	Negative	5	2011	0	#VALUE!	NA	#VALUE!	NA	#VALUE!	NA	NA	#VALUE!	VIH	NA	2011
120721477687	Negative	2010	Transsexual Man to Woman	38	No	NA	996	871	1,1435132032	30	0	Homosexual/Bisexual	[35,47)		NA	2	Transsexual Man to Woman	0	>=500	0	>=500	0	>=500	0	<=1000	0	>=1	0	<=50	2010	Negative	0	2010	0	#VALUE!	NA	#VALUE!	NA	#VALUE!	NA	NA	#VALUE!	VIH	NA	2010
120725567043	Negative	2012	Men	45	Yes	2012	510	670	0,76119402985	20	0	Homosexual/Bisexual	[35,47)	0	Men	0	Men	0	>=500	0	>=500	0	>=500	0	<=1000	1	<1	0	<=50	2012	Negative	1	2012	0	#VALUE!	NA	#VALUE!	NA	#VALUE!	NA	NA	#VALUE!	VIH	NA	2012
120734364807	Positive	2009	Women	63	No	NA	772	751	1,0279627164	177	1	Heterosexual	[47,88]	1	Women	1	Women	0	>=500	0	>=500	0	>=500	0	<=1000	0	>=1	1	>50	2009	Positive	2	2009	1	#VALUE!	NA	#VALUE!	NA	#VALUE!	NA	NA	#VALUE!	VIH	NA	2009
120737327218	Positive	2010	Men	53	No	NA	640	790	0,81012658228	20	0	Homosexual/Bisexual	[47,88]	0	Men	0	Men	0	>=500	0	>=500	0	>=500	0	<=1000	1	<1	0	<=50	2010	Positive	19	2010	1	#VALUE!	NA	#VALUE!	NA	2013	1	1	2013	VIH	2	2010
120740001857	Positive	2012	Men	76	Yes	2012	350	2360	0,14830508475	20	1	Heterosexual	[47,88]	0	Men	0	Men	1	<500	3	[350;500[	2	[200;500[	1	>1000	1	<1	0	<=50	2012	Positive	2	2012	1	#VALUE!	NA	#VALUE!	NA	#VALUE!	NA	NA	#VALUE!	VIH	NA	2012
120740773499	Negative	2002	Women	37	No	NA	1360	700	1,9428571429	20	1	Heterosexual	[35,47)	1	Women	1	Women	0	>=500	0	>=500	0	>=500	0	<=1000	0	>=1	0	<=50	2002	Negative	0	2002	0	#VALUE!	NA	#VALUE!	NA	#VALUE!	NA	NA	#VALUE!	VIH	NA	2002
120741477430	Negative	2010	Men	49	No	NA	810	760	1,0657894737	20	1	Heterosexual	[47,88]	0	Men	0	Men	0	>=500	0	>=500	0	>=500	0	<=1000	0	>=1	0	<=50	2010	Negative	0	2010	0	#VALUE!	NA	#VALUE!	NA	#VALUE!	NA	NA	#VALUE!	VIH	NA	2010
120741863429	Negative	2009	Men	43	No	NA	1180	2370	0,49789029536	20	0	Homosexual/Bisexual	[35,47)	0	Men	0	Men	0	>=500	0	>=500	0	>=500	1	>1000	1	<1	0	<=50	2010	Negative	7	2010	0	#VALUE!	NA	#VALUE!	NA	#VALUE!	NA	NA	#VALUE!	VIH	NA	2010
120743842542	Negative	2014	Men	43	No	NA	1480	1190	1,243697479	20	0	Homosexual/Bisexual	[35,47)	0	Men	0	Men	0	>=500	0	>=500	0	>=500	1	>1000	0	>=1	0	<=50	2014	Negative	0	2014	0	#VALUE!	NA	#VALUE!	NA	#VALUE!	NA	NA	#VALUE!	VIH	NA	2014
120748267770	Negative	2010	Women	26	No	NA	500	470	1,0638297872	20	1	Heterosexual	[15,35)	1	Women	1	Women	0	>=500	0	>=500	0	>=500	0	<=1000	0	>=1	0	<=50	2010	Negative	0	2010	0	#VALUE!	NA	#VALUE!	NA	#VALUE!	NA	NA	#VALUE!	VIH	NA	2010
120751821398	Negative	2010	Women	55	No	NA	542	542	1	30	1	Heterosexual	[47,88]	1	Women	1	Women	0	>=500	0	>=500	0	>=500	0	<=1000	0	>=1	0	<=50	2010	Negative	28	2010	0	#VALUE!	NA	#VALUE!	NA	#VALUE!	NA	NA	#VALUE!	VIH	NA	2010
120753566921	Negative	2011	Women	41	No	NA	780	1190	0,65546218487	20	1	Heterosexual	[35,47)	1	Women	1	Women	0	>=500	0	>=500	0	>=500	1	>1000	1	<1	0	<=50	2011	Negative	9	2011	0	#VALUE!	NA	#VALUE!	NA	#VALUE!	NA	NA	#VALUE!	VIH	NA	2011
120756965101	Negative	2011	Men	38	No	NA	810	650	1,2461538462	20	0	Homosexual/Bisexual	[35,47)	0	Men	0	Men	0	>=500	0	>=500	0	>=500	0	<=1000	0	>=1	0	<=50	2011	Negative	0	2011	0	2017	1	#VALUE!	NA	#VALUE!	NA	NA	#VALUE!	VIH	NA	2017
120759543121	Negative	2010	Women	32	No	NA	520	430	1,2093023256	20	1	Heterosexual	[15,35)	1	Women	1	Women	0	>=500	0	>=500	0	>=500	0	<=1000	0	>=1	0	<=50	2010	Negative	10	2010	0	#VALUE!	NA	#VALUE!	NA	#VALUE!	NA	NA	#VALUE!	VIH	NA	2010
120762432277	Negative	2012	Men	33	Yes	2012	290	960	0,30208333333	20	0	Homosexual/Bisexual	[15,35)	0	Men	0	Men	1	<500	2	[200;350[	2	[200;500[	0	<=1000	1	<1	0	<=50	2012	Negative	2	2012	0	2016	1	#VALUE!	NA	#VALUE!	NA	NA	#VALUE!	VIH	NA	2016
120764516175	Negative	2010	Men	63	No	NA	640	590	1,0847457627	20	2	Other/Unknown	[47,88]	0	Men	0	Men	0	>=500	0	>=500	0	>=500	0	<=1000	0	>=1	0	<=50	2010	Negative	20	2010	0	#VALUE!	NA	#VALUE!	NA	#VALUE!	NA	NA	#VALUE!	VIH	NA	2010
120764950037	Negative	2010	Men	62	Yes	2010	380	860	0,44186046512	306	1	Heterosexual	[47,88]	0	Men	0	Men	1	<500	3	[350;500[	2	[200;500[	0	<=1000	1	<1	1	>50	2011	Negative	28	2011	0	#VALUE!	NA	#VALUE!	NA	#VALUE!	NA	NA	#VALUE!	VIH	NA	2011
120765235543	Negative	2011	Men	38	No	NA	580	700	0,82857142857	20	1	Heterosexual	[35,47)	0	Men	0	Men	0	>=500	0	>=500	0	>=500	0	<=1000	1	<1	0	<=50	2011	Negative	26	2011	0	#VALUE!	NA	#VALUE!	NA	#VALUE!	NA	NA	#VALUE!	VIH	NA	2011
120768001735	Positive	2012	Men	38	No	NA	1320	2030	0,65024630542	20	0	Homosexual/Bisexual	[35,47)	0	Men	0	Men	0	>=500	0	>=500	0	>=500	1	>1000	1	<1	0	<=50	2012	Positive	0	2012	1	#VALUE!	NA	2017	1	#VALUE!	NA	1	2017	VIH	1	2012
120771969020	Negative	2012	Women	58	Yes	2012	140	1040	0,13461538462	20	1	Heterosexual	[47,88]	1	Women	1	Women	1	<500	1	< 200	1	< 200	1	>1000	1	<1	0	<=50	2012	Negative	25	2012	0	#VALUE!	NA	#VALUE!	NA	#VALUE!	NA	NA	#VALUE!	VIH	NA	2012
120774929225	Negative	2010	Women	50	No	NA	494	690	0,71594202899	62149	1	Heterosexual	[47,88]	1	Women	1	Women	1	<500	3	[350;500[	2	[200;500[	0	<=1000	1	<1	1	>50	2010	Negative	0	2010	0	#VALUE!	NA	#VALUE!	NA	#VALUE!	NA	NA	#VALUE!	VIH	NA	2010
120776409328	Negative	2002	Transsexual Man to Woman	41	Yes	2003	1270	640	1,984375	20	2	Other/Unknown	[35,47)		NA	2	Transsexual Man to Woman	0	>=500	0	>=500	0	>=500	0	<=1000	0	>=1	0	<=50	2002	Negative	30	2002	0	2007	1	#VALUE!	NA	#VALUE!	NA	NA	#VALUE!	VIH	NA	2007
120781562447	Negative	2010	Men	56	No	NA	810	740	1,0945945946	20	0	Homosexual/Bisexual	[47,88]	0	Men	0	Men	0	>=500	0	>=500	0	>=500	0	<=1000	0	>=1	0	<=50	2010	Negative	0	2010	0	#VALUE!	NA	#VALUE!	NA	#VALUE!	NA	NA	#VALUE!	VIH	NA	2010
120783440590	Negative	2012	Transsexual Man to Woman	28	No	NA	740	1340	0,55223880597	7735	0	Homosexual/Bisexual	[15,35)		NA	2	Transsexual Man to Woman	0	>=500	0	>=500	0	>=500	1	>1000	1	<1	1	>50	2012	Negative	6	2012	0	#VALUE!	NA	#VALUE!	NA	#VALUE!	NA	NA	#VALUE!	VIH	NA	2012
120784862697	Negative	2008	Men	33	No	NA	1300	1770	0,73446327684	20	0	Homosexual/Bisexual	[15,35)	0	Men	0	Men	0	>=500	0	>=500	0	>=500	1	>1000	1	<1	0	<=50	2008	Negative	0	2008	0	#VALUE!	NA	#VALUE!	NA	#VALUE!	NA	NA	#VALUE!	VIH	NA	2008
120787594020	Negative	2010	Men	43	No	NA	874	882	0,99092970522	20	0	Homosexual/Bisexual	[35,47)	0	Men	0	Men	0	>=500	0	>=500	0	>=500	0	<=1000	1	<1	0	<=50	2010	Negative	0	2010	0	2011	1	2014	1	2012	1	1	2012	VIH	3	2011
120790004909	Negative	2011	Men	43	No	NA	290	1280	0,2265625	204	1	Heterosexual	[35,47)	0	Men	0	Men	1	<500	2	[200;350[	2	[200;500[	1	>1000	1	<1	1	>50	2011	Negative	10	2011	0	#VALUE!	NA	#VALUE!	NA	#VALUE!	NA	NA	#VALUE!	VIH	NA	2011
120795188546	Negative	2003	Men	52	No	NA	542	677	0,80059084195	20	1	Heterosexual	[47,88]	0	Men	0	Men	0	>=500	0	>=500	0	>=500	0	<=1000	1	<1	0	<=50	2003	Negative	7	2003	0	#VALUE!	NA	#VALUE!	NA	#VALUE!	NA	NA	#VALUE!	VIH	NA	2003
120800816834	Negative	2010	Women	55	Yes	2012	20	410	0,048780487805	20	1	Heterosexual	[47,88]	1	Women	1	Women	1	<500	1	< 200	1	< 200	0	<=1000	1	<1	0	<=50	2010	Negative	0	2010	0	#VALUE!	NA	#VALUE!	NA	#VALUE!	NA	NA	#VALUE!	VIH	NA	2010
120814510524	Negative	2010	Men	46	No	NA	820	440	1,8636363636	20	2	Other/Unknown	[35,47)	0	Men	0	Men	0	>=500	0	>=500	0	>=500	0	<=1000	0	>=1	0	<=50	2010	Negative	7	2010	0	#VALUE!	NA	#VALUE!	NA	#VALUE!	NA	NA	#VALUE!	VIH	NA	2010
120818142116	Positive	2012	Men	39	No	NA	1480	820	1,8048780488	20	0	Homosexual/Bisexual	[35,47)	0	Men	0	Men	0	>=500	0	>=500	0	>=500	0	<=1000	0	>=1	0	<=50	2012	Positive	0	2012	1	#VALUE!	NA	2019	1	2019	1	1	2019	VIH	1	2012
120839519679	Negative	2011	Men	47	No	NA	750	360	2,0833333333	20	0	Homosexual/Bisexual	[47,88]	0	Men	0	Men	0	>=500	0	>=500	0	>=500	0	<=1000	0	>=1	0	<=50	2011	Negative	22	2011	0	#VALUE!	NA	#VALUE!	NA	#VALUE!	NA	NA	#VALUE!	VIH	NA	2011
120848440051	Negative	2010	Men	32	No	NA	500	460	1,0869565217	20	0	Homosexual/Bisexual	[15,35)	0	Men	0	Men	0	>=500	0	>=500	0	>=500	0	<=1000	0	>=1	0	<=50	2010	Negative	25	2010	0	2013	1	2019	1	2019	1	1	2019	VIH	1	2013
120859517395	Positive	2010	Transsexual Man to Woman	57	No	NA	930	510	1,8235294118	20	0	Homosexual/Bisexual	[47,88]		NA	2	Transsexual Man to Woman	0	>=500	0	>=500	0	>=500	0	<=1000	0	>=1	0	<=50	2010	Positive	0	2010	1	#VALUE!	NA	#VALUE!	NA	#VALUE!	NA	NA	#VALUE!	VIH	NA	2010
120864618837	Negative	2010	Women	35	No	NA	330	540	0,61111111111	75	1	Heterosexual	[35,47)	1	Women	1	Women	1	<500	2	[200;350[	2	[200;500[	0	<=1000	1	<1	1	>50	2010	Negative	20	2010	0	#VALUE!	NA	#VALUE!	NA	#VALUE!	NA	NA	#VALUE!	VIH	NA	2010
120877269983	Positive	2011	Men	52	No	NA	190	510	0,37254901961	20	1	Heterosexual	[47,88]	0	Men	0	Men	1	<500	1	< 200	1	< 200	0	<=1000	1	<1	0	<=50	2011	Positive	11	2011	1	#VALUE!	NA	#VALUE!	NA	#VALUE!	NA	NA	#VALUE!	VIH	NA	2011
120878726780	Positive	2010	Transsexual Man to Woman	37	Yes	2012	470	1450	0,32413793103	33	0	Homosexual/Bisexual	[35,47)		NA	2	Transsexual Man to Woman	1	<500	3	[350;500[	2	[200;500[	1	>1000	1	<1	0	<=50	2010	Positive	7	2010	1	#VALUE!	NA	2011	1	2011	1	1	2011	VIH	2	2010
120879879176	Negative	2010	Women	33	No	NA	484	428	1,1308411215	20	1	Heterosexual	[15,35)	1	Women	1	Women	1	<500	3	[350;500[	2	[200;500[	0	<=1000	0	>=1	0	<=50	2010	Negative	0	2010	0	#VALUE!	NA	#VALUE!	NA	#VALUE!	NA	NA	#VALUE!	VIH	NA	2010
120882076442	Negative	2002	Women	51	No	NA	469	368	1,2744565217	20	1	Heterosexual	[47,88]	1	Women	1	Women	1	<500	3	[350;500[	2	[200;500[	0	<=1000	0	>=1	0	<=50	2002	Negative	0	2002	0	#VALUE!	NA	#VALUE!	NA	#VALUE!	NA	NA	#VALUE!	VIH	NA	2002
120885524928	Negative	2011	Women	66	No	NA	730	600	1,2166666667	20	1	Heterosexual	[47,88]	1	Women	1	Women	0	>=500	0	>=500	0	>=500	0	<=1000	0	>=1	0	<=50	2011	Negative	11	2011	0	#VALUE!	NA	#VALUE!	NA	#VALUE!	NA	NA	#VALUE!	VIH	NA	2011
120886501550	Negative	2010	Men	37	No	NA	590	891	0,66217732884	20	0	Homosexual/Bisexual	[35,47)	0	Men	0	Men	0	>=500	0	>=500	0	>=500	0	<=1000	1	<1	0	<=50	2010	Negative	10	2010	0	#VALUE!	NA	#VALUE!	NA	#VALUE!	NA	NA	#VALUE!	VIH	NA	2010
120887746691	Negative	2010	Transsexual Man to Woman	47	No	NA	510	720	0,70833333333	20	0	Homosexual/Bisexual	[47,88]		NA	2	Transsexual Man to Woman	0	>=500	0	>=500	0	>=500	0	<=1000	1	<1	0	<=50	2010	Negative	0	2010	0	2010	1	2017	1	2017	1	1	2017	VIH	2	2010
120891109645	Negative	2010	Men	43	No	NA	557	1045	0,53301435407	20	1	Heterosexual	[35,47)	0	Men	0	Men	0	>=500	0	>=500	0	>=500	1	>1000	1	<1	0	<=50	2010	Negative	10	2010	0	#VALUE!	NA	#VALUE!	NA	#VALUE!	NA	NA	#VALUE!	VIH	NA	2010
120891648352	Negative	2011	Men	48	No	NA	0.32	0,66	0,48484848485	20	0	Homosexual/Bisexual	[47,88]	0	Men	0	Men	1	<500	1	< 200	1	< 200	0	<=1000	1	<1	0	<=50	2011	Negative	0	2011	0	#VALUE!	NA	#VALUE!	NA	#VALUE!	NA	NA	#VALUE!	VIH	NA	2011
120901622951	Negative	2012	Women	45	No	NA	780	910	0,85714285714	20	1	Heterosexual	[35,47)	1	Women	1	Women	0	>=500	0	>=500	0	>=500	0	<=1000	1	<1	0	<=50	2012	Negative	1	2012	0	#VALUE!	NA	#VALUE!	NA	#VALUE!	NA	NA	#VALUE!	VIH	NA	2012
120903118312	Negative	2011	Men	41	No	NA	700	1660	0,42168674699	128	1	Heterosexual	[35,47)	0	Men	0	Men	0	>=500	0	>=500	0	>=500	1	>1000	1	<1	1	>50	2011	Negative	3	2011	0	#VALUE!	NA	#VALUE!	NA	#VALUE!	NA	NA	#VALUE!	VIH	NA	2011
120903377711	Positive	2010	Men	50	Yes	2010	827	841	0,98335315101	30	0	Homosexual/Bisexual	[47,88]	0	Men	0	Men	0	>=500	0	>=500	0	>=500	0	<=1000	1	<1	0	<=50	2010	Positive	0	2010	1	#VALUE!	NA	#VALUE!	NA	#VALUE!	NA	NA	#VALUE!	VIH	NA	2010
120905895412	Negative	2004	Women	66	No	NA	1030	320	3,21875	20	2	Other/Unknown	[47,88]	1	Women	1	Women	0	>=500	0	>=500	0	>=500	0	<=1000	0	>=1	0	<=50	2004	Negative	0	2004	0	#VALUE!	NA	#VALUE!	NA	#VALUE!	NA	NA	#VALUE!	VIH	NA	2004
120907567322	Negative	2010	Men	49	No	NA	1030	1640	0,62804878049	20	0	Homosexual/Bisexual	[47,88]	0	Men	0	Men	0	>=500	0	>=500	0	>=500	1	>1000	1	<1	0	<=50	2010	Negative	0	2010	0	#VALUE!	NA	#VALUE!	NA	#VALUE!	NA	NA	#VALUE!	VIH	NA	2010
120907940089	Negative	2011	Women	43	No	NA	700	1650	0,42424242424	20	1	Heterosexual	[35,47)	1	Women	1	Women	0	>=500	0	>=500	0	>=500	1	>1000	1	<1	0	<=50	2011	Negative	8	2011	0	#VALUE!	NA	#VALUE!	NA	#VALUE!	NA	NA	#VALUE!	VIH	NA	2011
120908321559	Negative	2011	Men	58	No	NA	832	966	0,86128364389	20	0	Homosexual/Bisexual	[47,88]	0	Men	0	Men	0	>=500	0	>=500	0	>=500	0	<=1000	1	<1	0	<=50	2011	Negative	0	2011	0	#VALUE!	NA	#VALUE!	NA	#VALUE!	NA	NA	#VALUE!	VIH	NA	2011
120911628186	Negative	2019	Men	33	No	NA	550	NA	NA	30	1	Heterosexual	[15,35)	0	Men	0	Men	0	>=500	0	>=500	0	>=500	NA	NA	NA	NA	0	<=50	2019	Negative	1	2019	0	#VALUE!	NA	#VALUE!	NA	#VALUE!	NA	NA	#VALUE!	VIH	NA	2019
120912923693	Negative	2002	Women	50	No	NA	820	640	1,28125	20	1	Heterosexual	[47,88]	1	Women	1	Women	0	>=500	0	>=500	0	>=500	0	<=1000	0	>=1	0	<=50	2002	Negative	24	2002	0	#VALUE!	NA	#VALUE!	NA	#VALUE!	NA	NA	#VALUE!	VIH	NA	2002
120914052844	Negative	2010	Men	47	No	NA	380	410	0,92682926829	20	1	Heterosexual	[47,88]	0	Men	0	Men	1	<500	3	[350;500[	2	[200;500[	0	<=1000	1	<1	0	<=50	2010	Negative	10	2010	0	#VALUE!	NA	#VALUE!	NA	#VALUE!	NA	NA	#VALUE!	VIH	NA	2010
120915203273	Negative	1999	Women	70	No	NA	1380	940	1,4680851064	20	1	Heterosexual	[47,88]	1	Women	1	Women	0	>=500	0	>=500	0	>=500	0	<=1000	0	>=1	0	<=50	1999	Negative	11	1999	0	#VALUE!	NA	#VALUE!	NA	#VALUE!	NA	NA	#VALUE!	VIH	NA	1999
120916927516	Negative	2011	Men	50	Yes	2011	480	1040	0,46153846154	20	1	Heterosexual	[47,88]	0	Men	0	Men	1	<500	3	[350;500[	2	[200;500[	1	>1000	1	<1	0	<=50	2011	Negative	4	2011	0	#VALUE!	NA	#VALUE!	NA	#VALUE!	NA	NA	#VALUE!	VIH	NA	2011
120923839747	Negative	2010	Men	39	No	NA	887	849	1,0447585395	417	0	Homosexual/Bisexual	[35,47)	0	Men	0	Men	0	>=500	0	>=500	0	>=500	0	<=1000	0	>=1	1	>50	2010	Negative	2	2010	0	#VALUE!	NA	#VALUE!	NA	#VALUE!	NA	NA	#VALUE!	VIH	NA	2010
120925426662	Negative	2009	Men	58	No	NA	507	880	0,57613636364	30	0	Homosexual/Bisexual	[47,88]	0	Men	0	Men	0	>=500	0	>=500	0	>=500	0	<=1000	1	<1	0	<=50	2009	Negative	23	2009	0	#VALUE!	NA	#VALUE!	NA	#VALUE!	NA	NA	#VALUE!	VIH	NA	2009
120926052272	Negative	2012	Women	41	No	NA	190	1270	0,14960629921	4713	1	Heterosexual	[35,47)	1	Women	1	Women	1	<500	1	< 200	1	< 200	1	>1000	1	<1	1	>50	2012	Negative	19	2012	0	#VALUE!	NA	#VALUE!	NA	#VALUE!	NA	NA	#VALUE!	VIH	NA	2012
120929607570	Negative	2010	Men	35	No	NA	317	399	0,79448621554	20	0	Homosexual/Bisexual	[35,47)	0	Men	0	Men	1	<500	2	[200;350[	2	[200;500[	0	<=1000	1	<1	0	<=50	2010	Negative	6	2010	0	#VALUE!	NA	#VALUE!	NA	#VALUE!	NA	NA	#VALUE!	VIH	NA	2010
120936626613	Negative	2012	Women	43	Yes	2012	450	550	0,81818181818	24	1	Heterosexual	[35,47)	1	Women	1	Women	1	<500	3	[350;500[	2	[200;500[	0	<=1000	1	<1	0	<=50	2012	Negative	22	2012	0	#VALUE!	NA	#VALUE!	NA	#VALUE!	NA	NA	#VALUE!	VIH	NA	2012
120937893092	Negative	2011	Men	57	No	NA	2030	890	2,2808988764	47	0	Homosexual/Bisexual	[47,88]	0	Men	0	Men	0	>=500	0	>=500	0	>=500	0	<=1000	0	>=1	0	<=50	2011	Negative	6	2011	0	#VALUE!	NA	#VALUE!	NA	#VALUE!	NA	NA	#VALUE!	VIH	NA	2011
120939373195	Negative	2011	Transsexual Man to Woman	28	No	NA	212	620	0,34193548387	4770	0	Homosexual/Bisexual	[15,35)		NA	2	Transsexual Man to Woman	1	<500	2	[200;350[	2	[200;500[	0	<=1000	1	<1	1	>50	2011	Negative	0	2011	0	#VALUE!	NA	#VALUE!	NA	#VALUE!	NA	NA	#VALUE!	VIH	NA	2011
120942745387	Negative	2011	Men	28	No	NA	1028	1360	0,75588235294	50	0	Homosexual/Bisexual	[15,35)	0	Men	0	Men	0	>=500	0	>=500	0	>=500	1	>1000	1	<1	0	<=50	2011	Negative	0	2011	0	#VALUE!	NA	#VALUE!	NA	#VALUE!	NA	NA	#VALUE!	VIH	NA	2011
120946753919	Negative	2011	Men	42	No	NA	371	496	0,74798387097	20	1	Heterosexual	[35,47)	0	Men	0	Men	1	<500	3	[350;500[	2	[200;500[	0	<=1000	1	<1	0	<=50	2011	Negative	13	2011	0	#VALUE!	NA	#VALUE!	NA	#VALUE!	NA	NA	#VALUE!	VIH	NA	2011
120953670680	Negative	2009	Women	35	No	NA	1390	340	4,0882352941	20	1	Heterosexual	[35,47)	1	Women	1	Women	0	>=500	0	>=500	0	>=500	0	<=1000	0	>=1	0	<=50	2009	Negative	22	2009	0	#VALUE!	NA	#VALUE!	NA	#VALUE!	NA	NA	#VALUE!	VIH	NA	2009
120953864693	Negative	2010	Women	39	No	NA	319	704	0,453125	20	1	Heterosexual	[35,47)	1	Women	1	Women	1	<500	2	[200;350[	2	[200;500[	0	<=1000	1	<1	0	<=50	2010	Negative	20	2010	0	#VALUE!	NA	#VALUE!	NA	#VALUE!	NA	NA	#VALUE!	VIH	NA	2010
120954292416	Negative	2010	Women	29	No	NA	320	568	0,56338028169	20	1	Heterosexual	[15,35)	1	Women	1	Women	1	<500	2	[200;350[	2	[200;500[	0	<=1000	1	<1	0	<=50	2010	Negative	10	2010	0	#VALUE!	NA	#VALUE!	NA	#VALUE!	NA	NA	#VALUE!	VIH	NA	2010
120957317590	Negative	2010	Men	32	No	NA	1000	1050	0,95238095238	20	1	Heterosexual	[15,35)	0	Men	0	Men	0	>=500	0	>=500	0	>=500	1	>1000	1	<1	0	<=50	2010	Negative	0	2010	0	#VALUE!	NA	#VALUE!	NA	#VALUE!	NA	NA	#VALUE!	VIH	NA	2010
120960552454	Negative	2011	Women	42	No	NA	720	1100	0,65454545455	20	1	Heterosexual	[35,47)	1	Women	1	Women	0	>=500	0	>=500	0	>=500	1	>1000	1	<1	0	<=50	2011	Negative	11	2011	0	#VALUE!	NA	#VALUE!	NA	#VALUE!	NA	NA	#VALUE!	VIH	NA	2011
120962087512	Negative	2010	Men	47	No	NA	450	620	0,72580645161	20	2	Other/Unknown	[47,88]	0	Men	0	Men	1	<500	3	[350;500[	2	[200;500[	0	<=1000	1	<1	0	<=50	2010	Negative	13	2010	0	#VALUE!	NA	#VALUE!	NA	#VALUE!	NA	NA	#VALUE!	VIH	NA	2010
120964192688	Positive	2012	Men	33	No	NA	469	1213	0,38664468261	72033	0	Homosexual/Bisexual	[15,35)	0	Men	0	Men	1	<500	3	[350;500[	2	[200;500[	1	>1000	1	<1	1	>50	2012	Positive	9	2012	1	#VALUE!	NA	#VALUE!	NA	#VALUE!	NA	NA	#VALUE!	VIH	NA	2012
120968059718	Negative	2010	Women	32	Yes	2014	1120	1130	0,99115044248	44	1	Heterosexual	[15,35)	1	Women	1	Women	0	>=500	0	>=500	0	>=500	1	>1000	1	<1	0	<=50	2010	Negative	0	2010	0	#VALUE!	NA	#VALUE!	NA	#VALUE!	NA	NA	#VALUE!	VIH	NA	2010
120968349695	Negative	2010	Women	51	No	NA	680	630	1,0793650794	20	1	Heterosexual	[47,88]	1	Women	1	Women	0	>=500	0	>=500	0	>=500	0	<=1000	0	>=1	0	<=50	2010	Negative	3	2010	0	#VALUE!	NA	#VALUE!	NA	#VALUE!	NA	NA	#VALUE!	VIH	NA	2010
120970287501	Negative	2010	Women	41	No	NA	1490	770	1,9350649351	20	1	Heterosexual	[35,47)	1	Women	1	Women	0	>=500	0	>=500	0	>=500	0	<=1000	0	>=1	0	<=50	2010	Negative	0	2010	0	#VALUE!	NA	#VALUE!	NA	#VALUE!	NA	NA	#VALUE!	VIH	NA	2010
120970618665	Negative	2011	Men	34	No	NA	780	670	1,1641791045	20	0	Homosexual/Bisexual	[15,35)	0	Men	0	Men	0	>=500	0	>=500	0	>=500	0	<=1000	0	>=1	0	<=50	2011	Negative	7	2011	0	#VALUE!	NA	#VALUE!	NA	#VALUE!	NA	NA	#VALUE!	VIH	NA	2011
120970677673	Negative	2005	Men	58	No	NA	583	333	1,7507507508	40	0	Homosexual/Bisexual	[47,88]	0	Men	0	Men	0	>=500	0	>=500	0	>=500	0	<=1000	0	>=1	0	<=50	2005	Negative	26	2005	0	#VALUE!	NA	#VALUE!	NA	#VALUE!	NA	NA	#VALUE!	VIH	NA	2005
120971264064	Positive	2012	Men	50	No	NA	900	980	0,91836734694	33	0	Homosexual/Bisexual	[47,88]	0	Men	0	Men	0	>=500	0	>=500	0	>=500	0	<=1000	1	<1	0	<=50	2012	Positive	0	2012	1	#VALUE!	NA	#VALUE!	NA	2014	1	1	2014	VIH	1	2012
120971503853	Negative	2010	Women	33	No	NA	540	900	0,6	20	1	Heterosexual	[15,35)	1	Women	1	Women	0	>=500	0	>=500	0	>=500	0	<=1000	1	<1	0	<=50	2010	Negative	14	2010	0	#VALUE!	NA	#VALUE!	NA	#VALUE!	NA	NA	#VALUE!	VIH	NA	2010
120973949611	Negative	2010	Women	57	No	NA	1220	930	1,311827957	4530	1	Heterosexual	[47,88]	1	Women	1	Women	0	>=500	0	>=500	0	>=500	0	<=1000	0	>=1	1	>50	2010	Negative	20	2010	0	#VALUE!	NA	#VALUE!	NA	#VALUE!	NA	NA	#VALUE!	VIH	NA	2010
120978206813	Negative	2005	Men	46	No	NA	780	620	1,2580645161	20	0	Homosexual/Bisexual	[35,47)	0	Men	0	Men	0	>=500	0	>=500	0	>=500	0	<=1000	0	>=1	0	<=50	2005	Negative	0	2005	0	#VALUE!	NA	#VALUE!	NA	#VALUE!	NA	NA	#VALUE!	VIH	NA	2005
120981319665	Negative	2010	Men	41	No	NA	331	1146	0,28883071553	16601	0	Homosexual/Bisexual	[35,47)	0	Men	0	Men	1	<500	2	[200;350[	2	[200;500[	1	>1000	1	<1	1	>50	2010	Negative	23	2010	0	#VALUE!	NA	#VALUE!	NA	#VALUE!	NA	NA	#VALUE!	VIH	NA	2010
120982762634	Negative	2012	Men	55	No	NA	1160	440	2,6363636364	20	0	Homosexual/Bisexual	[47,88]	0	Men	0	Men	0	>=500	0	>=500	0	>=500	0	<=1000	0	>=1	0	<=50	2012	Negative	13	2012	0	2014	1	#VALUE!	NA	#VALUE!	NA	NA	#VALUE!	VIH	NA	2014
120982945740	Negative	2010	Men	49	No	NA	830	690	1,2028985507	20	0	Homosexual/Bisexual	[47,88]	0	Men	0	Men	0	>=500	0	>=500	0	>=500	0	<=1000	0	>=1	0	<=50	2010	Negative	10	2010	0	#VALUE!	NA	#VALUE!	NA	#VALUE!	NA	NA	#VALUE!	VIH	NA	2010
120983771741	Negative	2010	Men	34	No	NA	430	780	0,55128205128	43	0	Homosexual/Bisexual	[15,35)	0	Men	0	Men	1	<500	3	[350;500[	2	[200;500[	0	<=1000	1	<1	0	<=50	2010	Negative	0	2010	0	#VALUE!	NA	#VALUE!	NA	#VALUE!	NA	NA	#VALUE!	VIH	NA	2010
120983927309	Negative	2010	Men	44	No	NA	460	780	0,58974358974	20	0	Homosexual/Bisexual	[35,47)	0	Men	0	Men	1	<500	3	[350;500[	2	[200;500[	0	<=1000	1	<1	0	<=50	2010	Negative	25	2010	0	#VALUE!	NA	#VALUE!	NA	#VALUE!	NA	NA	#VALUE!	VIH	NA	2010
120985729396	Negative	2012	Women	50	Yes	2013	910	1110	0,81981981982	26	1	Heterosexual	[47,88]	1	Women	1	Women	0	>=500	0	>=500	0	>=500	1	>1000	1	<1	0	<=50	2012	Negative	27	2012	0	#VALUE!	NA	#VALUE!	NA	#VALUE!	NA	NA	#VALUE!	VIH	NA	2012
120988087952	Negative	2010	Men	35	No	NA	312	623	0,50080256822	159330	1	Heterosexual	[35,47)	0	Men	0	Men	1	<500	2	[200;350[	2	[200;500[	0	<=1000	1	<1	1	>50	2010	Negative	0	2010	0	#VALUE!	NA	#VALUE!	NA	#VALUE!	NA	NA	#VALUE!	VIH	NA	2010
120993999660	Negative	2010	Men	38	No	NA	560	364	1,5384615385	20	0	Homosexual/Bisexual	[35,47)	0	Men	0	Men	0	>=500	0	>=500	0	>=500	0	<=1000	0	>=1	0	<=50	2010	Negative	11	2010	0	#VALUE!	NA	#VALUE!	NA	#VALUE!	NA	NA	#VALUE!	VIH	NA	2010
120999900471	Negative	2013	Men	41	No	NA	630	440	1,4318181818	20	1	Heterosexual	[35,47)	0	Men	0	Men	0	>=500	0	>=500	0	>=500	0	<=1000	0	>=1	0	<=50	2013	Negative	0	2013	0	#VALUE!	NA	#VALUE!	NA	#VALUE!	NA	NA	#VALUE!	VIH	NA	2013
120999900478	Negative	2013	Men	30	No	NA	1120	627	1,7862838915	47222	0	Homosexual/Bisexual	[15,35)	0	Men	0	Men	0	>=500	0	>=500	0	>=500	0	<=1000	0	>=1	1	>50	2013	Negative	11	2013	0	#VALUE!	NA	#VALUE!	NA	#VALUE!	NA	NA	#VALUE!	VIH	NA	2013
120999900516	Negative	2013	Women	27	No	NA	860	520	1,6538461538	1650	1	Heterosexual	[15,35)	1	Women	1	Women	0	>=500	0	>=500	0	>=500	0	<=1000	0	>=1	1	>50	2013	Negative	8	2013	0	#VALUE!	NA	#VALUE!	NA	#VALUE!	NA	NA	#VALUE!	VIH	NA	2013
120999900519	Negative	2013	Men	47	No	NA	700	500	1,4	20	0	Homosexual/Bisexual	[47,88]	0	Men	0	Men	0	>=500	0	>=500	0	>=500	0	<=1000	0	>=1	0	<=50	2013	Negative	15	2013	0	#VALUE!	NA	#VALUE!	NA	#VALUE!	NA	NA	#VALUE!	VIH	NA	2013
120999900532	Negative	2012	Women	53	No	NA	570	430	1,3255813953	20	1	Heterosexual	[47,88]	1	Women	1	Women	0	>=500	0	>=500	0	>=500	0	<=1000	0	>=1	0	<=50	2012	Negative	10	2012	0	#VALUE!	NA	#VALUE!	NA	#VALUE!	NA	NA	#VALUE!	VIH	NA	2012
120999900533	Negative	2013	Men	31	No	NA	650	780	0,83333333333	35	0	Homosexual/Bisexual	[15,35)	0	Men	0	Men	0	>=500	0	>=500	0	>=500	0	<=1000	1	<1	0	<=50	2013	Negative	4	2013	0	2016	1	#VALUE!	NA	#VALUE!	NA	NA	#VALUE!	VIH	NA	2016
120999900541	Negative	2013	Men	46	No	NA	720	1500	0,48	20	0	Homosexual/Bisexual	[35,47)	0	Men	0	Men	0	>=500	0	>=500	0	>=500	1	>1000	1	<1	0	<=50	2013	Negative	0	2013	0	#VALUE!	NA	#VALUE!	NA	#VALUE!	NA	NA	#VALUE!	VIH	NA	2013
120999900543	Negative	2013	Men	63	Yes	2013	593	1137	0,52154793316	101	2	Other/Unknown	[47,88]	0	Men	0	Men	0	>=500	0	>=500	0	>=500	1	>1000	1	<1	1	>50	2013	Negative	13	2013	0	#VALUE!	NA	#VALUE!	NA	#VALUE!	NA	NA	#VALUE!	VIH	NA	2013
120999900551	Negative	2013	Women	27	No	NA	680	1010	0,67326732673	721	1	Heterosexual	[15,35)	1	Women	1	Women	0	>=500	0	>=500	0	>=500	1	>1000	1	<1	1	>50	2013	Negative	9	2013	0	#VALUE!	NA	#VALUE!	NA	#VALUE!	NA	NA	#VALUE!	VIH	NA	2013
120999900555	Negative	2013	Men	30	No	NA	390	560	0,69642857143	22	0	Homosexual/Bisexual	[15,35)	0	Men	0	Men	1	<500	3	[350;500[	2	[200;500[	0	<=1000	1	<1	0	<=50	2013	Negative	2	2013	0	#VALUE!	NA	#VALUE!	NA	#VALUE!	NA	NA	#VALUE!	VIH	NA	2013
120999900565	Negative	2013	Men	20	No	NA	680	930	0,7311827957	67668	0	Homosexual/Bisexual	[15,35)	0	Men	0	Men	0	>=500	0	>=500	0	>=500	0	<=1000	1	<1	1	>50	2013	Negative	9	2013	0	#VALUE!	NA	#VALUE!	NA	#VALUE!	NA	NA	#VALUE!	VIH	NA	2013
120999900566	Negative	2013	Men	36	No	NA	868	923	0,94041170098	20	0	Homosexual/Bisexual	[35,47)	0	Men	0	Men	0	>=500	0	>=500	0	>=500	0	<=1000	1	<1	0	<=50	2013	Negative	13	2013	0	2016	1	#VALUE!	NA	#VALUE!	NA	NA	#VALUE!	VIH	NA	2016
120999900567	Negative	2012	Women	42	No	NA	650	950	0,68421052632	20	1	Heterosexual	[35,47)	1	Women	1	Women	0	>=500	0	>=500	0	>=500	0	<=1000	1	<1	0	<=50	2012	Negative	0	2012	0	#VALUE!	NA	#VALUE!	NA	#VALUE!	NA	NA	#VALUE!	VIH	NA	2012
120999900569	Negative	2013	Women	67	No	NA	710	460	1,5434782609	20	1	Heterosexual	[47,88]	1	Women	1	Women	0	>=500	0	>=500	0	>=500	0	<=1000	0	>=1	0	<=50	2013	Negative	21	2013	0	#VALUE!	NA	#VALUE!	NA	#VALUE!	NA	NA	#VALUE!	VIH	NA	2013
120999900571	Positive	2013	Men	72	No	NA	290	300	0,96666666667	37	1	Heterosexual	[47,88]	0	Men	0	Men	1	<500	2	[200;350[	2	[200;500[	0	<=1000	1	<1	0	<=50	2013	Positive	0	2013	1	#VALUE!	NA	#VALUE!	NA	#VALUE!	NA	NA	#VALUE!	VIH	NA	2013
120999900592	Negative	2013	Women	45	No	NA	780	NA	NA	50	1	Heterosexual	[35,47)	1	Women	1	Women	0	>=500	0	>=500	0	>=500	NA	NA	NA	NA	0	<=50	2013	Negative	21	2013	0	#VALUE!	NA	#VALUE!	NA	#VALUE!	NA	NA	#VALUE!	VIH	NA	2013
120999900618	Negative	2013	Men	29	No	NA	1200	1190	1,0084033613	304	1	Heterosexual	[15,35)	0	Men	0	Men	0	>=500	0	>=500	0	>=500	1	>1000	0	>=1	1	>50	2013	Negative	4	2013	0	#VALUE!	NA	#VALUE!	NA	#VALUE!	NA	NA	#VALUE!	VIH	NA	2013
120999900621	Negative	2013	Men	39	No	NA	540	580	0,93103448276	20	2	Other/Unknown	[35,47)	0	Men	0	Men	0	>=500	0	>=500	0	>=500	0	<=1000	1	<1	0	<=50	2013	Negative	21	2013	0	#VALUE!	NA	#VALUE!	NA	#VALUE!	NA	NA	#VALUE!	VIH	NA	2013
120999900635	Negative	2013	Men	47	No	NA	654	825	0,79272727273	30	0	Homosexual/Bisexual	[47,88]	0	Men	0	Men	0	>=500	0	>=500	0	>=500	0	<=1000	1	<1	0	<=50	2013	Negative	0	2013	0	2014	1	#VALUE!	NA	2016	1	1	2016	VIH	1	2014
120999900655	Negative	2013	Men	38	No	NA	990	1280	0,7734375	20	1	Heterosexual	[35,47)	0	Men	0	Men	0	>=500	0	>=500	0	>=500	1	>1000	1	<1	0	<=50	2013	Negative	0	2013	0	#VALUE!	NA	#VALUE!	NA	#VALUE!	NA	NA	#VALUE!	VIH	NA	2013
120999900659	Negative	2006	Men	47	No	NA	430	620	0,6935483871	20	1	Heterosexual	[47,88]	0	Men	0	Men	1	<500	3	[350;500[	2	[200;500[	0	<=1000	1	<1	0	<=50	2006	Negative	11	2006	0	#VALUE!	NA	#VALUE!	NA	#VALUE!	NA	NA	#VALUE!	VIH	NA	2006
120999900698	Negative	2013	Men	56	No	NA	967	903	1,0708748616	30	1	Heterosexual	[47,88]	0	Men	0	Men	0	>=500	0	>=500	0	>=500	0	<=1000	0	>=1	0	<=50	2013	Negative	3	2013	0	#VALUE!	NA	#VALUE!	NA	#VALUE!	NA	NA	#VALUE!	VIH	NA	2013
120999900708	Negative	2013	Men	29	No	NA	710	460	1,5434782609	20	0	Homosexual/Bisexual	[15,35)	0	Men	0	Men	0	>=500	0	>=500	0	>=500	0	<=1000	0	>=1	0	<=50	2013	Negative	0	2013	0	#VALUE!	NA	#VALUE!	NA	#VALUE!	NA	NA	#VALUE!	VIH	NA	2013
120999900762	Positive	2012	Transsexual Man to Woman	43	Yes	2013	485	632	0,76740506329	30	0	Homosexual/Bisexual	[35,47)		NA	2	Transsexual Man to Woman	1	<500	3	[350;500[	2	[200;500[	0	<=1000	1	<1	0	<=50	2012	Positive	0	2012	1	#VALUE!	NA	2016	1	2014	1	1	2014	VIH	3	2012
120999900769	Negative	2013	Men	49	No	NA	1640	850	1,9294117647	20	0	Homosexual/Bisexual	[47,88]	0	Men	0	Men	0	>=500	0	>=500	0	>=500	0	<=1000	0	>=1	0	<=50	2013	Negative	11	2013	0	#VALUE!	NA	#VALUE!	NA	#VALUE!	NA	NA	#VALUE!	VIH	NA	2013
120999900790	Negative	2013	Men	43	No	NA	750	760	0,98684210526	20	1	Heterosexual	[35,47)	0	Men	0	Men	0	>=500	0	>=500	0	>=500	0	<=1000	1	<1	0	<=50	2013	Negative	0	2013	0	#VALUE!	NA	#VALUE!	NA	#VALUE!	NA	NA	#VALUE!	VIH	NA	2013
120999900799	Negative	2013	Men	28	No	NA	720	1090	0,66055045872	52	0	Homosexual/Bisexual	[15,35)	0	Men	0	Men	0	>=500	0	>=500	0	>=500	1	>1000	1	<1	1	>50	2013	Negative	20	2013	0	#VALUE!	NA	#VALUE!	NA	#VALUE!	NA	NA	#VALUE!	VIH	NA	2013
120999900804	Negative	2013	Men	56	No	NA	650	1840	0,35326086957	20	1	Heterosexual	[47,88]	0	Men	0	Men	0	>=500	0	>=500	0	>=500	1	>1000	1	<1	0	<=50	2013	Negative	0	2013	0	#VALUE!	NA	#VALUE!	NA	#VALUE!	NA	NA	#VALUE!	VIH	NA	2013
120999900814	Negative	2013	Men	44	No	NA	780	1240	0,62903225806	20	1	Heterosexual	[35,47)	0	Men	0	Men	0	>=500	0	>=500	0	>=500	1	>1000	1	<1	0	<=50	2013	Negative	7	2013	0	#VALUE!	NA	#VALUE!	NA	#VALUE!	NA	NA	#VALUE!	VIH	NA	2013
120999900835	Negative	2013	Men	45	Yes	2013	650	600	1,0833333333	20	2	Other/Unknown	[35,47)	0	Men	0	Men	0	>=500	0	>=500	0	>=500	0	<=1000	0	>=1	0	<=50	2013	Negative	14	2013	0	#VALUE!	NA	#VALUE!	NA	#VALUE!	NA	NA	#VALUE!	VIH	NA	2013
120999900845	Negative	2013	Men	30	No	NA	930	NA	NA	20	0	Homosexual/Bisexual	[15,35)	0	Men	0	Men	0	>=500	0	>=500	0	>=500	NA	NA	NA	NA	0	<=50	2013	Negative	0	2013	0	2013	1	#VALUE!	NA	#VALUE!	NA	NA	#VALUE!	VIH	NA	2013
120999900850	Negative	2013	Men	46	No	NA	1420	630	2,253968254	20	0	Homosexual/Bisexual	[35,47)	0	Men	0	Men	0	>=500	0	>=500	0	>=500	0	<=1000	0	>=1	0	<=50	2013	Negative	1	2013	0	#VALUE!	NA	#VALUE!	NA	#VALUE!	NA	NA	#VALUE!	VIH	NA	2013
120999900859	Negative	2013	Men	56	No	NA	140	340	0,41176470588	20	1	Heterosexual	[47,88]	0	Men	0	Men	1	<500	1	< 200	1	< 200	0	<=1000	1	<1	0	<=50	2013	Negative	7	2013	0	#VALUE!	NA	#VALUE!	NA	#VALUE!	NA	NA	#VALUE!	VIH	NA	2013
120999900910	Negative	2013	Men	60	Yes	2013	570	630	0,90476190476	105	0	Homosexual/Bisexual	[47,88]	0	Men	0	Men	0	>=500	0	>=500	0	>=500	0	<=1000	1	<1	1	>50	2013	Negative	1	2013	0	#VALUE!	NA	#VALUE!	NA	#VALUE!	NA	NA	#VALUE!	VIH	NA	2013
120999900950	Negative	2013	Women	62	Yes	2013	1439	NA	NA	40	1	Heterosexual	[47,88]	1	Women	1	Women	0	>=500	0	>=500	0	>=500	NA	NA	NA	NA	0	<=50	2013	Negative	0	2013	0	#VALUE!	NA	#VALUE!	NA	#VALUE!	NA	NA	#VALUE!	VIH	NA	2013
120999900976	Negative	2013	Women	33	No	NA	690	590	1,1694915254	20	1	Heterosexual	[15,35)	1	Women	1	Women	0	>=500	0	>=500	0	>=500	0	<=1000	0	>=1	0	<=50	2013	Negative	29	2013	0	#VALUE!	NA	#VALUE!	NA	#VALUE!	NA	NA	#VALUE!	VIH	NA	2013
120999901003	Negative	2013	Men	40	No	NA	860	870	0,98850574713	20	0	Homosexual/Bisexual	[35,47)	0	Men	0	Men	0	>=500	0	>=500	0	>=500	0	<=1000	1	<1	0	<=50	2013	Negative	0	2013	0	#VALUE!	NA	#VALUE!	NA	#VALUE!	NA	NA	#VALUE!	VIH	NA	2013
120999901010	Negative	1995	Men	62	No	NA	700	930	0,75268817204	20	2	Other/Unknown	[47,88]	0	Men	0	Men	0	>=500	0	>=500	0	>=500	0	<=1000	1	<1	0	<=50	1995	Negative	19	1995	0	#VALUE!	NA	#VALUE!	NA	#VALUE!	NA	NA	#VALUE!	VIH	NA	1995
120999901018	Negative	2013	Women	31	No	NA	950	880	1,0795454545	57	1	Heterosexual	[15,35)	1	Women	1	Women	0	>=500	0	>=500	0	>=500	0	<=1000	0	>=1	1	>50	2013	Negative	4	2013	0	#VALUE!	NA	#VALUE!	NA	#VALUE!	NA	NA	#VALUE!	VIH	NA	2013
120999901020	Negative	2013	Men	49	No	NA	720	660	1,0909090909	20	0	Homosexual/Bisexual	[47,88]	0	Men	0	Men	0	>=500	0	>=500	0	>=500	0	<=1000	0	>=1	0	<=50	2013	Negative	9	2013	0	#VALUE!	NA	#VALUE!	NA	#VALUE!	NA	NA	#VALUE!	VIH	NA	2013
120999901027	Negative	2013	Women	30	No	NA	740	NA	NA	21	1	Heterosexual	[15,35)	1	Women	1	Women	0	>=500	0	>=500	0	>=500	NA	NA	NA	NA	0	<=50	2013	Negative	0	2013	0	#VALUE!	NA	#VALUE!	NA	#VALUE!	NA	NA	#VALUE!	VIH	NA	2013
120999901038	Negative	2013	Men	57	Yes	2013	80	570	0,14035087719	20	0	Homosexual/Bisexual	[47,88]	0	Men	0	Men	1	<500	1	< 200	1	< 200	0	<=1000	1	<1	0	<=50	2013	Negative	3	2013	0	#VALUE!	NA	#VALUE!	NA	#VALUE!	NA	NA	#VALUE!	VIH	NA	2013
120999901043	Negative	2013	Women	43	No	NA	1370	900	1,5222222222	20	1	Heterosexual	[35,47)	1	Women	1	Women	0	>=500	0	>=500	0	>=500	0	<=1000	0	>=1	0	<=50	2013	Negative	0	2013	0	#VALUE!	NA	#VALUE!	NA	#VALUE!	NA	NA	#VALUE!	VIH	NA	2013
120999901066	Negative	2013	Women	29	No	NA	420	350	1,2	20	1	Heterosexual	[15,35)	1	Women	1	Women	1	<500	3	[350;500[	2	[200;500[	0	<=1000	0	>=1	0	<=50	2013	Negative	7	2013	0	#VALUE!	NA	#VALUE!	NA	#VALUE!	NA	NA	#VALUE!	VIH	NA	2013
120999901076	Negative	2013	Men	47	No	NA	770	540	1,4259259259	20	1	Heterosexual	[47,88]	0	Men	0	Men	0	>=500	0	>=500	0	>=500	0	<=1000	0	>=1	0	<=50	2013	Negative	2	2013	0	#VALUE!	NA	#VALUE!	NA	#VALUE!	NA	NA	#VALUE!	VIH	NA	2013
120999901085	Negative	2013	Men	46	No	NA	830	370	2,2432432432	20	0	Homosexual/Bisexual	[35,47)	0	Men	0	Men	0	>=500	0	>=500	0	>=500	0	<=1000	0	>=1	0	<=50	2013	Negative	1	2013	0	#VALUE!	NA	#VALUE!	NA	#VALUE!	NA	NA	#VALUE!	VIH	NA	2013
120999901093	Negative	2013	Men	34	No	NA	738	1058	0,69754253308	20	0	Homosexual/Bisexual	[15,35)	0	Men	0	Men	0	>=500	0	>=500	0	>=500	1	>1000	1	<1	0	<=50	2013	Negative	0	2013	0	2015	1	2018	1	2016	1	1	2016	VIH	2	2015
120999901097	Negative	2013	Men	25	No	NA	650	410	1,5853658537	20	0	Homosexual/Bisexual	[15,35)	0	Men	0	Men	0	>=500	0	>=500	0	>=500	0	<=1000	0	>=1	0	<=50	2013	Negative	9	2013	0	#VALUE!	NA	#VALUE!	NA	#VALUE!	NA	NA	#VALUE!	VIH	NA	2013
120999901114	Positive	2018	Men	43	No	NA	810	1130	0,71681415929	20	0	Homosexual/Bisexual	[35,47)	0	Men	0	Men	0	>=500	0	>=500	0	>=500	1	>1000	1	<1	0	<=50	2018	Positive	14	2018	1	#VALUE!	NA	2018	1	#VALUE!	NA	1	2018	VIH	1	2018
120999901118	Positive	2012	Transsexual Man to Woman	38	No	NA	1400	1320	1,0606060606	20	0	Homosexual/Bisexual	[35,47)		NA	2	Transsexual Man to Woman	0	>=500	0	>=500	0	>=500	1	>1000	0	>=1	0	<=50	2012	Positive	0	2012	1	#VALUE!	NA	#VALUE!	NA	#VALUE!	NA	NA	#VALUE!	VIH	NA	2012
120999901122	Negative	2013	Men	45	No	NA	880	480	1,8333333333	20	0	Homosexual/Bisexual	[35,47)	0	Men	0	Men	0	>=500	0	>=500	0	>=500	0	<=1000	0	>=1	0	<=50	2013	Negative	4	2013	0	2016	1	#VALUE!	NA	#VALUE!	NA	NA	#VALUE!	VIH	NA	2016
120999901126	Negative	2013	Men	35	No	NA	680	1270	0,53543307087	20	0	Homosexual/Bisexual	[35,47)	0	Men	0	Men	0	>=500	0	>=500	0	>=500	1	>1000	1	<1	0	<=50	2013	Negative	0	2013	0	2018	1	#VALUE!	NA	#VALUE!	NA	NA	#VALUE!	VIH	NA	2018
120999901184	Negative	2013	Men	33	No	NA	1424	NA	NA	20	0	Homosexual/Bisexual	[15,35)	0	Men	0	Men	0	>=500	0	>=500	0	>=500	NA	NA	NA	NA	0	<=50	2013	Negative	3	2013	0	2014	1	#VALUE!	NA	#VALUE!	NA	NA	#VALUE!	VIH	NA	2014
120999901213	Negative	2013	Men	26	No	NA	740	780	0,94871794872	20	0	Homosexual/Bisexual	[15,35)	0	Men	0	Men	0	>=500	0	>=500	0	>=500	0	<=1000	1	<1	0	<=50	2013	Negative	14	2013	0	2017	1	2019	1	#VALUE!	NA	1	2019	VIH	1	2017
120999901233	Positive	2013	Men	54	No	NA	747	NA	NA	20	0	Homosexual/Bisexual	[47,88]	0	Men	0	Men	0	>=500	0	>=500	0	>=500	NA	NA	NA	NA	0	<=50	2013	Positive	0	2013	1	#VALUE!	NA	#VALUE!	NA	#VALUE!	NA	NA	#VALUE!	VIH	NA	2013
120999901240	Positive	2013	Men	33	No	NA	586	604	0,9701986755	30	0	Homosexual/Bisexual	[15,35)	0	Men	0	Men	0	>=500	0	>=500	0	>=500	0	<=1000	1	<1	0	<=50	2013	Positive	8	2013	1	#VALUE!	NA	#VALUE!	NA	#VALUE!	NA	NA	#VALUE!	VIH	NA	2013
[truncated: 6,868 more rows]
